# Supplementary material for: Changes in the Mucosa-Associated Microbiome and Transcriptome across Gut Segments Are Associated with Obesity in a Metabolic Syndrome Porcine Model
Source: Microbiol Spectr. 2022 Jul 7;10(4):e00717-22. doi: 10.1128/spectrum.00717-22 (PMC9430857; doi:10.1128/spectrum.00717-22)
Supplement: Supplemental file 2 — Supplemental material. Download spectrum.00717-22-s0002.xlsx, XLSX file, 2.0 MB [file spectrum.00717-22-s0002.xlsx]

## Sheet: Table S1
Table S1.Statistics of raw and clean reads in six different gut segments
Gut segments	Sample name	Raw reads	Clean reads	Clean bases	Error rate(%)	Q20(%)	Q30(%)	GC content(%)
Duodenum	DU1_C	97433384	91809776	13.77G	0.02	96.14	90.43	49
	DU2_C	110998262	97416096	14.61G	0.03	94.54	87.11	46.88
	DU3_C	95779396	90650592	13.6G	0.02	95.1	88.24	45.3
	DU4_C	110254624	104446146	15.67G	0.02	96.76	91.66	52.34
	DU1_E	150641402	143029266	21.45G	0.01	97.75	94.34	45.82
	DU2_E	96480736	88969248	13.35G	0.02	96.16	90.73	46.11
	DU3_E	99172932	94509576	14.18G	0.01	97.4	93.42	45.27
	DU4_E	95227426	90710238	13.61G	0.01	97.46	93.54	45.54
Jejunum	JE1_C	111570838	102527902	15.38G	0.02	96	90.51	44.58
	JE2_C	91706576	86851462	13.03G	0.02	97.1	92.83	43.83
	JE3_C	120362006	112852236	16.93G	0.02	95.64	89.87	42.73
	JE4_C	94538156	89136972	13.37G	0.02	96.01	90.49	44.53
	JE1_E	97562130	94237612	14.14G	0.02	96.42	91.4	43.24
	JE2_E	99460130	94177424	14.13G	0.02	97.05	92.84	43.52
	JE3_E	115677474	109312650	16.4G	0.01	98.07	95	47.29
	JE4_E	93926058	89266250	13.39G	0.01	97.47	93.66	45.08
Ileum	IL1_C	90269110	80955198	12.14G	0.01	97.47	93.58	45.59
	IL2_C	117815398	102620288	15.39G	0.02	96.52	91.4	44.43
	IL3_C	95021032	87244894	13.09G	0.02	95.76	89.66	44.63
	IL4_C	98222152	89946268	13.49G	0.03	94.56	87.38	44.47
	IL1_E	109096674	103854454	15.58G	0.02	96.53	91.71	42.81
	IL2_E	108618820	102634758	15.4G	0.02	96.32	91.28	43.42
	IL3_E	88304824	83513212	12.53G	0.01	97.34	93.25	46.61
	IL4_E	96855890	90635134	13.6G	0.02	95.11	88.33	44.82
Caecum	CE1_C	86580864	81596622	12.24G	0.01	97.3	93.18	45.98
	CE2_C	98183958	92784240	13.92G	0.02	97.28	93.05	52.26
	CE3_C	88586682	81292612	12.19G	0.01	97.36	93.39	44.85
	CE4_C	94407072	88368434	13.26G	0.01	97.48	93.6	44.71
	CE1_E	112916102	107871688	16.18G	0.01	98.03	94.84	51.14
	CE2_E	109934344	106332914	15.95G	0.02	96.36	91.03	48.56
	CE3_E	98009094	91873328	13.78G	0.02	95.47	89.13	44.35
	CE4_E	101319842	97051804	14.56G	0.02	96.13	90.51	51.65
Colon	CO1_C	127788622	121088000	18.16G	0.01	98.13	95.09	45.62
	CO2_C	102180700	96944014	14.54G	0.01	98.12	95.08	44.87
	CO3_C	99911596	93703828	14.06G	0.02	95.26	88.59	46.24
	CO4_C	114837156	108402292	16.26G	0.02	95.36	88.84	45.06
	CO1_E	97520414	93330994	14G	0.01	98.09	95.04	44.61
	CO2_E	87358102	82717198	12.41G	0.02	95.35	88.78	45.3
	CO3_E	95297712	90045622	13.51G	0.02	95.5	89.1	44.72
	CO4_E	94430492	87929462	13.19G	0.03	94.92	87.99	45.31
Rectum	RE1_C	93058458	86460664	12.97G	0.02	95.3	88.7	45.65
	RE2_C	87336316	81385720	12.21G	0.02	95.62	89.35	45.36
	RE3_C	104997118	98776736	14.82G	0.02	96.21	91	44.83
	RE4_C	111277196	104676870	15.7G	0.02	96.42	91.45	45.54
	RE1_E	91088720	83455450	12.52G	0.02	96.7	92.02	44.98
	RE2_E	112350662	105597584	15.84G	0.03	94.72	87.34	46.52
	RE3_E	107826702	99787638	14.97G	0.02	96.72	91.99	46.88
	RE4_E	87675264	84594554	12.69G	0.01	97.42	93.44	44.93

## Sheet: Table S2
Table S2. Differentially expressed genes (DEGs) in duodenum.
Transcript_id	Gene_id	Gene_name	DU_E_FPKM	DU_C_FPKM	log2(foldchange)	P value	FDR
ENSSSCT00000009802	ENSSSCG00000008948	ALB	0.850954	65.2299	-6.26031	5e-05	0.00042226
ENSSSCT00000004466	ENSSSCG00000004038	PLG	0.0578936	1.27366	-4.45944	0.00135	0.00769621
ENSSSCT00000000226	ENSSSCG00000000211	AQP5	3.64636	73.7222	-4.33757	5e-05	0.00042226
ENSSSCT00000010477	ENSSSCG00000009558	F10	0.610681	10.8735	-4.15426	5e-05	0.00042226
ENSSSCT00000033497	ENSSSCG00000005485	AMBP	0.277557	3.77629	-3.76612	0.006	0.0267275
ENSSSCT00000025930	ENSSSCG00000022966	GKN3	115.46	1535.34	-3.7331	5e-05	0.00042226
ENSSSCT00000009854	ENSSSCG00000008997	FGB	0.181163	2.39026	-3.72181	0.00065	0.00412501
ENSSSCT00000028014	ENSSSCG00000030058	ANXA10	0.662672	8.06125	-3.60464	0.00305	0.0152529
ENSSSCT00000014473	ENSSSCG00000013252	F2	0.0786014	0.826126	-3.39373	0.0059	0.0263587
ENSSSCT00000013762	ENSSSCG00000012584	CAPN6	0.547256	5.30413	-3.27683	5e-05	0.00042226
ENSSSCT00000023301	ENSSSCG00000023537	SYT8	0.212099	2.03443	-3.26182	0.0124	0.0482801
ENSSSCT00000005919	ENSSSCG00000005379	GALNT12	1.62585	14.8379	-3.19002	5e-05	0.00042226
ENSSSCT00000006422	ENSSSCG00000005843	LCN15	4.04116	36.2008	-3.16318	5e-05	0.00042226
ENSSSCT00000002757	ENSSSCG00000002481	SERPINA5	0.122014	1.06135	-3.12078	0.00215	0.011386
ENSSSCT00000031972	ENSSSCG00000029990	DEFB1	1.62867	14.1177	-3.11574	0.0001	0.000795643
ENSSSCT00000018918	ENSSSCG00000017379	ETV4	0.411631	3.56015	-3.11252	5e-05	0.00042226
ENSSSCT00000011585	ENSSSCG00000010591	CYP17A1	0.173351	1.44053	-3.05483	5e-05	0.00042226
ENSSSCT00000024010	ENSSSCG00000024531	SPDEF	5.76104	45.5168	-2.982	5e-05	0.00042226
ENSSSCT00000033120	ENSSSCG00000022372	SLC6A14	0.824726	6.41245	-2.95889	5e-05	0.00042226
ENSSSCT00000001807	ENSSSCG00000001625	PGC	3.43505	26.3952	-2.94187	5e-05	0.00042226
ENSSSCT00000014336	ENSSSCG00000013116	TCN1	759.388	5759.75	-2.9231	5e-05	0.00042226
ENSSSCT00000008769	ENSSSCG00000008001	MSLN	0.129347	0.975507	-2.91491	0.0054	0.0245028
ENSSSCT00000033186	ENSSSCG00000017554	TAC4	0.705619	5.28786	-2.90572	0.00295	0.0148396
ENSSSCT00000012530	ENSSSCG00000011450	ITIH1	0.283142	2.06642	-2.86754	0.001	0.00596649
ENSSSCT00000007358	ENSSSCG00000006717	PHGDH	5.60731	40.8697	-2.86565	5e-05	0.00042226
ENSSSCT00000007187	ENSSSCG00000006560	CREB3L4	2.68492	19.0521	-2.827	5e-05	0.00042226
ENSSSCT00000023583	ENSSSCG00000026516	EPHB3	0.317069	2.24421	-2.82334	5e-05	0.00042226
ENSSSCT00000025341	ENSSSCG00000023732	KLHDC7A	0.410977	2.70776	-2.71997	5e-05	0.00042226
ENSSSCT00000034560	ENSSSCG00000006525	MUC1	1.24647	8.14868	-2.70871	0.00045	0.00300237
ENSSSCT00000004467	ENSSSCG00000004039	SLC22A3	0.780537	5.08697	-2.70427	5e-05	0.00042226
ENSSSCT00000004308	ENSSSCG00000003894	CYP4B1	0.0984167	0.639172	-2.69923	0.0048	0.0222284
ENSSSCT00000014487	ENSSSCG00000013263	CREB3L1	2.9829	19.2937	-2.69334	5e-05	0.00042226
ENSSSCT00000022811	ENSSSCG00000026422	GPER1	0.918265	5.8871	-2.68058	5e-05	0.00042226
ENSSSCT00000006768	ENSSSCG00000006174	JPH1	0.330542	2.07545	-2.65052	5e-05	0.00042226
ENSSSCT00000034952	ENSSSCG00000021334	CH242-307A4.1	14.8964	88.9222	-2.57758	0.0092	0.0378953
ENSSSCT00000012534	ENSSSCG00000011453	ITIH4	0.232559	1.37191	-2.56052	0.0029	0.0146282
ENSSSCT00000004670	ENSSSCG00000004225	TPD52L1	0.807036	4.70505	-2.5435	0.0001	0.000795643
ENSSSCT00000018703	ENSSSCG00000017178	SPHK1	0.238365	1.36125	-2.51368	0.00075	0.00466531
ENSSSCT00000008155	ENSSSCG00000007451	SLC2A10	0.486137	2.65258	-2.44796	0.00025	0.00179652
ENSSSCT00000000180	ENSSSCG00000000171	CKAP4	1.51561	8.20041	-2.43579	5e-05	0.00042226
ENSSSCT00000015537	ENSSSCG00000014219	CDO1	1.5082	7.94594	-2.39739	5e-05	0.00042226
ENSSSCT00000012740	ENSSSCG00000011640	TF	2.18148	11.2565	-2.36738	5e-05	0.00042226
ENSSSCT00000006892	ENSSSCG00000006289	F5	1.16723	6.00994	-2.36427	5e-05	0.00042226
ENSSSCT00000025162	ENSSSCG00000022473	A4GNT	14.6366	74.4725	-2.34713	5e-05	0.00042226
ENSSSCT00000003013	ENSSSCG00000002719	EXOSC6	0.631049	3.17192	-2.32953	0.00195	0.0104902
ENSSSCT00000014337	ENSSSCG00000013117	GIF	47.311	237.713	-2.32897	5e-05	0.00042226
ENSSSCT00000006432	ENSSSCG00000005853	NOXA1	1.7994	9.00867	-2.3238	5e-05	0.00042226
ENSSSCT00000000219	ENSSSCG00000000206	FAIM2	1.46681	7.30604	-2.31641	5e-05	0.00042226
ENSSSCT00000000530	ENSSSCG00000000492	LYZ	278.591	1363.48	-2.29108	5e-05	0.00042226
ENSSSCT00000012313	ENSSSCG00000011246	VILL	1.22813	5.98598	-2.28513	5e-05	0.00042226
ENSSSCT00000005824	ENSSSCG00000005287	PSAT1	2.56647	12.3672	-2.26866	5e-05	0.00042226
ENSSSCT00000024769	ENSSSCG00000021193	AQP2	0.264696	1.25769	-2.24836	0.0001	0.000795643
ENSSSCT00000003966	ENSSSCG00000003572	SYTL1	1.50468	7.04502	-2.22715	5e-05	0.00042226
ENSSSCT00000022977	ENSSSCG00000022590	GPRC5C	0.662867	3.06278	-2.20805	0.0001	0.000795643
ENSSSCT00000008382	ENSSSCG00000007642	AZGP1	10.3155	47.5206	-2.20373	5e-05	0.00042226
ENSSSCT00000029374	ENSSSCG00000030694	PKP1	0.160049	0.731812	-2.19296	0.0115	0.0454224
ENSSSCT00000023148	ENSSSCG00000024759	CX3CL1	0.594755	2.70489	-2.1852	0.0012	0.00696669
ENSSSCT00000006708	ENSSSCG00000006116	SLC26A7	0.504078	2.2876	-2.18212	5e-05	0.00042226
ENSSSCT00000011613	ENSSSCG00000010617	SORCS3	0.154395	0.697381	-2.17532	0.00235	0.0122686
ENSSSCT00000002571	ENSSSCG00000002309	PLEKHD1	0.161246	0.728141	-2.17495	0.00115	0.00672023
ENSSSCT00000015165	ENSSSCG00000013879	SLC27A1	0.33366	1.50122	-2.16968	0.00245	0.0127052
ENSSSCT00000002750	ENSSSCG00000002476	SERPINA1	3.04118	13.4943	-2.14965	5e-05	0.00042226
ENSSSCT00000011679	ENSSSCG00000010678	NANOS1	0.644189	2.85278	-2.14681	5e-05	0.00042226
ENSSSCT00000027442	ENSSSCG00000030033	ACSM4	0.149669	0.653921	-2.12734	0.0055	0.024876
ENSSSCT00000027549	ENSSSCG00000028691	SULT1C3	0.328125	1.42577	-2.11942	0.00075	0.00466531
ENSSSCT00000011856	ENSSSCG00000010837	FAM177B	6.12024	26.4276	-2.11039	5e-05	0.00042226
ENSSSCT00000028801	ENSSSCG00000023472	FMO3	0.56718	2.44727	-2.1093	5e-05	0.00042226
ENSSSCT00000003046	ENSSSCG00000002749	HP	2.26964	9.79186	-2.10912	5e-05	0.00042226
ENSSSCT00000007734	ENSSSCG00000007063	ANKEF1	0.258972	1.1161	-2.10759	0.00245	0.0127052
ENSSSCT00000035725	ENSSSCG00000029756	ADGRG2	0.356449	1.5027	-2.07579	0.005	0.022992
ENSSSCT00000024906	ENSSSCG00000023501	CCKAR	1.06831	4.45813	-2.0611	5e-05	0.00042226
ENSSSCT00000001134	ENSSSCG00000001040	C6orf52	2.2048	9.19747	-2.06059	0.0004	0.00270989
ENSSSCT00000029156	ENSSSCG00000025529	FAM3D	11.5252	47.1372	-2.03207	5e-05	0.00042226
ENSSSCT00000002000	ENSSSCG00000001785	MESDC1	0.613081	2.5041	-2.03014	0.0026	0.013354
ENSSSCT00000004323	ENSSSCG00000003908	TSPAN1	16.2219	66.1688	-2.02821	5e-05	0.00042226
ENSSSCT00000006830	ENSSSCG00000006233	CA8	5.44715	22.1358	-2.02281	5e-05	0.00042226
ENSSSCT00000006032	ENSSSCG00000005486	KIF12	0.40979	1.63299	-1.99456	0.00055	0.00357219
ENSSSCT00000012812	ENSSSCG00000011702	TM4SF1	9.95705	39.5759	-1.99083	5e-05	0.00042226
ENSSSCT00000025636	ENSSSCG00000023292	INF2	0.240842	0.955925	-1.98881	0.0006	0.00385087
ENSSSCT00000002844	ENSSSCG00000002559	CDCA4	0.898387	3.55625	-1.98495	0.00525	0.0239384
ENSSSCT00000033065	ENSSSCG00000030776	CH242-9E10.1	6.70266	26.1223	-1.96248	5e-05	0.00042226
ENSSSCT00000030078	ENSSSCG00000025414	PYY	5.83388	22.6736	-1.95849	5e-05	0.00042226
ENSSSCT00000025632	ENSSSCG00000020756	FAM101A	1.2226	4.73896	-1.95461	0.00685	0.0297975
ENSSSCT00000031844	ENSSSCG00000021988	TUSC3	3.83436	14.8049	-1.94902	5e-05	0.00042226
ENSSSCT00000036253	ENSSSCG00000001473	COL11A2	0.399057	1.53524	-1.9438	0.00045	0.00300237
ENSSSCT00000003406	ENSSSCG00000003069	KCNN4	5.12284	19.6411	-1.93886	5e-05	0.00042226
ENSSSCT00000023773	ENSSSCG00000022151	B3GALT6	0.820835	3.10838	-1.921	0.00365	0.0177093
ENSSSCT00000011625	ENSSSCG00000010629	ADRA2A	1.41055	5.20649	-1.88406	0.00015	0.00114415
ENSSSCT00000026256	ENSSSCG00000023693	PROC	0.396885	1.4647	-1.88382	0.0043	0.0202916
ENSSSCT00000025513	ENSSSCG00000022857	TFF3	453.953	1671.19	-1.88026	5e-05	0.00042226
ENSSSCT00000016877	ENSSSCG00000015493	SERPINC1	0.360677	1.3253	-1.87754	0.00125	0.00721196
ENSSSCT00000003985	ENSSSCG00000003590	PTPRU	0.4099	1.49071	-1.86265	5e-05	0.00042226
ENSSSCT00000001564	ENSSSCG00000024914	CFB	160.981	585.162	-1.86194	0.00015	0.00114415
ENSSSCT00000028556	ENSSSCG00000030626	ALDH1L1	0.390803	1.39461	-1.83535	0.00155	0.00864549
ENSSSCT00000011997	ENSSSCG00000010960	SLC28A3	1.49658	5.32548	-1.83124	5e-05	0.00042226
ENSSSCT00000006838	ENSSSCG00000006240	FAM110B	0.620381	2.19158	-1.82075	0.00705	0.0305036
ENSSSCT00000031001	ENSSSCG00000023522	TGM2	4.94968	17.4215	-1.81546	5e-05	0.00042226
ENSSSCT00000017236	ENSSSCG00000015828	ZNF703	1.1983	4.1991	-1.80909	5e-05	0.00042226
ENSSSCT00000035263	ENSSSCG00000009565	GAS6	1.93265	6.73116	-1.80028	0.0053	0.0241265
ENSSSCT00000006610	ENSSSCG00000006023	SYBU	1.35076	4.67033	-1.78975	0.0007	0.00439795
ENSSSCT00000012628	ENSSSCG00000011538	LMCD1	2.28957	7.90209	-1.78716	5e-05	0.00042226
ENSSSCT00000010695	ENSSSCG00000009755	AACS	1.85802	6.37557	-1.77879	5e-05	0.00042226
ENSSSCT00000022401	ENSSSCG00000023749	ADM2	0.425338	1.45914	-1.77843	0.00075	0.00466531
ENSSSCT00000017701	ENSSSCG00000016256	SPHKAP	2.54141	8.6936	-1.77433	5e-05	0.00042226
ENSSSCT00000008157	ENSSSCG00000007453	EYA2	0.562337	1.89664	-1.75394	0.0092	0.0378953
ENSSSCT00000025203	ENSSSCG00000023578	ANG	8.25962	26.8349	-1.69996	0.0002	0.00147612
ENSSSCT00000005918	ENSSSCG00000005378	ANKS6	0.52574	1.70389	-1.69641	0.0005	0.00328984
ENSSSCT00000003692	ENSSSCG00000003326	PEG3	0.375319	1.21012	-1.68896	0.0002	0.00147612
ENSSSCT00000015199	ENSSSCG00000013913	KLHL26	0.555943	1.78923	-1.68633	0.0018	0.00980761
ENSSSCT00000000272	ENSSSCG00000000253	KRT18	27.3905	87.491	-1.67546	5e-05	0.00042226
ENSSSCT00000018869	ENSSSCG00000017333	FMNL1	0.940575	2.99994	-1.67332	0.00375	0.0181124
ENSSSCT00000018081	ENSSSCG00000016608	IQUB	0.20163	0.642335	-1.67161	0.01055	0.0423675
ENSSSCT00000006183	ENSSSCG00000005623	ST6GALNAC6	3.78722	12.0642	-1.67152	5e-05	0.00042226
ENSSSCT00000011517	ENSSSCG00000010527	MARVELD1	2.99654	9.5371	-1.67025	0.00275	0.0139935
ENSSSCT00000014058	ENSSSCG00000012862	OSBPL5	1.1354	3.57858	-1.65619	5e-05	0.00042226
ENSSSCT00000024562	ENSSSCG00000023686	TTR	2.75023	8.64395	-1.65214	0.00305	0.0152529
ENSSSCT00000023268	ENSSSCG00000026092	SREBF2	6.19796	19.4549	-1.65027	5e-05	0.00042226
ENSSSCT00000003741	ENSSSCG00000003371	GPR153	0.583606	1.82602	-1.64564	0.0116	0.045744
ENSSSCT00000008261	ENSSSCG00000007530	PPP1R3D	1.27328	3.97763	-1.64336	0.00355	0.0173052
ENSSSCT00000011048	ENSSSCG00000010087	YDJC	0.94336	2.90972	-1.625	0.0029	0.0146282
ENSSSCT00000005063	ENSSSCG00000004584	GCNT3	34.852	106.823	-1.6159	5e-05	0.00042226
ENSSSCT00000018382	ENSSSCG00000016878	FGF10	0.544244	1.66562	-1.61373	0.00025	0.00179652
ENSSSCT00000010417	ENSSSCG00000009500	CLDN10	0.995084	3.00118	-1.59264	0.00405	0.0193052
ENSSSCT00000016619	ENSSSCG00000015250	ADAMTS15	0.685714	2.05412	-1.58284	5e-05	0.00042226
ENSSSCT00000023623	ENSSSCG00000024827	ABTB1	1.12589	3.36687	-1.58034	0.0006	0.00385087
ENSSSCT00000022991	ENSSSCG00000023229	ETV5	2.23317	6.64859	-1.57395	5e-05	0.00042226
ENSSSCT00000026673	ENSSSCG00000021259	CDA	8.35322	24.6228	-1.55959	5e-05	0.00042226
ENSSSCT00000003982	ENSSSCG00000003587	TMEM200B	1.13179	3.33457	-1.55889	0.0055	0.024876
ENSSSCT00000034370	ENSSSCG00000024523	SLC2A13	3.94248	11.6105	-1.55826	0.0119	0.0467006
ENSSSCT00000026906	ENSSSCG00000022936	FIZ1	0.798882	2.34769	-1.55519	0.0026	0.013354
ENSSSCT00000015985	ENSSSCG00000014634	C11orf42	0.807037	2.36501	-1.55114	0.0112	0.0444591
ENSSSCT00000019469	ENSSSCG00000017892	PITPNM3	0.399885	1.17169	-1.55094	0.0002	0.00147612
ENSSSCT00000011467	ENSSSCG00000010479	RBP4	1.14018	3.31993	-1.54189	0.0012	0.00696669
ENSSSCT00000005253	ENSSSCG00000004754	CHAC1	0.644794	1.87531	-1.54022	0.00465	0.0216526
ENSSSCT00000015143	ENSSSCG00000013863	SMIM7	41.1826	119.716	-1.53951	0.00105	0.00621961
ENSSSCT00000011063	ENSSSCG00000010102	SLC7A4	0.708144	2.05196	-1.53488	0.0013	0.00745411
ENSSSCT00000032511	ENSSSCG00000022592	FIBIN	2.5924	7.50369	-1.53331	0.0038	0.018311
ENSSSCT00000031030	ENSSSCG00000024610	KRT4	3.69937	10.6676	-1.52789	5e-05	0.00042226
ENSSSCT00000009332	ENSSSCG00000008528	LBH	53.9953	154.001	-1.51203	5e-05	0.00042226
ENSSSCT00000036577	ENSSSCG00000014047	FGFR4	2.35521	6.65423	-1.49842	0.00015	0.00114415
ENSSSCT00000018975	ENSSSCG00000017429	P3H4	1.84379	5.19197	-1.4936	5e-05	0.00042226
ENSSSCT00000029343	ENSSSCG00000020835	EIF4EBP3	10.2368	28.7883	-1.49171	5e-05	0.00042226
ENSSSCT00000027305	ENSSSCG00000025588	FJX1	0.792168	2.21419	-1.4829	0.00655	0.0287211
ENSSSCT00000030452	ENSSSCG00000027928	TMEM9	1.4689	4.09592	-1.47945	0.00015	0.00114415
ENSSSCT00000014312	ENSSSCG00000013092	PGA5	7.8441	21.6317	-1.46347	0.0001	0.000795643
ENSSSCT00000010751	ENSSSCG00000009808	TMEM120B	3.08086	8.47258	-1.45947	0.0001	0.000795643
ENSSSCT00000006553	ENSSSCG00000005970	SQLE	3.18117	8.7341	-1.4571	5e-05	0.00042226
ENSSSCT00000028332	ENSSSCG00000028827	PARVA	5.17406	14.1803	-1.45452	5e-05	0.00042226
ENSSSCT00000006416	ENSSSCG00000005837	FAM69B	0.992148	2.70374	-1.44633	0.00805	0.0339829
ENSSSCT00000010091	ENSSSCG00000009216	SPP1	7.43107	20.1847	-1.44162	5e-05	0.00042226
ENSSSCT00000012560	ENSSSCG00000011478	FAM107A	3.74271	10.1373	-1.43752	0.0012	0.00696669
ENSSSCT00000008177	ENSSSCG00000007472	BCAS4	1.16809	3.16219	-1.43677	0.0059	0.0263587
ENSSSCT00000018646	ENSSSCG00000017128	HEXDC	1.14843	3.1018	-1.43345	0.00235	0.0122686
ENSSSCT00000030069	ENSSSCG00000026146	GALNT5	4.92963	13.3036	-1.43227	5e-05	0.00042226
ENSSSCT00000004255	ENSSSCG00000003843	PARS2	1.47941	3.97462	-1.42579	0.0006	0.00385087
ENSSSCT00000017836	ENSSSCG00000016381	SNED1	0.328988	0.881633	-1.42214	0.0043	0.0202916
ENSSSCT00000031734	ENSSSCG00000022317	SLC38A10	5.98763	16.0112	-1.41902	5e-05	0.00042226
ENSSSCT00000028018	ENSSSCG00000022413	TIRAP	2.11636	5.64284	-1.41484	0.00945	0.038735
ENSSSCT00000009917	ENSSSCG00000009053	RNF150	5.9239	15.6413	-1.40074	0.00055	0.00357219
ENSSSCT00000010484	ENSSSCG00000009563	TMCO3	5.20706	13.6814	-1.39368	5e-05	0.00042226
ENSSSCT00000008785	ENSSSCG00000008017	NME3	8.48261	22.1403	-1.3841	5e-05	0.00042226
ENSSSCT00000031921	ENSSSCG00000028995	TLE2	0.92599	2.40363	-1.37614	0.0022	0.0116072
ENSSSCT00000009132	ENSSSCG00000008339	GFPT1	71.3282	183.846	-1.36595	0.00015	0.00114415
ENSSSCT00000014028	ENSSSCG00000012833	PRKX	2.1565	5.54047	-1.36132	0.0043	0.0202916
ENSSSCT00000003763	ENSSSCG00000003392	SLC25A33	3.53599	9.06872	-1.35879	0.00085	0.00519231
ENSSSCT00000007786	ENSSSCG00000007114	FOXA2	1.92076	4.90262	-1.35188	0.0002	0.00147612
ENSSSCT00000012761	ENSSSCG00000011657	CLDN18	1.02646	2.61835	-1.35098	0.00095	0.00571086
ENSSSCT00000027033	ENSSSCG00000024777	HDAC4	1.75773	4.48195	-1.35041	0.0001	0.000795643
ENSSSCT00000023627	ENSSSCG00000028052	OBSL1	0.694837	1.7711	-1.3499	0.0005	0.00328984
ENSSSCT00000017012	ENSSSCG00000015618	LAMB3	3.10505	7.90606	-1.34834	0.00305	0.0152529
ENSSSCT00000028933	ENSSSCG00000027486	TRIP6	1.27464	3.24432	-1.34782	0.00415	0.0197001
ENSSSCT00000013470	ENSSSCG00000012319	MAGED4B	2.77463	7.0613	-1.34764	0.00015	0.00114415
ENSSSCT00000026414	ENSSSCG00000021487	MFSD4A	3.33066	8.44703	-1.34264	5e-05	0.00042226
ENSSSCT00000011046	ENSSSCG00000010085	SDF2L1	7.47873	18.9448	-1.34094	0.0003	0.00210767
ENSSSCT00000006193	ENSSSCG00000005632	DPM2	3.30484	8.31704	-1.33149	0.00215	0.011386
ENSSSCT00000003182	ENSSSCG00000002880	ZNF792	2.01407	5.04977	-1.3261	5e-05	0.00042226
ENSSSCT00000012651	ENSSSCG00000011560	CRELD1	3.84348	9.61263	-1.32252	0.00035	0.00241123
ENSSSCT00000000516	ENSSSCG00000000478	GRIP1	0.411035	1.02369	-1.31645	0.007	0.0303273
ENSSSCT00000007005	ENSSSCG00000006392	IGSF8	2.65513	6.60791	-1.31541	0.0003	0.00210767
ENSSSCT00000036248	ENSSSCG00000014048	HK3	0.698973	1.73022	-1.30764	0.0037	0.0179108
ENSSSCT00000009360	ENSSSCG00000008555	CGREF1	11.8391	29.1578	-1.30032	0.00055	0.00357219
ENSSSCT00000003444	ENSSSCG00000003105	SLC1A5	11.0508	27.198	-1.29935	5e-05	0.00042226
ENSSSCT00000006020	ENSSSCG00000005474	SAL1	1.83906	4.50925	-1.29392	0.008	0.033811
ENSSSCT00000014522	ENSSSCG00000013296	SLC1A2	0.830385	2.03585	-1.29378	0.00575	0.0258032
ENSSSCT00000010570	ENSSSCG00000009642	STC1	0.602308	1.47307	-1.29025	0.0099	0.0402333
ENSSSCT00000000189	ENSSSCG00000000180	FKBP11	42.2153	103.186	-1.2894	5e-05	0.00042226
ENSSSCT00000001027	ENSSSCG00000000939	ACSS3	3.9745	9.68834	-1.28548	5e-05	0.00042226
ENSSSCT00000018780	ENSSSCG00000017251	SOX9	6.24104	15.1691	-1.28128	5e-05	0.00042226
ENSSSCT00000033575	ENSSSCG00000012233	SYTL5	1.65351	4.01832	-1.28106	0.00455	0.0212661
ENSSSCT00000003355	ENSSSCG00000003021	MEGF8	1.6786	4.06173	-1.27483	0.0001	0.000795643
ENSSSCT00000018282	ENSSSCG00000016794	MYO10	10.4534	25.1559	-1.26692	0.00015	0.00114415
ENSSSCT00000010903	ENSSSCG00000009951	SGSM1	1.89271	4.55173	-1.26597	5e-05	0.00042226
ENSSSCT00000032386	ENSSSCG00000024071	SCARF1	0.904705	2.17237	-1.26375	0.0023	0.0120488
ENSSSCT00000012467	ENSSSCG00000011389	GMPPB	9.31683	22.3646	-1.26331	5e-05	0.00042226
ENSSSCT00000008924	ENSSSCG00000008147	FHL2	4.55373	10.878	-1.25629	0.0001	0.000795643
ENSSSCT00000008781	ENSSSCG00000008013	IGFALS	0.780536	1.85742	-1.25076	0.0083	0.0348427
ENSSSCT00000023064	ENSSSCG00000028699	NEIL2	0.932714	2.21903	-1.25042	0.0081	0.0341564
ENSSSCT00000007528	ENSSSCG00000006874	PALMD	3.69389	8.77683	-1.24856	0.0002	0.00147612
ENSSSCT00000018758	ENSSSCG00000017231	NAT9	4.52074	10.7224	-1.24599	0.00045	0.00300237
ENSSSCT00000006734	ENSSSCG00000006141	CA3	0.944846	2.23958	-1.24508	0.0069	0.0299748
ENSSSCT00000000035	ENSSSCG00000000033	TSPO	32.163	76.2014	-1.24441	0.00015	0.00114415
ENSSSCT00000029896	ENSSSCG00000027689	SRM	1.59688	3.78284	-1.24421	0.0005	0.00328984
ENSSSCT00000013875	ENSSSCG00000022484	CH242-228L8.2	2.78841	6.59874	-1.24275	0.00985	0.0400667
ENSSSCT00000011850	ENSSSCG00000010832	HHIPL2	1.33021	3.14755	-1.24258	0.0023	0.0120488
ENSSSCT00000015781	ENSSSCG00000014436	ARHGEF37	2.66887	6.26858	-1.23191	0.0002	0.00147612
ENSSSCT00000000190	ENSSSCG00000000181	RND1	1.09312	2.55928	-1.22729	0.0069	0.0299748
ENSSSCT00000019459	ENSSSCG00000017882	MYBBP1A	5.2922	12.3553	-1.22319	5e-05	0.00042226
ENSSSCT00000013505	ENSSSCG00000012350	MAGEH1	2.18534	5.09866	-1.22226	0.0013	0.00745411
ENSSSCT00000024087	ENSSSCG00000016585	IMPDH1	3.74127	8.72599	-1.22179	0.00115	0.00672023
ENSSSCT00000000280	ENSSSCG00000000261	IGFBP6	1.8562	4.31992	-1.21865	0.00515	0.0235608
ENSSSCT00000005044	ENSSSCG00000004565	CA12	7.47373	17.3679	-1.21653	0.00115	0.00672023
ENSSSCT00000003431	ENSSSCG00000003092	FOXA3	4.60937	10.6864	-1.21313	0.00025	0.00179652
ENSSSCT00000012899	ENSSSCG00000011787	MAGEF1	2.42326	5.61367	-1.21199	0.00525	0.0239384
ENSSSCT00000002799	ENSSSCG00000002520	SLC25A29	1.54614	3.57785	-1.21042	0.00165	0.00911517
ENSSSCT00000016344	ENSSSCG00000014982	MMP7	1.51341	3.49208	-1.20629	0.00685	0.0297975
ENSSSCT00000014296	ENSSSCG00000013078	MYRF	1.49878	3.45533	-1.20504	0.00105	0.00621961
ENSSSCT00000003164	ENSSSCG00000002863	LRP3	1.14413	2.63162	-1.2017	0.00295	0.0148396
ENSSSCT00000004229	ENSSSCG00000003821	KANK4	0.749461	1.72316	-1.20113	0.00385	0.0185112
ENSSSCT00000011129	ENSSSCG00000010163	KCNK1	4.46223	10.2553	-1.20053	0.0001	0.000795643
ENSSSCT00000012447	ENSSSCG00000011369	WDR6	2.19822	5.04509	-1.19854	0.0001	0.000795643
ENSSSCT00000024601	ENSSSCG00000028978	CAD	0.750289	1.71959	-1.19655	0.00315	0.0156702
ENSSSCT00000002262	ENSSSCG00000002022	BCL2L2	2.94338	6.70891	-1.1886	0.0125	0.0485956
ENSSSCT00000006403	ENSSSCG00000005826	PHPT1	24.8713	56.5749	-1.18568	0.0028	0.0142054
ENSSSCT00000000082	ENSSSCG00000000076	SGSM3	5.66683	12.8891	-1.18554	5e-05	0.00042226
ENSSSCT00000011151	ENSSSCG00000010185	GALNT2	8.50495	19.319	-1.18364	0.0001	0.000795643
ENSSSCT00000012894	ENSSSCG00000011782	ABCC5	4.38536	9.95068	-1.1821	0.00015	0.00114415
ENSSSCT00000008657	ENSSSCG00000007901	CIITA	1.0715	2.43094	-1.18188	0.00295	0.0148396
ENSSSCT00000001195	ENSSSCG00000001099	CMAH	7.15614	16.2127	-1.17987	0.0001	0.000795643
ENSSSCT00000008688	ENSSSCG00000007927	PPL	0.570989	1.29276	-1.17892	0.0026	0.013354
ENSSSCT00000036536	ENSSSCG00000014725	HBB	101.778	229.783	-1.17484	0.0002	0.00147612
ENSSSCT00000014129	ENSSSCG00000012926	PC	3.24965	7.32519	-1.17258	0.0008	0.00492927
ENSSSCT00000015577	ENSSSCG00000014256	FBN2	0.52933	1.19088	-1.16979	0.00115	0.00672023
ENSSSCT00000017795	ENSSSCG00000016340	ASB1	1.28376	2.88793	-1.16966	0.01255	0.0487502
ENSSSCT00000028476	ENSSSCG00000026721	RNASE4	17.6359	39.6014	-1.16704	0.0005	0.00328984
ENSSSCT00000015569	ENSSSCG00000014249	2021-03-03	1.21291	2.72247	-1.16644	0.00875	0.0363758
ENSSSCT00000018677	ENSSSCG00000017154	CARD14	1.72001	3.84893	-1.16204	0.0012	0.00696669
ENSSSCT00000019150	ENSSSCG00000017591	NME2	87.6273	196.038	-1.16168	5e-05	0.00042226
ENSSSCT00000007404	ENSSSCG00000006759	OLFML3	17.5249	39.1363	-1.1591	0.00045	0.00300237
ENSSSCT00000018744	ENSSSCG00000017219	HID1	11.3802	25.3768	-1.15699	0.0001	0.000795643
ENSSSCT00000011040	ENSSSCG00000010079	PPM1F	2.19327	4.88543	-1.1554	0.00275	0.0139935
ENSSSCT00000028783	ENSSSCG00000020657	BCAM	3.23288	7.19906	-1.15499	0.00045	0.00300237
ENSSSCT00000009513	ENSSSCG00000008695	MFSD10	3.12754	6.92187	-1.14614	0.00115	0.00672023
ENSSSCT00000030706	ENSSSCG00000030196	CUL9	1.57884	3.46549	-1.13419	0.0004	0.00270989
ENSSSCT00000008286	ENSSSCG00000007554	ZFAND2A	3.06317	6.71823	-1.13305	0.0055	0.024876
ENSSSCT00000008291	ENSSSCG00000007559	MAFK	19.0577	41.7554	-1.13159	0.0013	0.00745411
ENSSSCT00000019021	ENSSSCG00000017472	IGFBP4	11.8904	26.0453	-1.13123	5e-05	0.00042226
ENSSSCT00000025920	ENSSSCG00000025114	FMNL3	0.978229	2.14255	-1.13109	0.00765	0.0326104
ENSSSCT00000008278	ENSSSCG00000007546	C7orf50	4.70837	10.2799	-1.12652	0.00455	0.0212661
ENSSSCT00000017033	ENSSSCG00000015637	SEC61G	20.9243	45.5397	-1.12194	0.00025	0.00179652
ENSSSCT00000006655	ENSSSCG00000006065	ANKRD46	16.5043	35.7766	-1.11617	0.0002	0.00147612
ENSSSCT00000026173	ENSSSCG00000026813	SURF4	10.0936	21.8762	-1.11593	0.0034	0.0166998
ENSSSCT00000006894	ENSSSCG00000006290	SLC19A2	3.88082	8.40512	-1.11491	0.00015	0.00114415
ENSSSCT00000009047	ENSSSCG00000008261	HK2	1.12401	2.43168	-1.1133	0.00445	0.0208782
ENSSSCT00000007652	ENSSSCG00000006987	SLC7A2	0.67267	1.45181	-1.10988	0.01025	0.0413868
ENSSSCT00000006526	ENSSSCG00000005943	ST3GAL1	2.69483	5.80791	-1.10783	0.00045	0.00300237
ENSSSCT00000007004	ENSSSCG00000006391	ATP1A2	1.53129	3.29547	-1.10574	0.0023	0.0120488
ENSSSCT00000011522	ENSSSCG00000010532	LOXL4	0.875609	1.88348	-1.10504	0.0036	0.017508
ENSSSCT00000023295	ENSSSCG00000022029	RAP1GAP	3.67375	7.89023	-1.10281	0.0005	0.00328984
ENSSSCT00000001070	ENSSSCG00000000980	ALG12	2.56934	5.511	-1.10092	0.0003	0.00210767
ENSSSCT00000012912	ENSSSCG00000011800	FETUB	6.97696	14.923	-1.09686	0.0044	0.0206835
ENSSSCT00000011352	ENSSSCG00000010370	ANXA8	3.20363	6.84863	-1.09611	0.0025	0.0129223
ENSSSCT00000001644	ENSSSCG00000001475	LOC100155600	13.8515	29.5668	-1.09394	5e-05	0.00042226
ENSSSCT00000006268	ENSSSCG00000005699	HMCN2	0.992506	2.11768	-1.09334	0.00075	0.00466531
ENSSSCT00000022755	ENSSSCG00000029228	ZNF276	2.61058	5.55585	-1.08964	0.00265	0.0135691
ENSSSCT00000008308	ENSSSCG00000007572	LFNG	4.21048	8.95793	-1.08918	0.0013	0.00745411
ENSSSCT00000029604	ENSSSCG00000025425	FUK	3.37261	7.16743	-1.08759	0.0006	0.00385087
ENSSSCT00000002957	ENSSSCG00000002666	KIAA0513	5.43301	11.5082	-1.08285	0.00075	0.00466531
ENSSSCT00000011321	ENSSSCG00000010341	TSPAN14	7.38008	15.6233	-1.08199	0.00215	0.011386
ENSSSCT00000014825	ENSSSCG00000013573	TRAPPC5	27.0473	57.1057	-1.07815	0.00045	0.00300237
ENSSSCT00000015171	ENSSSCG00000013885	FCHO1	1.07764	2.27101	-1.07547	0.00435	0.0204889
ENSSSCT00000035728	ENSSSCG00000022993	TBC1D8B	2.54338	5.35509	-1.07416	0.011	0.0438219
ENSSSCT00000006424	ENSSSCG00000005845	TOR4A	1.67895	3.51449	-1.06576	0.012	0.047019
ENSSSCT00000008772	ENSSSCG00000008004	FAM173A	3.22924	6.73439	-1.06035	0.00075	0.00466531
ENSSSCT00000011248	ENSSSCG00000010276	UNC5B	1.28679	2.68332	-1.06025	0.0009	0.00545299
ENSSSCT00000014092	ENSSSCG00000012890	TCIRG1	2.12742	4.42915	-1.05792	0.00135	0.00769621
ENSSSCT00000006323	ENSSSCG00000005751	COL5A1	2.79103	5.80576	-1.05669	0.00055	0.00357219
ENSSSCT00000031462	ENSSSCG00000027061	ENGASE	1.09661	2.27722	-1.05422	0.0125	0.0485956
ENSSSCT00000017797	ENSSSCG00000016342	HES6	3.22613	6.69571	-1.05343	0.00285	0.0144171
ENSSSCT00000001838	ENSSSCG00000001653	PEX6	1.93061	4.00681	-1.0534	0.00215	0.011386
ENSSSCT00000009596	ENSSSCG00000008771	C4orf19	2.1796	4.52167	-1.05279	0.01245	0.0484382
ENSSSCT00000007524	ENSSSCG00000006871	SLC35A3	46.8039	97.0186	-1.05163	0.0001	0.000795643
ENSSSCT00000011032	ENSSSCG00000010071	MMP11	2.75134	5.6938	-1.04926	0.00255	0.0131395
ENSSSCT00000000876	ENSSSCG00000000807	SLC38A1	9.18893	18.9775	-1.04632	0.0016	0.00888088
ENSSSCT00000018831	ENSSSCG00000017297	CYB561	5.49567	11.324	-1.04301	0.00045	0.00300237
ENSSSCT00000014838	ENSSSCG00000013586	LRRC8E	0.890533	1.83318	-1.04161	0.00865	0.0360392
ENSSSCT00000030841	ENSSSCG00000006827	CYB561D1	1.84438	3.79269	-1.04008	0.0045	0.0210712
ENSSSCT00000028564	ENSSSCG00000029805	RHOBTB3	2.19173	4.49857	-1.0374	0.01065	0.0426918
ENSSSCT00000005311	ENSSSCG00000004812	IGF1R	4.30784	8.83692	-1.03658	0.0018	0.00980761
ENSSSCT00000002038	ENSSSCG00000001819	MAN2A2	3.71309	7.61601	-1.03641	0.00045	0.00300237
ENSSSCT00000017564	ENSSSCG00000016131	ADAM23	1.22235	2.49796	-1.03109	0.00815	0.0343299
ENSSSCT00000008468	ENSSSCG00000007723	RCC1L	2.71537	5.53702	-1.02796	0.0013	0.00745411
ENSSSCT00000011687	ENSSSCG00000010686	BAG3	3.13787	6.39079	-1.02621	0.00125	0.00721196
ENSSSCT00000025039	ENSSSCG00000029189	DCHS1	1.03417	2.09586	-1.01907	0.0015	0.00840992
ENSSSCT00000014526	ENSSSCG00000013300	EHF	33.7011	68.2274	-1.01755	0.00055	0.00357219
ENSSSCT00000011189	ENSSSCG00000010223	ADO	5.34375	10.7655	-1.01048	0.0081	0.0341564
ENSSSCT00000022729	ENSSSCG00000023866	ACSF3	3.65073	7.34809	-1.00918	0.0053	0.0241265
ENSSSCT00000025283	ENSSSCG00000027881	KCNK6	3.35774	6.75014	-1.00743	0.00125	0.00721196
ENSSSCT00000031798	ENSSSCG00000023569	FBRSL1	1.42677	2.8628	-1.00467	0.00615	0.0272764
ENSSSCT00000018754	ENSSSCG00000017227	FDXR	1.41485	2.838	-1.00423	0.01155	0.0455838
ENSSSCT00000027674	ENSSSCG00000021821	MYO1C	4.55758	9.13006	-1.00236	0.0004	0.00270989
ENSSSCT00000008014	ENSSSCG00000007324	SOGA1	1.47307	2.94814	-1.00098	0.0018	0.00980761
ENSSSCT00000008945	ENSSSCG00000008168	RNF149	6.84946	13.6912	-0.999191	0.00195	0.0104902
ENSSSCT00000006459	ENSSSCG00000005880	C8orf33	5.67741	11.3329	-0.997208	0.01095	0.0436641
ENSSSCT00000019573	ENSSSCG00000017987	MYH10	0.747261	1.49094	-0.996543	0.00315	0.0156702
ENSSSCT00000000591	ENSSSCG00000000548	REP15	8.99669	17.9105	-0.993344	0.0064	0.0281796
ENSSSCT00000006501	ENSSSCG00000005921	MROH1	2.41479	4.78997	-0.988118	0.0041	0.0195028
ENSSSCT00000007287	ENSSSCG00000006651	ADAMTSL4	1.48115	2.92926	-0.983818	0.0077	0.0327776
ENSSSCT00000008297	ENSSSCG00000007565	TTYH3	3.74072	7.34335	-0.973123	0.003	0.0150476
ENSSSCT00000018717	ENSSSCG00000017192	EVPL	0.687635	1.34676	-0.969781	0.00725	0.0312097
ENSSSCT00000013246	ENSSSCG00000012111	HCCS	3.8441	7.52666	-0.969363	0.00925	0.0380643
ENSSSCT00000018636	ENSSSCG00000017118	TERT	1.08185	2.11538	-0.967416	0.01265	0.0490642
ENSSSCT00000013313	ENSSSCG00000012171	PRDX4	41.8746	81.6738	-0.963798	0.0004	0.00270989
ENSSSCT00000014740	ENSSSCG00000013494	MATK	3.88791	7.57658	-0.962551	0.00335	0.0164942
ENSSSCT00000024743	ENSSSCG00000027986	ABCB8	2.43723	4.74754	-0.961935	0.00195	0.0104902
ENSSSCT00000015578	ENSSSCG00000014257	SLC27A6	2.77301	5.39361	-0.959799	0.00425	0.0200953
ENSSSCT00000018376	ENSSSCG00000016872	HMGCS1	10.4455	20.3121	-0.959454	0.0002	0.00147612
ENSSSCT00000023141	ENSSSCG00000027854	HSD17B6	3.67654	7.12969	-0.95549	0.00395	0.0189108
ENSSSCT00000027702	ENSSSCG00000028813	SFTA2	23.2703	45.0534	-0.95315	0.00175	0.00957731
ENSSSCT00000018774	ENSSSCG00000017245	CDC42EP4	10.3008	19.9086	-0.950643	0.00115	0.00672023
ENSSSCT00000001851	ENSSSCG00000001660	PTK7	2.7564	5.32413	-0.949764	0.0024	0.012487
ENSSSCT00000032548	ENSSSCG00000024938	SH3BP5	6.10098	11.7826	-0.949543	0.0129	0.0498301
ENSSSCT00000033070	ENSSSCG00000012238	TSPAN7	4.56137	8.80641	-0.949086	0.00245	0.0127052
ENSSSCT00000009495	ENSSSCG00000008678	TMEM129	6.67093	12.8301	-0.943573	0.0095	0.0389007
ENSSSCT00000022857	ENSSSCG00000023362	RHBDF2	1.64571	3.16021	-0.941306	0.00605	0.0269102
ENSSSCT00000018206	ENSSSCG00000016725	TNS3	6.4165	12.2811	-0.936578	0.0025	0.0129223
ENSSSCT00000011806	ENSSSCG00000010790	ECHS1	22.3401	42.7045	-0.934754	0.00115	0.00672023
ENSSSCT00000030248	ENSSSCG00000028552	BHLHE41	1.20825	2.29887	-0.928012	0.0057	0.0256184
ENSSSCT00000022504	ENSSSCG00000028593	TEPSIN	1.39753	2.65423	-0.925418	0.0114	0.0451037
ENSSSCT00000028391	ENSSSCG00000027745	ABCG1	3.33383	6.32698	-0.924337	0.00555	0.0250627
ENSSSCT00000030703	ENSSSCG00000023118	BZW2	13.3289	25.1646	-0.916841	0.0046	0.0214599
ENSSSCT00000002806	ENSSSCG00000002527	ANKRD9	4.62019	8.69314	-0.911926	0.01025	0.0413868
ENSSSCT00000014931	ENSSSCG00000013667	COL5A3	1.75747	3.30483	-0.911078	0.00285	0.0144171
ENSSSCT00000011471	ENSSSCG00000010483	PLCE1	4.16475	7.81484	-0.907987	0.00095	0.00571086
ENSSSCT00000010749	ENSSSCG00000009806	SETD1B	2.23296	4.17998	-0.90454	0.00355	0.0173052
ENSSSCT00000015478	ENSSSCG00000014169	PCSK1	3.60312	6.74397	-0.904351	0.00165	0.00911517
ENSSSCT00000026706	ENSSSCG00000029163	BCAT1	4.08081	7.63273	-0.903342	0.0123	0.047965
ENSSSCT00000001565	ENSSSCG00000001423	NELFE	8.64909	16.1681	-0.902533	0.0033	0.0162871
ENSSSCT00000023744	ENSSSCG00000028623	RARRES1	23.6252	44.1257	-0.901292	0.00115	0.00672023
ENSSSCT00000003361	ENSSSCG00000003030	CIC	2.95389	5.51412	-0.900514	0.00315	0.0156702
ENSSSCT00000006232	ENSSSCG00000005669	MIGA2	3.7633	7.02498	-0.900496	0.00255	0.0131395
ENSSSCT00000010466	ENSSSCG00000009548	ANKRD10	11.6865	21.717	-0.893982	0.0046	0.0214599
ENSSSCT00000028373	ENSSSCG00000030010	RPL36	522.323	969.919	-0.892923	0.00155	0.00864549
ENSSSCT00000007200	ENSSSCG00000006572	NPR1	1.34741	2.50015	-0.891827	0.0101	0.0408961
ENSSSCT00000013221	ENSSSCG00000012087	SLC37A1	4.33858	8.03886	-0.889768	0.00235	0.0122686
ENSSSCT00000005243	ENSSSCG00000004744	TYRO3	2.49859	4.62713	-0.889002	0.00395	0.0189108
ENSSSCT00000010866	ENSSSCG00000009916	ACADS	19.6882	36.4297	-0.88778	0.00135	0.00769621
ENSSSCT00000010775	ENSSSCG00000009831	CUX2	2.719	5.02452	-0.885913	0.0024	0.012487
ENSSSCT00000024788	ENSSSCG00000027726	DLL1	2.19207	4.04876	-0.885185	0.0059	0.0263587
ENSSSCT00000019019	ENSSSCG00000017470	TNS4	3.28438	6.05521	-0.882555	0.00875	0.0363758
ENSSSCT00000032492	ENSSSCG00000024149	ELOVL5	5.78348	10.5799	-0.871315	0.0081	0.0341564
ENSSSCT00000017440	ENSSSCG00000016017	DNAJC10	27.996	51.1361	-0.869122	0.00165	0.00911517
ENSSSCT00000017880	ENSSSCG00000016420	INSIG1	11.1063	20.2778	-0.868521	0.00115	0.00672023
ENSSSCT00000006255	ENSSSCG00000005688	PTGES	6.84214	12.4722	-0.866201	0.0085	0.0355251
ENSSSCT00000018654	ENSSSCG00000017136	TBCD	6.47609	11.792	-0.86461	0.00165	0.00911517
ENSSSCT00000009270	ENSSSCG00000008468	PKDCC	10.2496	18.5652	-0.85703	0.0031	0.0154629
ENSSSCT00000019371	ENSSSCG00000017799	CPD	42.2146	76.3182	-0.854285	0.0068	0.0296188
ENSSSCT00000016203	ENSSSCG00000014851	SLCO2B1	7.53808	13.6238	-0.853866	0.0018	0.00980761
ENSSSCT00000028713	ENSSSCG00000027827	GALE	23.633	42.6823	-0.852837	0.00265	0.0135691
ENSSSCT00000008782	ENSSSCG00000008014	NUBP2	5.17429	9.33669	-0.851549	0.00965	0.0393985
ENSSSCT00000009022	ENSSSCG00000008239	CAPG	9.00338	16.2134	-0.848647	0.00685	0.0297975
ENSSSCT00000016326	ENSSSCG00000014965	ENDOD1	2.51351	4.5242	-0.847961	0.00575	0.0258032
ENSSSCT00000025525	ENSSSCG00000024780	ZFAND1	2.37469	4.27188	-0.847133	0.00735	0.0315629
ENSSSCT00000025356	ENSSSCG00000028197	PFKL	10.6481	19.1517	-0.846875	0.0021	0.0111623
ENSSSCT00000022345	ENSSSCG00000026636	ZBTB4	2.8995	5.19604	-0.841605	0.0086	0.0358683
ENSSSCT00000009841	ENSSSCG00000008984	SHROOM3	5.82863	10.4451	-0.841598	0.0031	0.0154629
ENSSSCT00000004287	ENSSSCG00000003875	TTC39A	3.42258	6.13233	-0.841351	0.0057	0.0256184
ENSSSCT00000015567	ENSSSCG00000014247	ALDH7A1	13.8351	24.7837	-0.841052	0.00245	0.0127052
ENSSSCT00000012969	ENSSSCG00000011856	RPL35A	753.641	1348.86	-0.839793	0.0024	0.012487
ENSSSCT00000032347	ENSSSCG00000028481	CALCOCO1	6.72859	12.0273	-0.837937	0.0034	0.0166998
ENSSSCT00000006425	ENSSSCG00000005846	NELFB	5.68032	10.1506	-0.837524	0.00295	0.0148396
ENSSSCT00000001062	ENSSSCG00000000972	TUBGCP6	2.24452	4.0104	-0.837337	0.00465	0.0216526
ENSSSCT00000007186	ENSSSCG00000006559	JTB	10.7418	19.1294	-0.832548	0.0103	0.0415514
ENSSSCT00000018644	ENSSSCG00000017126	NARF	2.55548	4.5392	-0.828844	0.01125	0.0446211
ENSSSCT00000002040	ENSSSCG00000001821	UNC45A	5.42853	9.63742	-0.828085	0.00365	0.0177093
ENSSSCT00000000175	ENSSSCG00000000166	TMEM263	23.7783	42.1984	-0.827542	0.00225	0.0118294
ENSSSCT00000002713	ENSSSCG00000002443	TC2N	9.57724	16.9915	-0.827134	0.0018	0.00980761
ENSSSCT00000033278	ENSSSCG00000012631	LONRF3	2.63724	4.6731	-0.825348	0.00845	0.0353552
ENSSSCT00000002106	ENSSSCG00000001881	MAN2C1	9.31833	16.4911	-0.823541	0.00275	0.0139935
ENSSSCT00000032249	ENSSSCG00000030368	HSP70.2	91.7326	162.305	-0.823204	0.0032	0.0158772
ENSSSCT00000008795	ENSSSCG00000008026	CRAMP1	2.00503	3.5413	-0.820652	0.0058	0.025988
ENSSSCT00000026729	ENSSSCG00000021353	TMX4	13.4098	23.6568	-0.818973	0.0032	0.0158772
ENSSSCT00000009963	ENSSSCG00000009097	ANXA5	23.6159	41.6344	-0.818018	0.00375	0.0181124
ENSSSCT00000029315	ENSSSCG00000025942	MCCC1	8.79095	15.4911	-0.817352	0.0037	0.0179108
ENSSSCT00000006154	ENSSSCG00000005596	ARPC5L	11.6885	20.5447	-0.813681	0.00845	0.0353552
ENSSSCT00000002101	ENSSSCG00000001876	IMP3	16.4171	28.8116	-0.811449	0.0045	0.0210712
ENSSSCT00000024540	ENSSSCG00000020873	SYNGR1	2.31465	4.06097	-0.811031	0.00965	0.0393985
ENSSSCT00000017916	ENSSSCG00000016453	TCAF1	2.69869	4.72949	-0.809424	0.0122	0.0476511
ENSSSCT00000036326	ENSSSCG00000030798	FUS	13.9994	24.5145	-0.808267	0.0095	0.0389007
ENSSSCT00000030183	ENSSSCG00000021289	GAK	6.2187	10.8772	-0.806627	0.00575	0.0258032
ENSSSCT00000018588	ENSSSCG00000017072	GALNT10	9.95538	17.4016	-0.805669	0.0035	0.0171012
ENSSSCT00000000089	ENSSSCG00000000083	RPS19BP1	10.5513	18.4297	-0.804604	0.0119	0.0467006
ENSSSCT00000026588	ENSSSCG00000023142	GAMT	21.9921	38.4055	-0.804325	0.00495	0.0228025
ENSSSCT00000003805	ENSSSCG00000003428	MTHFR	1.12186	1.9546	-0.800984	0.0114	0.0451037
ENSSSCT00000015194	ENSSSCG00000013908	C19orf60	18.902	32.9236	-0.80058	0.00545	0.024689
ENSSSCT00000011580	ENSSSCG00000010587	TRIM8	10.9557	19.074	-0.799933	0.0036	0.017508
ENSSSCT00000001084	ENSSSCG00000000994	GMDS	39.5163	68.7915	-0.799782	0.00415	0.0197001
ENSSSCT00000008194	ENSSSCG00000007485	BCAS1	7.95733	13.8258	-0.797013	0.0027	0.013779
ENSSSCT00000017822	ENSSSCG00000016367	RNPEPL1	6.8696	11.9138	-0.79434	0.0078	0.0331251
ENSSSCT00000011953	ENSSSCG00000010922	ELF3	26.6382	46.1683	-0.793409	0.003	0.0150476
ENSSSCT00000007487	ENSSSCG00000006836	KIAA1324	11.2878	19.4954	-0.788368	0.00315	0.0156702
ENSSSCT00000025324	ENSSSCG00000023711	ATXN7L3B	13.2044	22.781	-0.786807	0.01265	0.0490642
ENSSSCT00000009515	ENSSSCG00000008697	HTT	3.89378	6.71167	-0.785499	0.0043	0.0202916
ENSSSCT00000015381	ENSSSCG00000014080	HMGCR	11.4645	19.7532	-0.784905	0.00275	0.0139935
ENSSSCT00000006417	ENSSSCG00000005838	TRAF2	5.3025	9.12864	-0.783728	0.0085	0.0355251
ENSSSCT00000034549	ENSSSCG00000005967	FAM84B	11.4291	19.6644	-0.782867	0.00555	0.0250627
ENSSSCT00000009697	ENSSSCG00000008857	MSMO1	17.8346	30.6586	-0.781611	0.0126	0.0489061
ENSSSCT00000008752	ENSSSCG00000007987	DECR2	19.0988	32.7344	-0.777323	0.00835	0.0350145
ENSSSCT00000008784	ENSSSCG00000008016	MRPS34	23.2845	39.9003	-0.777032	0.00535	0.0243152
ENSSSCT00000001750	ENSSSCG00000001571	MTCH1	55.1236	94.3178	-0.774859	0.0075	0.0320867
ENSSSCT00000007907	ENSSSCG00000007227	ID1	19.2123	32.8689	-0.774694	0.00845	0.0353552
ENSSSCT00000002726	ENSSSCG00000002456	CHGA	46.1587	78.9523	-0.774377	0.0027	0.013779
ENSSSCT00000017988	ENSSSCG00000016520	CREB3L2	11.7153	20.0282	-0.77364	0.0052	0.023749
ENSSSCT00000019098	ENSSSCG00000017544	ATP5G1	100.749	171.738	-0.769446	0.00405	0.0193052
ENSSSCT00000009362	ENSSSCG00000008557	EMILIN1	6.12242	10.4358	-0.769372	0.00645	0.0283609
ENSSSCT00000030728	ENSSSCG00000029362	CHMP2A	51.0812	87.045	-0.76897	0.0076	0.0324378
ENSSSCT00000002060	ENSSSCG00000001838	POLG	6.87469	11.7129	-0.768729	0.0049	0.022612
ENSSSCT00000001679	ENSSSCG00000001506	RGL2	10.3978	17.6393	-0.762517	0.0057	0.0256184
ENSSSCT00000007805	ENSSSCG00000007133	ACSS1	20.7718	35.2325	-0.762279	0.004	0.0191078
ENSSSCT00000011518	ENSSSCG00000010528	ZFYVE27	4.8069	8.14456	-0.76073	0.0085	0.0355251
ENSSSCT00000026996	ENSSSCG00000027441	RPL22L1	52.663	89.0136	-0.757235	0.00735	0.0315629
ENSSSCT00000000980	ENSSSCG00000000896	NTN4	4.44649	7.49833	-0.753902	0.0104	0.0418808
ENSSSCT00000033970	ENSSSCG00000030900	LDLR	14.8176	24.9785	-0.753374	0.01015	0.0410615
ENSSSCT00000015984	ENSSSCG00000014633	PRKCDBP	17.2738	29.1085	-0.752854	0.0087	0.0362074
ENSSSCT00000024996	ENSSSCG00000004622	GNB5	4.51741	7.61132	-0.752652	0.01145	0.0452628
ENSSSCT00000027543	ENSSSCG00000026547	SLC45A3	4.19375	7.03805	-0.746936	0.0094	0.0385673
ENSSSCT00000005365	ENSSSCG00000004859	ZNF516	3.19836	5.35541	-0.743663	0.01265	0.0490642
ENSSSCT00000002523	ENSSSCG00000002265	FAM174B	4.99241	8.34394	-0.740991	0.0096	0.0392315
ENSSSCT00000008407	ENSSSCG00000007667	LRCH4	10.3709	17.2428	-0.733444	0.0072	0.0310325
ENSSSCT00000003708	ENSSSCG00000003339	CPSF3L	4.69654	7.78852	-0.729751	0.0125	0.0485956
ENSSSCT00000014675	ENSSSCG00000013431	ATP5D	42.7005	70.7486	-0.72845	0.01045	0.0420434
ENSSSCT00000005400	ENSSSCG00000004894	SERPINB5	4.2281	6.995	-0.726314	0.01065	0.0426918
ENSSSCT00000014692	ENSSSCG00000013448	MKNK2	15.078	24.9199	-0.724857	0.00995	0.0403979
ENSSSCT00000008791	ENSSSCG00000008022	TELO2	6.83936	11.2863	-0.722644	0.0124	0.0482801
ENSSSCT00000028446	ENSSSCG00000026414	ATOX1	78.3266	128.913	-0.718818	0.0091	0.0375599
ENSSSCT00000027886	ENSSSCG00000020688	HNRNPH3	14.0968	23.1585	-0.716171	0.0103	0.0415514
ENSSSCT00000001058	ENSSSCG00000000968	SBF1	7.18244	11.7877	-0.714741	0.0112	0.0444591
ENSSSCT00000003383	ENSSSCG00000003046	RABAC1	78.6973	129.131	-0.714453	0.00865	0.0360392
ENSSSCT00000031323	ENSSSCG00000027565	ARHGAP45	6.25745	10.2458	-0.71139	0.0092	0.0378953
ENSSSCT00000017250	ENSSSCG00000015842	PPP2CB	16.2844	26.6434	-0.710291	0.0103	0.0415514
ENSSSCT00000003711	ENSSSCG00000003342	DVL1	14.7471	24.1216	-0.709893	0.01045	0.0420434
ENSSSCT00000027316	ENSSSCG00000027573	RPL29	296.713	485.283	-0.709759	0.01225	0.0478079
ENSSSCT00000006794	ENSSSCG00000006199	PREX2	6.95751	11.3683	-0.708376	0.00735	0.0315629
ENSSSCT00000015724	ENSSSCG00000014387	DIAPH1	7.57573	12.2946	-0.698571	0.0105	0.0422058
ENSSSCT00000026025	ENSSSCG00000024791	CD59	29.9886	48.6545	-0.698159	0.0091	0.0375599
ENSSSCT00000018094	ENSSSCG00000016620	TSPAN12	11.0725	17.9457	-0.696662	0.01095	0.0436641
ENSSSCT00000018085	ENSSSCG00000016611	CADPS2	5.10676	8.2713	-0.695706	0.0101	0.0408961
ENSSSCT00000012622	ENSSSCG00000011532	SUMF1	18.3322	29.6849	-0.695351	0.0095	0.0389007
ENSSSCT00000002773	ENSSSCG00000002495	SYNE3	6.33405	10.2453	-0.693765	0.0125	0.0485956
ENSSSCT00000017320	ENSSSCG00000015907	GALNT3	27.0546	43.7569	-0.693636	0.0081	0.0341564
ENSSSCT00000002649	ENSSSCG00000002382	TMED10	115.553	186.853	-0.693351	0.01125	0.0446211
ENSSSCT00000012450	ENSSSCG00000011372	IMPDH2	29.0965	47	-0.691816	0.0094	0.0385673
ENSSSCT00000028269	ENSSSCG00000020716	UNC119B	7.11768	11.4922	-0.691178	0.0086	0.0358683
ENSSSCT00000031020	ENSSSCG00000027381	GGCX	9.07538	14.652	-0.691072	0.0102	0.0412239
ENSSSCT00000003817	ENSSSCG00000003439	DHRS3	20.7929	33.492	-0.687726	0.01285	0.049674
ENSSSCT00000026917	ENSSSCG00000022343	ENO1	99.6615	159.669	-0.679976	0.0119	0.0467006
ENSSSCT00000000314	ENSSSCG00000000293	ITGA5	11.2782	17.9904	-0.673694	0.01255	0.0487502
ENSSSCT00000005226	ENSSSCG00000004730	TMEM87A	19.8727	31.3641	-0.658323	0.0129	0.0498301
ENSSSCT00000014461	ENSSSCG00000013241	NR1H3	78.4532	49.1065	0.675918	0.01	0.040563
ENSSSCT00000007290	ENSSSCG00000006653	ENSA	127.382	79.618	0.677995	0.009	0.037221
ENSSSCT00000019049	ENSSSCG00000017496	MIEN1	72.779	45.483	0.678194	0.0128	0.0495163
ENSSSCT00000016280	ENSSSCG00000014924	CTSC	151.42	94.5509	0.679395	0.0103	0.0415514
ENSSSCT00000023215	ENSSSCG00000025357	LDAH	8.1182	5.06592	0.680336	0.0093	0.0382324
ENSSSCT00000030850	ENSSSCG00000024899	FAM101B	13.7287	8.52988	0.686599	0.00885	0.0367139
ENSSSCT00000001595	ENSSSCG00000001441	BTNL5	40.828	25.2918	0.690892	0.0068	0.0296188
ENSSSCT00000009255	ENSSSCG00000008453	ABCG8	36.5688	22.6288	0.692452	0.0128	0.0495163
ENSSSCT00000027760	ENSSSCG00000022647	TIMM17B	34.1901	21.1469	0.693131	0.0122	0.0476511
ENSSSCT00000010275	ENSSSCG00000009378	CKAP2	17.2338	10.5816	0.703692	0.01	0.040563
ENSSSCT00000010489	ENSSSCG00000009568	ZMYM5	31.5415	19.3249	0.706794	0.00615	0.0272764
ENSSSCT00000017339	ENSSSCG00000015923	NOSTRIN	39.6958	24.2832	0.709031	0.00985	0.0400667
ENSSSCT00000028421	ENSSSCG00000021644	BRD7	44.2216	27.0093	0.711297	0.009	0.037221
ENSSSCT00000027104	ENSSSCG00000021739	HSD17B12	106.303	64.9124	0.71162	0.01125	0.0446211
ENSSSCT00000016802	ENSSSCG00000015424	PSMC2	22.8537	13.9385	0.713352	0.0083	0.0348427
ENSSSCT00000025595	ENSSSCG00000023903	ATP5I	273.688	166.641	0.715784	0.00775	0.0329526
ENSSSCT00000000578	ENSSSCG00000000536	ERGIC2	54.9218	33.4186	0.716726	0.0096	0.0392315
ENSSSCT00000012444	ENSSSCG00000011366	SLC25A20	28.4834	17.3163	0.717991	0.00945	0.038735
ENSSSCT00000001585	ENSSSCG00000001436	RNF5	100.333	60.9115	0.720009	0.00745	0.0319124
ENSSSCT00000010149	ENSSSCG00000009268	CRYL1	71.8589	43.496	0.724282	0.00475	0.0220368
ENSSSCT00000007957	ENSSSCG00000007272	CHMP4B	78.0032	46.8399	0.735794	0.00625	0.0276396
ENSSSCT00000002619	ENSSSCG00000002355	ENTPD5	286.806	171.972	0.7379	0.01125	0.0446211
ENSSSCT00000009960	ENSSSCG00000009094	CCNA2	14.6131	8.6794	0.751591	0.00785	0.0332952
ENSSSCT00000012006	ENSSSCG00000010969	GALT	21.0689	12.5004	0.753146	0.0074	0.031738
ENSSSCT00000007401	ENSSSCG00000006756	BCAS2	58.6796	34.8117	0.753287	0.00645	0.0283609
ENSSSCT00000007964	ENSSSCG00000007279	DYNLRB1	278.659	165.144	0.754772	0.00945	0.038735
ENSSSCT00000014578	ENSSSCG00000013349	HTATIP2	229.796	135.348	0.763683	0.0096	0.0392315
ENSSSCT00000008930	ENSSSCG00000008153	SLC9A2	92.2629	54.3362	0.763836	0.00505	0.0231822
ENSSSCT00000019540	ENSSSCG00000017956	CD68	18.9377	11.0784	0.773508	0.0114	0.0451037
ENSSSCT00000003224	ENSSSCG00000002919	TYROBP	64.2792	37.458	0.779078	0.0117	0.0460651
ENSSSCT00000002242	ENSSSCG00000002004	PSME2	183.126	106.105	0.787346	0.00435	0.0204889
ENSSSCT00000008169	ENSSSCG00000007465	B4GALT5	78.2351	45.1308	0.793705	0.00235	0.0122686
ENSSSCT00000017928	ENSSSCG00000016465	TMEM139	114.948	66.2353	0.795311	0.00225	0.0118294
ENSSSCT00000004933	ENSSSCG00000004466	TTK	10.7403	6.18562	0.796046	0.0073	0.0313869
ENSSSCT00000015031	ENSSSCG00000013757	C19orf53	87.1386	50.1646	0.796643	0.0043	0.0202916
ENSSSCT00000013009	ENSSSCG00000011890	NR1I2	93.9552	54.0693	0.797164	0.01085	0.0433409
ENSSSCT00000026775	ENSSSCG00000030408	DDX58	12.2627	7.05438	0.79768	0.0047	0.0218451
ENSSSCT00000004617	ENSSSCG00000004178	SLC18B1	19.9201	11.4346	0.800825	0.0049	0.022612
ENSSSCT00000016955	ENSSSCG00000015565	C1orf21	27.1642	15.5494	0.804845	0.0037	0.0179108
ENSSSCT00000023814	ENSSSCG00000023690	PTMA	4099.06	2346.12	0.805014	0.00265	0.0135691
ENSSSCT00000018954	ENSSSCG00000017412	RAB5C	115.114	65.7518	0.807956	0.00335	0.0164942
ENSSSCT00000001263	ENSSSCG00000025957	HIST1H2BH	174.251	99.4189	0.809572	0.0048	0.0222284
ENSSSCT00000008126	ENSSSCG00000007423	UBE2C	20.0729	11.4526	0.809578	0.0079	0.0334669
ENSSSCT00000011438	ENSSSCG00000010452	IFIT3	21.5029	12.2636	0.810145	0.0078	0.0331251
ENSSSCT00000010894	ENSSSCG00000009942	DAO	195.523	111.386	0.811768	0.01235	0.0481223
ENSSSCT00000004793	ENSSSCG00000004337	MANEA	85.5168	48.6731	0.813084	0.005	0.022992
ENSSSCT00000007409	ENSSSCG00000006763	BCL2L15	107.663	61.2402	0.813974	0.00715	0.0308556
ENSSSCT00000035464	ENSSSCG00000030801	GBP6	17.603	9.99332	0.816783	0.00545	0.024689
ENSSSCT00000006915	ENSSSCG00000006309	CD247	106.202	60.2464	0.817864	0.00645	0.0283609
ENSSSCT00000010859	ENSSSCG00000009909	COX6A1	452.828	256.166	0.821883	0.00555	0.0250627
ENSSSCT00000019500	ENSSSCG00000017918	ARRB2	20.4359	11.5189	0.827105	0.00455	0.0212661
ENSSSCT00000022733	ENSSSCG00000026581	RWDD2B	6.52153	3.67109	0.829001	0.00345	0.0169043
ENSSSCT00000022525	ENSSSCG00000026715	YPEL3	44.887	25.1415	0.836229	0.0025	0.0129223
ENSSSCT00000013209	ENSSSCG00000012076	MX2	7.3334	4.09988	0.838901	0.00685	0.0297975
ENSSSCT00000028545	ENSSSCG00000027223	THAP1	26.8787	14.943	0.846997	0.00485	0.0224206
ENSSSCT00000000821	ENSSSCG00000000757	ADIPOR2	65.5911	36.4421	0.847895	0.0023	0.0120488
ENSSSCT00000005573	ENSSSCG00000005056	DLGAP5	11.3788	6.30479	0.851829	0.00255	0.0131395
ENSSSCT00000029270	ENSSSCG00000027660	IFI44L	62.1392	34.354	0.855026	0.0021	0.0111623
ENSSSCT00000029764	ENSSSCG00000027982	ISG15	24.2017	13.351	0.858157	0.0073	0.0313869
ENSSSCT00000024362	ENSSSCG00000027831	NOP10	1405.11	773.737	0.86077	0.0038	0.018311
ENSSSCT00000022622	ENSSSCG00000027194	SULT1B1	77.0696	42.386	0.862574	0.0038	0.018311
ENSSSCT00000035216	ENSSSCG00000028173	TRIM31	72.1546	39.6796	0.862693	0.0067	0.0292617
ENSSSCT00000004525	ENSSSCG00000004093	IYD	12.8225	7.05023	0.862933	0.00575	0.0258032
ENSSSCT00000000957	ENSSSCG00000000874	GAS2L3	12.5593	6.89898	0.864303	0.00345	0.0169043
ENSSSCT00000025672	ENSSSCG00000025972	NTAN1	66.7617	36.6491	0.865243	0.00165	0.00911517
ENSSSCT00000003556	ENSSSCG00000003201	ATF5	14.7905	8.10082	0.868531	0.0034	0.0166998
ENSSSCT00000023346	ENSSSCG00000030663	SERPINB9	5.93569	3.24925	0.869307	0.0047	0.0218451
ENSSSCT00000024828	ENSSSCG00000027093	FOLH1B	221.808	120.561	0.879547	0.01035	0.0417144
ENSSSCT00000015654	ENSSSCG00000014328	GFRA3	77.0007	41.841	0.879954	0.00125	0.00721196
ENSSSCT00000002252	ENSSSCG00000002013	DHRS4	179.647	97.1683	0.886605	0.0018	0.00980761
ENSSSCT00000007585	ENSSSCG00000024973	GBP5	26.6206	14.3934	0.887134	0.0017	0.00934572
ENSSSCT00000007022	ENSSSCG00000006409	LOC100517891	457.332	246.139	0.893768	0.00155	0.00864549
ENSSSCT00000004263	ENSSSCG00000003851	CPT2	27.9944	15.0125	0.898975	0.0009	0.00545299
ENSSSCT00000004085	ENSSSCG00000003687	EPB41L3	87.074	46.655	0.90021	0.0044	0.0206835
ENSSSCT00000030558	ENSSSCG00000023331	UBL5	542.342	289.811	0.904088	0.0026	0.013354
ENSSSCT00000011660	ENSSSCG00000010660	PNLIPRP2	343.923	183.432	0.906843	0.0062	0.0274571
ENSSSCT00000009083	ENSSSCG00000008294	ACTG2	826.877	440.996	0.906906	0.0076	0.0324378
ENSSSCT00000001233	ENSSSCG00000001137	HIST1H1D	587.07	312.551	0.909441	0.00105	0.00621961
ENSSSCT00000006785	ENSSSCG00000006191	XKR9	12.0623	6.41356	0.911311	0.0077	0.0327776
ENSSSCT00000029365	ENSSSCG00000023212	PPP1R14A	136.854	72.4541	0.917496	0.0006	0.00385087
ENSSSCT00000009785	ENSSSCG00000025226	UGT2A3	239.19	126.083	0.92378	0.00335	0.0164942
ENSSSCT00000031430	ENSSSCG00000030515	GABRA4	2.39526	1.26197	0.924506	0.00775	0.0329526
ENSSSCT00000017284	ENSSSCG00000015873	ACVR1C	12.0618	6.33976	0.927948	0.00365	0.0177093
ENSSSCT00000003959	ENSSSCG00000003565	NR0B2	38.8122	20.3534	0.931241	0.00135	0.00769621
ENSSSCT00000019047	ENSSSCG00000017494	IKZF3	13.1849	6.81769	0.951536	0.00205	0.0109385
ENSSSCT00000003508	ENSSSCG00000003158	DHDH	87.6248	45.0038	0.961291	0.00315	0.0156702
ENSSSCT00000017727	ENSSSCG00000016279	PDE6D	48.1001	24.4172	0.978141	0.0004	0.00270989
ENSSSCT00000000051	ENSSSCG00000000046	CYP2D25	34.0906	17.2428	0.983381	0.00095	0.00571086
ENSSSCT00000009821	ENSSSCG00000008966	PARM1	16.3435	8.20499	0.994146	0.004	0.0191078
ENSSSCT00000023925	ENSSSCG00000029460	RND2	16.7642	8.35381	1.00488	0.00035	0.00241123
ENSSSCT00000028090	ENSSSCG00000026297	KLB	6.81397	3.38189	1.01067	0.00175	0.00957731
ENSSSCT00000024795	ENSSSCG00000023149	HIST1H2AC	361.071	178.658	1.01508	5e-05	0.00042226
ENSSSCT00000006013	ENSSSCG00000005467	HSDL2	74.7299	35.8726	1.0588	0.00065	0.00412501
ENSSSCT00000024202	ENSSSCG00000020784	TNFSF15	15.3371	7.27809	1.07539	0.00215	0.011386
ENSSSCT00000030404	ENSSSCG00000028631	PIN1	5.38665	2.52505	1.09308	0.0082	0.0345019
ENSSSCT00000001660	ENSSSCG00000001488	GCLC	92.6515	43.3786	1.09483	0.0001	0.000795643
ENSSSCT00000023082	ENSSSCG00000008832	LRRC66	9.35152	4.36459	1.09936	0.0106	0.0425303
ENSSSCT00000036315	ENSSSCG00000009215	CH242-113D13.1	124.658	57.8391	1.10786	0.00995	0.0403979
ENSSSCT00000025060	ENSSSCG00000026123	IGFBP2	32.7724	14.9676	1.13064	0.0013	0.00745411
ENSSSCT00000030747	ENSSSCG00000021529	KLF11	4.98349	2.24835	1.14829	0.003	0.0150476
ENSSSCT00000012958	ENSSSCG00000011846	SLC51A	65.4344	29.3565	1.15637	5e-05	0.00042226
ENSSSCT00000000724	ENSSSCG00000000668	APOBEC1	31.5359	14.0187	1.16964	0.0004	0.00270989
ENSSSCT00000015764	ENSSSCG00000014422	SPINK5	5.30341	2.3552	1.17107	0.00585	0.0261738
ENSSSCT00000014221	ENSSSCG00000013010	NAALADL1	107.123	46.8261	1.19389	5e-05	0.00042226
ENSSSCT00000025792	ENSSSCG00000030016	PDE9A	7.1732	3.12329	1.19955	0.00015	0.00114415
ENSSSCT00000026568	ENSSSCG00000023423	UBALD2	133.31	57.3873	1.21599	5e-05	0.00042226
ENSSSCT00000004158	ENSSSCG00000003756	LPAR3	4.15387	1.75205	1.24541	0.0011	0.00647153
ENSSSCT00000026772	ENSSSCG00000022512	TRDC	59.9511	25.0005	1.26183	0.00015	0.00114415
ENSSSCT00000028835	ENSSSCG00000024712	APCDD1	9.16225	3.8099	1.26595	0.00875	0.0363758
ENSSSCT00000028148	ENSSSCG00000024379	PCSK4	2.05264	0.847455	1.27627	0.0093	0.0382324
ENSSSCT00000001273	ENSSSCG00000026572	HIST1H2BK	82.2488	32.9832	1.31826	5e-05	0.00042226
ENSSSCT00000025720	ENSSSCG00000029000	SMPX	3.58341	1.40467	1.35111	0.0112	0.0444591
ENSSSCT00000010760	ENSSSCG00000009817	P2RX7	3.64907	1.42635	1.3552	5e-05	0.00042226
ENSSSCT00000035457	ENSSSCG00000028027	GPR65	4.33779	1.65872	1.38689	0.00125	0.00721196
ENSSSCT00000010052	ENSSSCG00000009179	MTTP	298.217	113.325	1.3959	0.0007	0.00439795
ENSSSCT00000012768	ENSSSCG00000011663	RBP2	3095.21	1161.07	1.41458	0.0007	0.00439795
ENSSSCT00000027856	ENSSSCG00000029515	PON3	7.17249	2.6582	1.43202	0.00065	0.00412501
ENSSSCT00000023134	ENSSSCG00000008558	AGBL5	15.3955	5.68597	1.43703	0.00045	0.00300237
ENSSSCT00000011875	ENSSSCG00000010853	EPHX1	1115.09	407.676	1.45166	0.00055	0.00357219
ENSSSCT00000004774	ENSSSCG00000004318	RRAGD	2.44421	0.858223	1.50994	0.00635	0.0279989
ENSSSCT00000006844	ENSSSCG00000006245	SDR16C5	24.5712	8.48846	1.53339	0.0001	0.000795643
ENSSSCT00000009639	ENSSSCG00000008809	GABRG1	1.67141	0.571433	1.5484	0.01095	0.0436641
ENSSSCT00000009832	ENSSSCG00000008977	CXCL10	13.7327	4.55504	1.59208	0.009	0.037221
ENSSSCT00000004778	ENSSSCG00000004322	ANKRD6	3.15868	1.03528	1.60929	0.0022	0.0116072
ENSSSCT00000030658	ENSSSCG00000025543	FABP2	1749.57	493.439	1.82605	0.00125	0.00721196
ENSSSCT00000001367	ENSSSCG00000001252	UBD	413.57	100.152	2.04594	5e-05	0.00042226
ENSSSCT00000016706	ENSSSCG00000015333	ASB4	1.02311	0.239649	2.09396	0.01205	0.0471754
ENSSSCT00000032321	ENSSSCG00000028758	LBP	17.0549	3.81814	2.15925	5e-05	0.00042226
ENSSSCT00000018550	ENSSSCG00000017037	FABP6	16.7076	3.53544	2.24054	0.00375	0.0181124
ENSSSCT00000017912	ENSSSCG00000016449	GIMAP2	2.39243	0.479247	2.31964	0.0005	0.00328984
ENSSSCT00000035703	ENSSSCG00000030901	BTNL6	18.7942	1.98247	3.24492	0.00265	0.0135691
ENSSSCT00000011659	ENSSSCG00000010659	PNLIPRP1	5.67219	0.471383	3.58893	0.0003	0.00210767
ENSSSCT00000017617	ENSSSCG00000016179	TNP1	0	6.67222	-inf	5e-05	0.00042226
ENSSSCT00000001199	ENSSSCG00000023900	HIST1H2BA	0	1.63182	-inf	0.0003	0.00210767
ENSSSCT00000003940	ENSSSCG00000003547	NCMAP	0	2.20223	-inf	0.00115	0.00672023
ENSSSCT00000006960	ENSSSCG00000006351	PCP4L1	0	22.1696	-inf	0.0026	0.013354
-inf represents dimensionless

## Sheet: Table S3
Table S3. Differentially expressed genes (DEGs) in jejunum.
Transcript_id	Gene_id	Gene_name	JE_E_FPKM	JE_C_FPKM	log2(foldchange)	pvalue	FDR
ENSSSCT00000016350	ENSSSCG00000014987	MMP12	1.52471	14.3692	-3.23638	5e-05	0.00042226
ENSSSCT00000032253	ENSSSCG00000025125	SLC10A2	10.0749	57.3955	-2.51017	5e-05	0.00042226
ENSSSCT00000000769	ENSSSCG00000000707	SCNN1A	0.928098	5.12131	-2.46416	5e-05	0.00042226
ENSSSCT00000008612	ENSSSCG00000007861	GP2	0.207885	1.12285	-2.43331	0.00065	0.00412501
ENSSSCT00000009563	ENSSSCG00000008741	FGFBP1	11.2186	49.6437	-2.14572	5e-05	0.00042226
ENSSSCT00000023141	ENSSSCG00000027854	HSD17B6	1.22288	5.27513	-2.10892	5e-05	0.00042226
ENSSSCT00000011816	ENSSSCG00000010800	B3GALT2	14.2028	60.9799	-2.10216	5e-05	0.00042226
ENSSSCT00000019370	ENSSSCG00000017798	TMIGD1	331.088	1404.9	-2.08518	0.00115	0.00672023
ENSSSCT00000009697	ENSSSCG00000008857	MSMO1	15.9629	66.6406	-2.06168	5e-05	0.00042226
ENSSSCT00000032022	ENSSSCG00000024009	CAMK2N1	6.30773	25.9839	-2.04243	5e-05	0.00042226
ENSSSCT00000016684	ENSSSCG00000015311	CYP51A1	14.0523	57.4665	-2.03191	5e-05	0.00042226
ENSSSCT00000006553	ENSSSCG00000005970	SQLE	4.97507	19.3548	-1.9599	5e-05	0.00042226
ENSSSCT00000023038	ENSSSCG00000025500	HTR1D	2.17883	8.35361	-1.93885	5e-05	0.00042226
ENSSSCT00000017534	ENSSSCG00000016104	TRAK2	25.9872	99.5068	-1.93699	5e-05	0.00042226
ENSSSCT00000005998	ENSSSCG00000005453	TXN	353.173	1345.67	-1.92987	5e-05	0.00042226
ENSSSCT00000024202	ENSSSCG00000020784	TNFSF15	8.88671	33.8133	-1.92787	0.00045	0.00300237
ENSSSCT00000036315	ENSSSCG00000009215	CH242-113D13.1	77.7972	295.725	-1.92647	5e-05	0.00042226
ENSSSCT00000004574	ENSSSCG00000004139	ADGRG6	19.3051	71.614	-1.89126	5e-05	0.00042226
ENSSSCT00000000724	ENSSSCG00000000668	APOBEC1	5.50115	20.1486	-1.87288	5e-05	0.00042226
ENSSSCT00000010091	ENSSSCG00000009216	SPP1	37.775	130.981	-1.79385	5e-05	0.00042226
ENSSSCT00000008461	ENSSSCG00000007718	CLDN4	18.1373	62.4512	-1.78377	0.0084	0.0351863
ENSSSCT00000014566	ENSSSCG00000013338	SLC5A12	46.6378	160.271	-1.78094	5e-05	0.00042226
ENSSSCT00000023581	ENSSSCG00000029363	TMEM252	39.5167	133.796	-1.7595	5e-05	0.00042226
ENSSSCT00000032079	ENSSSCG00000025969	PTPRR	10.2301	33.0815	-1.6932	5e-05	0.00042226
ENSSSCT00000026571	ENSSSCG00000028731	CXCL13	4.31184	13.526	-1.64936	5e-05	0.00042226
ENSSSCT00000008222	ENSSSCG00000007507	PCK1	20.0548	62.219	-1.63341	0.00185	0.0100367
ENSSSCT00000001018	ENSSSCG00000000932	NTS	244.586	744.267	-1.60548	5e-05	0.00042226
ENSSSCT00000027651	ENSSSCG00000024634	C10orf99	45.2957	134.314	-1.56816	0.0097	0.0395657
ENSSSCT00000004323	ENSSSCG00000003908	TSPAN1	17.1467	50.6172	-1.5617	5e-05	0.00042226
ENSSSCT00000016504	ENSSSCG00000015138	C11orf63	0.619299	1.82671	-1.56054	0.00985	0.0400667
ENSSSCT00000005755	ENSSSCG00000005222	SLC1A1	40.1976	117.971	-1.55324	5e-05	0.00042226
ENSSSCT00000036510	ENSSSCG00000011951	NFKBIZ	12.818	37.5406	-1.55028	0.00085	0.00519231
ENSSSCT00000000958	ENSSSCG00000000875	NR1H4	28.3521	80.9262	-1.51315	5e-05	0.00042226
ENSSSCT00000013182	ENSSSCG00000012050	RCAN1	17.5362	49.7634	-1.50475	5e-05	0.00042226
ENSSSCT00000009817	ENSSSCG00000008962	EREG	3.76002	10.6571	-1.503	0.01065	0.0426918
ENSSSCT00000006735	ENSSSCG00000006142	CA1	1.06752	3.00744	-1.49427	0.00185	0.0100367
ENSSSCT00000000016	ENSSSCG00000000015	UPK3A	9.68485	26.8656	-1.47196	5e-05	0.00042226
ENSSSCT00000026020	ENSSSCG00000028517	SC5D	10.3983	28.2713	-1.44299	5e-05	0.00042226
ENSSSCT00000018280	ENSSSCG00000016792	FAM134B	5.08431	13.7549	-1.43582	5e-05	0.00042226
ENSSSCT00000030891	ENSSSCG00000029587	TIMP4	3.46251	9.32542	-1.42935	0.0026	0.013354
ENSSSCT00000008085	ENSSSCG00000007387	PI3	110.26	296.199	-1.42565	0.00015	0.00114415
ENSSSCT00000010401	ENSSSCG00000009486	SLITRK6	7.70728	20.4546	-1.40813	5e-05	0.00042226
ENSSSCT00000016782	ENSSSCG00000015407	GNAI1	5.20009	13.7044	-1.39803	5e-05	0.00042226
ENSSSCT00000032888	ENSSSCG00000005055	LGALS3	383.96	995.3	-1.37418	0.0059	0.0263587
ENSSSCT00000026786	ENSSSCG00000021041	PM20D1	3.73262	9.65172	-1.3706	0.0002	0.00147612
ENSSSCT00000006844	ENSSSCG00000006245	SDR16C5	17.8134	46.0018	-1.36873	5e-05	0.00042226
ENSSSCT00000005120	ENSSSCG00000004635	SPPL2A	49.6067	127.396	-1.36071	5e-05	0.00042226
ENSSSCT00000010430	ENSSSCG00000009513	SLC15A1	28.6154	73.4083	-1.35915	5e-05	0.00042226
ENSSSCT00000022444	ENSSSCG00000024987	NR3C2	6.89631	17.659	-1.35651	0.00225	0.0118294
ENSSSCT00000007743	ENSSSCG00000007072	SPTLC3	6.92025	17.5866	-1.34558	5e-05	0.00042226
ENSSSCT00000026594	ENSSSCG00000021968	SLC19A3	5.79528	14.7183	-1.34466	5e-05	0.00042226
ENSSSCT00000023319	ENSSSCG00000021812	MS4A1	4.63512	11.7294	-1.33946	5e-05	0.00042226
ENSSSCT00000032943	ENSSSCG00000005437	KLF4	9.13363	23.0791	-1.33733	5e-05	0.00042226
ENSSSCT00000018501	ENSSSCG00000016991	DUSP1	39.6169	100.04	-1.33639	0.00025	0.00179652
ENSSSCT00000002650	ENSSSCG00000002383	FOS	36.8187	92.849	-1.33445	5e-05	0.00042226
ENSSSCT00000028144	ENSSSCG00000021971	DPEP1	159.059	397.509	-1.32143	5e-05	0.00042226
ENSSSCT00000015517	ENSSSCG00000014202	STARD4	10.2167	25.4861	-1.31878	5e-05	0.00042226
ENSSSCT00000012989	ENSSSCG00000011875	PARP15	111.609	276.587	-1.30928	5e-05	0.00042226
ENSSSCT00000032489	ENSSSCG00000025049	CYBRD1	68.1228	167.527	-1.29819	0.0001	0.000795643
ENSSSCT00000016349	ENSSSCG00000014986	MMP3	19.7778	48.4927	-1.29388	5e-05	0.00042226
ENSSSCT00000032529	ENSSSCG00000026724	GUCY2C	28.787	69.6472	-1.27465	0.0004	0.00270989
ENSSSCT00000010786	ENSSSCG00000009842	CCDC60	1.60465	3.81716	-1.25024	0.00235	0.0122686
ENSSSCT00000018376	ENSSSCG00000016872	HMGCS1	8.71059	20.668	-1.24656	5e-05	0.00042226
ENSSSCT00000024166	ENSSSCG00000026044	FDFT1	19.9831	47.2332	-1.24102	5e-05	0.00042226
ENSSSCT00000004804	ENSSSCG00000004347	FBXL4	16.3946	38.5796	-1.23462	5e-05	0.00042226
ENSSSCT00000034163	ENSSSCG00000004917	MALT1	6.06415	14.269	-1.23451	0.0121	0.0473342
ENSSSCT00000008139	ENSSSCG00000007436	MMP9	3.18725	7.3475	-1.20494	0.00105	0.00621961
ENSSSCT00000017691	ENSSSCG00000016247	TM4SF20	100.405	231.39	-1.20449	5e-05	0.00042226
ENSSSCT00000002016	ENSSSCG00000001800	TM6SF1	2.578	5.92574	-1.20075	0.00155	0.00864549
ENSSSCT00000007132	ENSSSCG00000006512	FDPS	11.9319	27.2225	-1.18998	0.0076	0.0324378
ENSSSCT00000012037	ENSSSCG00000010996	BAG1	24.9967	57.0008	-1.18924	5e-05	0.00042226
ENSSSCT00000009141	ENSSSCG00000008347	FBXO48	12.3123	28.0552	-1.18817	5e-05	0.00042226
ENSSSCT00000018167	ENSSSCG00000016686	PRR15	14.6938	33.3235	-1.18133	5e-05	0.00042226
ENSSSCT00000015381	ENSSSCG00000014080	HMGCR	14.6962	33.3006	-1.1801	5e-05	0.00042226
ENSSSCT00000003504	ENSSSCG00000003155	PPP1R15A	10.3684	23.4634	-1.17822	5e-05	0.00042226
ENSSSCT00000022913	ENSSSCG00000024800	DSC2	34.3617	77.757	-1.17817	5e-05	0.00042226
ENSSSCT00000023179	ENSSSCG00000024418	RHOU	15.2513	34.4717	-1.17648	5e-05	0.00042226
ENSSSCT00000009818	ENSSSCG00000008963	AREG	2.22349	5.00658	-1.171	0.0096	0.0392315
ENSSSCT00000018317	ENSSSCG00000016824	RAI14	10.3684	23.1412	-1.15827	5e-05	0.00042226
ENSSSCT00000015354	ENSSSCG00000014055	CDHR2	48.6477	108.041	-1.15113	5e-05	0.00042226
ENSSSCT00000027702	ENSSSCG00000028813	SFTA2	10.8233	24.0091	-1.14944	0.0012	0.00696669
ENSSSCT00000018427	ENSSSCG00000016920	MIER3	21.4534	47.5836	-1.14926	5e-05	0.00042226
ENSSSCT00000009852	ENSSSCG00000008995	LRAT	3.96146	8.72707	-1.13946	0.0002	0.00147612
ENSSSCT00000015660	ENSSSCG00000014336	EGR1	15.5479	34.1437	-1.1349	0.00025	0.00179652
ENSSSCT00000034901	ENSSSCG00000011723	MME	79.6302	174.835	-1.13461	0.00145	0.00817167
ENSSSCT00000004899	ENSSSCG00000004434	FRK	12.1315	26.515	-1.12805	5e-05	0.00042226
ENSSSCT00000026893	ENSSSCG00000027387	MS4A12	112.899	244.397	-1.1142	0.00015	0.00114415
ENSSSCT00000009807	ENSSSCG00000008953	CXCL8	43.4477	93.3165	-1.10285	0.00015	0.00114415
ENSSSCT00000018197	ENSSSCG00000016716	DFNA5	10.056	21.5039	-1.09654	5e-05	0.00042226
ENSSSCT00000029778	ENSSSCG00000020903	NUDT4	76.3555	163.196	-1.0958	0.0004	0.00270989
ENSSSCT00000025172	ENSSSCG00000026605	BPI	21.1948	45.1591	-1.0913	0.00035	0.00241123
ENSSSCT00000000873	ENSSSCG00000000804	ANO6	78.2609	166.188	-1.08646	0.0003	0.00210767
ENSSSCT00000027408	ENSSSCG00000030262	GDPD1	46.6183	98.6581	-1.08154	5e-05	0.00042226
ENSSSCT00000004132	ENSSSCG00000003732	MEP1B	89.0819	185.069	-1.05486	0.00055	0.00357219
ENSSSCT00000001188	ENSSSCG00000001092	TDP2	36.9576	76.7593	-1.05447	0.0002	0.00147612
ENSSSCT00000012040	ENSSSCG00000010998	B4GALT1	11.0095	22.722	-1.04534	0.0001	0.000795643
ENSSSCT00000005650	ENSSSCG00000005125	LRRC19	29.8377	60.9986	-1.03164	0.0006	0.00385087
ENSSSCT00000019369	ENSSSCG00000017797	SLC6A4	14.6168	29.8344	-1.02934	0.0009	0.00545299
ENSSSCT00000015392	ENSSSCG00000014091	F2RL1	29.5309	60.2213	-1.02805	0.0002	0.00147612
ENSSSCT00000009797	ENSSSCG00000008943	SLC4A4	41.776	84.7287	-1.02017	0.0005	0.00328984
ENSSSCT00000002020	ENSSSCG00000001804	HOMER2	2.27526	4.6011	-1.01595	0.0095	0.0389007
ENSSSCT00000002135	ENSSSCG00000001906	CYP1A1	15.5176	31.1544	-1.00553	0.0027	0.013779
ENSSSCT00000013277	ENSSSCG00000012138	ACE2	67.0731	134.436	-1.00312	0.00095	0.00571086
ENSSSCT00000027313	ENSSSCG00000011876	DTX3L	17.9025	35.7326	-0.997078	0.00035	0.00241123
ENSSSCT00000000596	ENSSSCG00000000553	TM7SF3	14.4568	28.7481	-0.991717	0.0003	0.00210767
ENSSSCT00000028240	ENSSSCG00000000778	CPNE8	3.98336	7.91313	-0.990264	0.0071	0.0306796
ENSSSCT00000030979	ENSSSCG00000029592	GPRC5A	3.05517	6.05191	-0.986138	0.0051	0.0233723
ENSSSCT00000028859	ENSSSCG00000028674	CR2	1.76158	3.48606	-0.984725	0.00255	0.0131395
ENSSSCT00000005121	ENSSSCG00000004636	TRPM7	34.3895	68.0361	-0.984332	0.0005	0.00328984
ENSSSCT00000025469	ENSSSCG00000030404	PAPD5	28.8688	57.0774	-0.983407	0.0002	0.00147612
ENSSSCT00000025634	ENSSSCG00000025038	KCNJ13	25.5324	50.4385	-0.982196	0.0043	0.0202916
ENSSSCT00000004793	ENSSSCG00000004337	MANEA	36.6319	71.8948	-0.972784	0.0002	0.00147612
ENSSSCT00000025503	ENSSSCG00000024157	ZNF800	9.35866	18.2325	-0.962136	0.0008	0.00492927
ENSSSCT00000005969	ENSSSCG00000005426	FSD1L	11.9465	23.2609	-0.961325	0.00055	0.00357219
ENSSSCT00000003118	ENSSSCG00000002818	PLLP	4.28845	8.34157	-0.959863	0.002	0.0107157
ENSSSCT00000024843	ENSSSCG00000027275	HHLA2	43.1759	83.6738	-0.954548	0.0011	0.00647153
ENSSSCT00000026772	ENSSSCG00000022512	TRDC	56.3896	108.919	-0.94975	0.00165	0.00911517
ENSSSCT00000017880	ENSSSCG00000016420	INSIG1	7.04112	13.5851	-0.948153	0.00885	0.0367139
ENSSSCT00000025659	ENSSSCG00000023642	XK	5.61048	10.8083	-0.945942	0.00055	0.00357219
ENSSSCT00000022489	ENSSSCG00000025672	RAVER2	25.0363	48.1817	-0.944466	0.0006	0.00385087
ENSSSCT00000027574	ENSSSCG00000024312	ID4	13.1925	25.3383	-0.941607	0.00025	0.00179652
ENSSSCT00000008930	ENSSSCG00000008153	SLC9A2	22.7813	43.6078	-0.936735	0.00045	0.00300237
ENSSSCT00000005138	ENSSSCG00000004653	SECISBP2L	31.1584	59.36	-0.929869	0.0009	0.00545299
ENSSSCT00000012568	ENSSSCG00000011485	PTPRG	7.83684	14.8963	-0.926611	0.00045	0.00300237
ENSSSCT00000007517	ENSSSCG00000006864	CDC14A	35.1941	66.8389	-0.925357	0.00105	0.00621961
ENSSSCT00000026316	ENSSSCG00000022726	RHOD	8.89776	16.8774	-0.923582	0.00775	0.0329526
ENSSSCT00000016338	ENSSSCG00000014976	ARHGAP42	13.7596	26.0812	-0.922569	0.00045	0.00300237
ENSSSCT00000001556	ENSSSCG00000001419	SLC44A4	48.6232	92.0827	-0.921286	0.00575	0.0258032
ENSSSCT00000004065	ENSSSCG00000003669	MFSD2A	14.3118	27.0553	-0.918711	0.001	0.00596649
ENSSSCT00000027054	ENSSSCG00000021443	SGK1	88.7027	167.556	-0.91759	0.00405	0.0193052
ENSSSCT00000031178	ENSSSCG00000028010	ABHD3	17.5294	33.1097	-0.917479	0.00075	0.00466531
ENSSSCT00000004106	ENSSSCG00000003707	NPC1	8.04175	15.1863	-0.917194	0.0011	0.00647153
ENSSSCT00000013161	ENSSSCG00000012029	BACH1	32.4341	61.1265	-0.914286	0.0004	0.00270989
ENSSSCT00000025628	ENSSSCG00000022739	DSG2	45.7944	85.9552	-0.908413	0.00745	0.0319124
ENSSSCT00000015361	ENSSSCG00000014062	SIMC1	10.8231	20.1182	-0.894381	0.00665	0.0290831
ENSSSCT00000011647	ENSSSCG00000010648	CCDC186	57.8221	107.377	-0.892997	0.00145	0.00817167
ENSSSCT00000009815	ENSSSCG00000008961	MTHFD2L	5.66256	10.5095	-0.892169	0.0118	0.0463824
ENSSSCT00000017306	ENSSSCG00000015894	DPP4	94.5254	175.339	-0.891376	0.00575	0.0258032
ENSSSCT00000017550	ENSSSCG00000016119	RAPH1	9.70024	17.9874	-0.890894	0.0003	0.00210767
ENSSSCT00000013128	ENSSSCG00000011997	CHMP2B	16.7101	30.9354	-0.888533	0.001	0.00596649
ENSSSCT00000012285	ENSSSCG00000011218	SLC4A7	19.705	36.4515	-0.887418	0.0011	0.00647153
ENSSSCT00000002027	ENSSSCG00000001810	PDE8A	16.9138	31.2502	-0.885661	0.00275	0.0139935
ENSSSCT00000006664	ENSSSCG00000006073	OSR2	11.4415	21.073	-0.881121	0.00235	0.0122686
ENSSSCT00000010130	ENSSSCG00000009250	PRKG2	21.9208	40.1155	-0.871858	0.00125	0.00721196
ENSSSCT00000002508	ENSSSCG00000002252	ARRDC4	31.9473	58.2272	-0.865999	0.0025	0.0129223
ENSSSCT00000024474	ENSSSCG00000027709	PARP9	13.5914	24.75	-0.864732	0.0019	0.0102639
ENSSSCT00000002017	ENSSSCG00000001801	BTBD1	28.3598	51.4662	-0.859779	0.00105	0.00621961
ENSSSCT00000012118	ENSSSCG00000011074	ARHGAP21	10.8975	19.7751	-0.859681	0.00705	0.0305036
ENSSSCT00000006832	ENSSSCG00000006235	TOX	9.12779	16.5271	-0.856492	0.0009	0.00545299
ENSSSCT00000016983	ENSSSCG00000015590	FLVCR1	13.3357	24.1186	-0.854856	0.0014	0.007935
ENSSSCT00000015441	ENSSSCG00000014137	HAPLN1	6.97187	12.6067	-0.854573	0.00185	0.0100367
ENSSSCT00000011708	ENSSSCG00000010702	PLEKHA1	19.9498	35.9498	-0.849608	0.0027	0.013779
ENSSSCT00000036290	ENSSSCG00000030839	JUN	51.8869	93.3108	-0.846673	0.00225	0.0118294
ENSSSCT00000016374	ENSSSCG00000015010	EXPH5	20.3391	36.5709	-0.846442	0.00455	0.0212661
ENSSSCT00000010395	ENSSSCG00000009480	NDFIP2	72.5053	130.365	-0.846397	0.0014	0.007935
ENSSSCT00000003489	ENSSSCG00000003145	FUT2	11.4709	20.6221	-0.846208	0.00685	0.0297975
ENSSSCT00000000292	ENSSSCG00000000273	PRR13	213.746	383.617	-0.843771	0.00345	0.0169043
ENSSSCT00000018124	ENSSSCG00000016646	IFRD1	15.4749	27.7159	-0.840785	0.00445	0.0208782
ENSSSCT00000011362	ENSSSCG00000010380	MAPK8	7.34588	13.1545	-0.840549	0.01205	0.0471754
ENSSSCT00000002780	ENSSSCG00000002502	ATG2B	10.787	19.3154	-0.840455	0.00135	0.00769621
ENSSSCT00000011493	ENSSSCG00000010504	BLNK	22.9698	41.0499	-0.83764	0.00115	0.00672023
ENSSSCT00000022622	ENSSSCG00000027194	SULT1B1	36.7845	65.6935	-0.836654	0.00155	0.00864549
ENSSSCT00000000911	ENSSSCG00000000838	SLC41A2	16.6555	29.7004	-0.834487	0.00155	0.00864549
ENSSSCT00000030830	ENSSSCG00000027230	SLC35G1	25.0338	44.6336	-0.834251	0.0029	0.0146282
ENSSSCT00000002673	ENSSSCG00000002404	SPTLC2	26.3979	47.0481	-0.833717	0.00265	0.0135691
ENSSSCT00000010110	ENSSSCG00000009231	CDS1	13.6168	24.2565	-0.832982	0.00325	0.0160825
ENSSSCT00000008967	ENSSSCG00000008188	MGAT4A	54.6399	97.0659	-0.82901	0.00205	0.0109385
ENSSSCT00000009230	ENSSSCG00000008429	EPCAM	368.726	653.738	-0.826164	0.01185	0.0465411
ENSSSCT00000031522	ENSSSCG00000025744	KDSR	13.2886	23.5449	-0.825222	0.00165	0.00911517
ENSSSCT00000004525	ENSSSCG00000004093	IYD	3.99391	7.06968	-0.823843	0.0097	0.0395657
ENSSSCT00000005107	ENSSSCG00000004624	MAPK6	51.9479	91.7117	-0.820042	0.0045	0.0210712
ENSSSCT00000018638	ENSSSCG00000017120	SLC6A19	30.5468	53.9192	-0.819779	0.0041	0.0195028
ENSSSCT00000015629	ENSSSCG00000014305	SAR1B	86.4131	152.45	-0.819014	0.00205	0.0109385
ENSSSCT00000019113	ENSSSCG00000017558	TOB1	77.2544	135.975	-0.815652	0.00195	0.0104902
ENSSSCT00000000207	ENSSSCG00000000194	TUBA1C	56.4575	99.2807	-0.81435	0.00375	0.0181124
ENSSSCT00000028838	ENSSSCG00000025182	ELK4	17.2327	30.2465	-0.811623	0.00245	0.0127052
ENSSSCT00000002743	ENSSSCG00000002471	ISG12(A)	49.4881	86.7391	-0.809602	0.0054	0.0245028
ENSSSCT00000005577	ENSSSCG00000005060	KTN1	65.3705	114.567	-0.809484	0.0039	0.0187106
ENSSSCT00000019048	ENSSSCG00000017495	GRB7	5.38063	9.41177	-0.806691	0.00965	0.0393985
ENSSSCT00000030657	ENSSSCG00000028828	KLF6	24.6259	43.0294	-0.805148	0.0026	0.013354
ENSSSCT00000023702	ENSSSCG00000030643	EPT1	18.4489	32.2082	-0.803893	0.0036	0.017508
ENSSSCT00000033970	ENSSSCG00000030900	LDLR	14.6211	25.5053	-0.802745	0.0077	0.0327776
ENSSSCT00000018271	ENSSSCG00000016784	ANKH	6.56736	11.4325	-0.79976	0.00785	0.0332952
ENSSSCT00000026067	ENSSSCG00000022661	FCHO2	16.7029	29.0231	-0.7971	0.0022	0.0116072
ENSSSCT00000023144	ENSSSCG00000028558	SGPP1	17.097	29.693	-0.796378	0.0022	0.0116072
ENSSSCT00000016815	ENSSSCG00000015435	NAMPT	19.7211	34.218	-0.795019	0.00275	0.0139935
ENSSSCT00000030904	ENSSSCG00000022494	TMEM59	119.816	207.774	-0.794189	0.0043	0.0202916
ENSSSCT00000028661	ENSSSCG00000028322	BTG2	43.1977	74.8848	-0.793718	0.00575	0.0258032
ENSSSCT00000017856	ENSSSCG00000016399	STAM2	21.4748	37.2206	-0.793457	0.00325	0.0160825
ENSSSCT00000009320	ENSSSCG00000008516	DPY30	127.792	221.102	-0.790914	0.00355	0.0173052
ENSSSCT00000023503	ENSSSCG00000024933	SLC36A4	8.254	14.2779	-0.790617	0.0044	0.0206835
ENSSSCT00000012975	ENSSSCG00000011862	MUC13	107.887	186.496	-0.789617	0.00555	0.0250627
ENSSSCT00000018083	ENSSSCG00000016609	SLC13A1	28.5042	49.1943	-0.787314	0.0039	0.0187106
ENSSSCT00000007701	ENSSSCG00000007032	PLAT	9.31619	16.0448	-0.784292	0.00335	0.0164942
ENSSSCT00000000865	ENSSSCG00000000798	TWF1	29.7767	51.2452	-0.783233	0.0047	0.0218451
ENSSSCT00000018432	ENSSSCG00000016925	PLK2	4.31111	7.41108	-0.781626	0.0099	0.0402333
ENSSSCT00000001655	ENSSSCG00000001483	FAM83B	8.88794	15.2524	-0.779113	0.00295	0.0148396
ENSSSCT00000005346	ENSSSCG00000004844	MTMR10	12.5112	21.4511	-0.777828	0.0032	0.0158772
ENSSSCT00000006585	ENSSSCG00000006001	ENPP2	7.80518	13.3751	-0.777046	0.00455	0.0212661
ENSSSCT00000026640	ENSSSCG00000020702	SENP6	44.095	75.5579	-0.776967	0.0049	0.022612
ENSSSCT00000016955	ENSSSCG00000015565	C1orf21	29.691	50.755	-0.773526	0.00275	0.0139935
ENSSSCT00000000772	ENSSSCG00000000709	PLEKHG6	9.66106	16.5124	-0.773292	0.0101	0.0408961
ENSSSCT00000006943	ENSSSCG00000006335	RGS4	13.2788	22.6771	-0.772109	0.00445	0.0208782
ENSSSCT00000009126	ENSSSCG00000008334	MXD1	17.7046	30.2196	-0.771364	0.01075	0.0430179
ENSSSCT00000004556	ENSSSCG00000004121	FBXO30	21.1208	36.0054	-0.769551	0.00345	0.0169043
ENSSSCT00000026837	ENSSSCG00000021531	C9orf85	8.65734	14.7447	-0.768204	0.0086	0.0358683
ENSSSCT00000015542	ENSSSCG00000014224	SEMA6A	6.60007	11.2024	-0.76326	0.0029	0.0146282
ENSSSCT00000004810	ENSSSCG00000004353	CCNC	33.1982	56.2156	-0.759866	0.0038	0.018311
ENSSSCT00000018339	ENSSSCG00000016842	NIPBL	21.7606	36.8316	-0.759222	0.0048	0.0222284
ENSSSCT00000001044	ENSSSCG00000000955	TBC1D22A	30.5204	51.6159	-0.758043	0.0047	0.0218451
ENSSSCT00000009440	ENSSSCG00000008629	ROCK2	29.3769	49.6045	-0.75579	0.0072	0.0310325
ENSSSCT00000005583	ENSSSCG00000005066	EXOC5	15.8659	26.7413	-0.753135	0.00605	0.0269102
ENSSSCT00000006737	ENSSSCG00000006144	C8orf59	28.1478	47.3817	-0.751307	0.00645	0.0283609
ENSSSCT00000000543	ENSSSCG00000000504	PTPRB	6.70307	11.2767	-0.750447	0.00405	0.0193052
ENSSSCT00000027336	ENSSSCG00000027525	DHCR24	12.379	20.7867	-0.74776	0.004	0.0191078
ENSSSCT00000009611	ENSSSCG00000008785	FAM114A1	15.3748	25.8033	-0.74699	0.0051	0.0233723
ENSSSCT00000012931	ENSSSCG00000011819	MB21D2	10.347	17.3633	-0.746829	0.0119	0.0467006
ENSSSCT00000017568	ENSSSCG00000016135	CPO	72.9444	122.385	-0.746553	0.0077	0.0327776
ENSSSCT00000009240	ENSSSCG00000008439	RHOQ	21.4299	35.8491	-0.742315	0.00685	0.0297975
ENSSSCT00000024989	ENSSSCG00000024509	SLC30A1	16.3078	27.2746	-0.741994	0.0089	0.0368846
ENSSSCT00000018323	ENSSSCG00000016828	DNAJC21	15.3341	25.5792	-0.738231	0.0075	0.0320867
ENSSSCT00000007964	ENSSSCG00000007279	DYNLRB1	144.5	240.767	-0.736566	0.0059	0.0263587
ENSSSCT00000017493	ENSSSCG00000016067	STK17B	71.9077	119.73	-0.735562	0.0061	0.0270926
ENSSSCT00000011673	ENSSSCG00000010672	RAB11FIP2	21.2864	35.442	-0.735526	0.00625	0.0276396
ENSSSCT00000012080	ENSSSCG00000011037	TMEM236	38.075	63.3521	-0.734546	0.00865	0.0360392
ENSSSCT00000011457	ENSSSCG00000010469	2021-03-05	22.1214	36.7126	-0.730833	0.0054	0.0245028
ENSSSCT00000015559	ENSSSCG00000014239	CEP120	19.6714	32.5359	-0.725932	0.00505	0.0231822
ENSSSCT00000009844	ENSSSCG00000008987	CCNI	69.2784	114.407	-0.723692	0.00685	0.0297975
ENSSSCT00000016926	ENSSSCG00000015537	XPR1	9.97419	16.4671	-0.723317	0.0071	0.0306796
ENSSSCT00000024917	ENSSSCG00000024621	KAT2B	27.331	45.1102	-0.722915	0.0053	0.0241265
ENSSSCT00000024340	ENSSSCG00000029270	SMIM19	13.9379	23.0022	-0.722764	0.0094	0.0385673
ENSSSCT00000006135	ENSSSCG00000005582	STRBP	22.6246	37.3211	-0.7221	0.0043	0.0202916
ENSSSCT00000007588	ENSSSCG00000006927	PKN2	23.8361	39.3092	-0.721716	0.00535	0.0243152
ENSSSCT00000010657	ENSSSCG00000009720	DDX60	7.68392	12.6645	-0.720875	0.0103	0.0415514
ENSSSCT00000000915	ENSSSCG00000000841	APPL2	15.6719	25.7892	-0.718585	0.00705	0.0305036
ENSSSCT00000030490	ENSSSCG00000021828	TAPT1	8.07341	13.2699	-0.716904	0.00735	0.0315629
ENSSSCT00000010220	ENSSSCG00000009326	KATNAL1	8.68298	14.269	-0.716618	0.0076	0.0324378
ENSSSCT00000029208	ENSSSCG00000023105	NET1	111.429	182.889	-0.714848	0.00925	0.0380643
ENSSSCT00000025707	ENSSSCG00000029593	FOXN2	27.4267	44.9782	-0.713648	0.00915	0.0377283
ENSSSCT00000009167	ENSSSCG00000008372	EHBP1	9.2342	15.129	-0.712255	0.0065	0.0285402
ENSSSCT00000013628	ENSSSCG00000012462	POF1B	36.5462	59.8201	-0.71091	0.0079	0.0334669
ENSSSCT00000006931	ENSSSCG00000006323	TMCO1	89.5214	146.45	-0.710103	0.0089	0.0368846
ENSSSCT00000004577	ENSSSCG00000004142	CITED2	25.168	41.1717	-0.710064	0.01085	0.0433409
ENSSSCT00000029775	ENSSSCG00000029125	FAM13B	20.6981	33.8543	-0.709838	0.0068	0.0296188
ENSSSCT00000012850	ENSSSCG00000011739	PDCD10	56.269	91.8846	-0.707482	0.0072	0.0310325
ENSSSCT00000005531	ENSSSCG00000005015	SOS2	22.7555	37.1173	-0.705878	0.0061	0.0270926
ENSSSCT00000015525	ENSSSCG00000014207	APC	25.3555	41.3265	-0.704768	0.00845	0.0353552
ENSSSCT00000002093	ENSSSCG00000001868	TSPAN3	88.5272	144.217	-0.70405	0.0094	0.0385673
ENSSSCT00000019162	ENSSSCG00000017601	TOM1L1	16.569	26.9704	-0.702891	0.0081	0.0341564
ENSSSCT00000007283	ENSSSCG00000006647	CTSK	26.645	43.3367	-0.701724	0.0056	0.0252465
ENSSSCT00000024378	ENSSSCG00000027206	PARD6B	11.6729	18.9723	-0.700738	0.0097	0.0395657
ENSSSCT00000005774	ENSSSCG00000005240	DOCK8	26.2094	42.4291	-0.69497	0.00965	0.0393985
ENSSSCT00000025072	ENSSSCG00000027017	NR1D2	26.6747	43.1522	-0.693963	0.00935	0.0384005
ENSSSCT00000012820	ENSSSCG00000011710	EIF2A	101.237	163.698	-0.693299	0.00985	0.0400667
ENSSSCT00000009828	ENSSSCG00000008973	NAAA	30.9755	49.9927	-0.69059	0.011	0.0438219
ENSSSCT00000010214	ENSSSCG00000009322	SLC46A3	30.0425	48.4575	-0.689716	0.0096	0.0392315
ENSSSCT00000016377	ENSSSCG00000015013	RDX	51.3233	82.7286	-0.688771	0.00685	0.0297975
ENSSSCT00000008477	ENSSSCG00000007732	SBDS	49.6225	79.828	-0.685902	0.00945	0.038735
ENSSSCT00000017518	ENSSSCG00000016090	SPATS2L	17.264	27.7611	-0.6853	0.0106	0.0425303
ENSSSCT00000015560	ENSSSCG00000014240	CSNK1G3	14.6973	23.6037	-0.683463	0.0074	0.031738
ENSSSCT00000008073	ENSSSCG00000007375	SERINC3	31.0619	49.8699	-0.683023	0.0096	0.0392315
ENSSSCT00000002193	ENSSSCG00000001960	EAPP	22.3806	35.9313	-0.682991	0.01265	0.0490642
ENSSSCT00000005537	ENSSSCG00000005021	SAV1	9.25791	14.8604	-0.682713	0.00845	0.0353552
ENSSSCT00000010385	ENSSSCG00000009472	FBXL3	37.7974	60.6673	-0.682632	0.0075	0.0320867
ENSSSCT00000016726	ENSSSCG00000015352	ARL4A	20.7836	33.3231	-0.681074	0.0106	0.0425303
ENSSSCT00000030850	ENSSSCG00000024899	FAM101B	14.7388	23.5877	-0.678415	0.01125	0.0446211
ENSSSCT00000018496	ENSSSCG00000016986	CREBRF	32.7597	52.3769	-0.677008	0.0084	0.0351863
ENSSSCT00000022584	ENSSSCG00000022080	RHOA	134.968	215.65	-0.676069	0.01165	0.0459052
ENSSSCT00000010637	ENSSSCG00000009702	FBXO8	25.0615	39.9692	-0.673415	0.0119	0.0467006
ENSSSCT00000001012	ENSSSCG00000000927	TMTC3	15.2091	24.2475	-0.672903	0.00975	0.0397332
ENSSSCT00000009846	ENSSSCG00000008989	CNOT6L	40.2919	64.2163	-0.672452	0.0111	0.0441407
ENSSSCT00000010590	ENSSSCG00000009658	BNIP3L	31.4389	50.0914	-0.672011	0.0089	0.0368846
ENSSSCT00000000551	ENSSSCG00000000512	TBC1D15	12.0545	19.1894	-0.670738	0.01145	0.0452628
ENSSSCT00000013287	ENSSSCG00000012148	SYAP1	45.3692	72.1376	-0.669038	0.01005	0.0407306
ENSSSCT00000017958	ENSSSCG00000016494	BRAF	16.6349	26.4497	-0.669037	0.0102	0.0412239
ENSSSCT00000004747	ENSSSCG00000004293	SNX14	32.8805	52.2784	-0.66898	0.0092	0.0378953
ENSSSCT00000022506	ENSSSCG00000029082	KMT2E	31.1799	49.494	-0.666636	0.0108	0.0431789
ENSSSCT00000024720	ENSSSCG00000022696	RAB11A	20.0728	31.8544	-0.666251	0.0128	0.0495163
ENSSSCT00000008480	ENSSSCG00000007735	RABGEF1	11.0692	17.5621	-0.665912	0.00845	0.0353552
ENSSSCT00000006674	ENSSSCG00000006083	LAPTM4B	64.8669	102.857	-0.665087	0.0124	0.0482801
ENSSSCT00000034530	ENSSSCG00000013564	INSR	11.0435	17.4887	-0.663229	0.0126	0.0489061
ENSSSCT00000006665	ENSSSCG00000006074	STK3	22.6123	35.8078	-0.663167	0.0129	0.0498301
ENSSSCT00000019067	ENSSSCG00000017513	NPEPPS	26.9707	42.7049	-0.66301	0.00925	0.0380643
ENSSSCT00000009877	ENSSSCG00000009018	SH3D19	24.482	38.6672	-0.65939	0.0078	0.0331251
ENSSSCT00000007592	ENSSSCG00000006930	SH3GLB1	38.4669	60.6903	-0.657849	0.01	0.040563
ENSSSCT00000032081	ENSSSCG00000026122	THAP5	15.8924	25.0549	-0.656759	0.0108	0.0431789
ENSSSCT00000015532	ENSSSCG00000014214	TRIM36	12.0901	18.9583	-0.648997	0.0121	0.0473342
ENSSSCT00000025841	ENSSSCG00000029428	FAM177A1	13.1749	20.5306	-0.639988	0.0114	0.0451037
ENSSSCT00000009445	ENSSSCG00000008633	PDIA6	35.8828	22.9739	0.643294	0.0129	0.0498301
ENSSSCT00000019051	ENSSSCG00000017498	PPP1R1B	51.1935	32.6533	0.648731	0.01135	0.0449443
ENSSSCT00000027931	ENSSSCG00000024316	COX5A	101.809	64.3351	0.662183	0.01275	0.0493611
ENSSSCT00000024795	ENSSSCG00000023149	HIST1H2AC	322.313	201.071	0.680755	0.01085	0.0433409
ENSSSCT00000036326	ENSSSCG00000030798	FUS	22.8319	14.0834	0.697049	0.0127	0.0492048
ENSSSCT00000017048	ENSSSCG00000015651	PIGR	32.6295	20.1023	0.698815	0.01	0.040563
ENSSSCT00000009515	ENSSSCG00000008697	HTT	4.93202	3.01918	0.708019	0.0074	0.031738
ENSSSCT00000017589	ENSSSCG00000016156	ACADL	31.4209	19.2036	0.710348	0.0089	0.0368846
ENSSSCT00000030677	ENSSSCG00000029256	AKR1A1	98.7118	60.2729	0.711712	0.01	0.040563
ENSSSCT00000011459	ENSSSCG00000010471	KIF11	12.6779	7.61968	0.734516	0.00515	0.0235608
ENSSSCT00000022690	ENSSSCG00000029005	KPNA2	39.2411	23.538	0.737376	0.0084	0.0351863
ENSSSCT00000002252	ENSSSCG00000002013	DHRS4	25.0183	14.9944	0.738562	0.01	0.040563
ENSSSCT00000002656	ENSSSCG00000002389	VASH1	4.44869	2.66059	0.741632	0.01075	0.0430179
ENSSSCT00000003708	ENSSSCG00000003339	CPSF3L	5.33097	3.18063	0.745087	0.0124	0.0482801
ENSSSCT00000023057	ENSSSCG00000023562	SNRPE	71.3933	42.5932	0.745165	0.0094	0.0385673
ENSSSCT00000018364	ENSSSCG00000016861	C6	77.2236	45.9206	0.749899	0.0075	0.0320867
ENSSSCT00000003918	ENSSSCG00000003527	EPHB2	9.35504	5.53731	0.756559	0.0063	0.0278195
ENSSSCT00000007196	ENSSSCG00000006568	DENND4B	6.08951	3.604	0.756728	0.0105	0.0422058
ENSSSCT00000023338	ENSSSCG00000021196	HIC2	3.00097	1.75835	0.771212	0.00855	0.0356976
ENSSSCT00000031431	ENSSSCG00000022975	AMT	7.31708	4.284	0.77231	0.012	0.047019
ENSSSCT00000025513	ENSSSCG00000022857	TFF3	552.725	323.406	0.773216	0.0075	0.0320867
ENSSSCT00000005128	ENSSSCG00000004643	SLC27A2	10.7045	6.25011	0.77626	0.00685	0.0297975
ENSSSCT00000010275	ENSSSCG00000009378	CKAP2	22.8618	13.2555	0.786356	0.0026	0.013354
ENSSSCT00000010749	ENSSSCG00000009806	SETD1B	3.66623	2.124	0.787515	0.00775	0.0329526
ENSSSCT00000014720	ENSSSCG00000013475	NCLN	8.15494	4.6862	0.799256	0.008	0.033811
ENSSSCT00000023024	ENSSSCG00000021399	HIST2H2AA3	472.243	271.364	0.7993	0.00405	0.0193052
ENSSSCT00000023382	ENSSSCG00000026707	XCR1	5.17112	2.9714	0.799336	0.00795	0.0336395
ENSSSCT00000017379	ENSSSCG00000015961	CDCA7	21.1351	12.1397	0.799903	0.0032	0.0158772
ENSSSCT00000018666	ENSSSCG00000017146	RNF213	10.8767	6.24673	0.800073	0.0021	0.0111623
ENSSSCT00000005278	ENSSSCG00000004779	PLCB2	4.55355	2.61449	0.800465	0.005	0.022992
ENSSSCT00000019023	ENSSSCG00000017473	TOP2A	61.762	35.3967	0.803103	0.00435	0.0204889
ENSSSCT00000001638	ENSSSCG00000001472	SLA-DOA	7.58435	4.3465	0.803169	0.0121	0.0473342
ENSSSCT00000003332	ENSSSCG00000003000	ITPKC	10.4578	5.98308	0.805622	0.00425	0.0200953
ENSSSCT00000019459	ENSSSCG00000017882	MYBBP1A	6.10595	3.48601	0.80864	0.006	0.0267275
ENSSSCT00000018654	ENSSSCG00000017136	TBCD	7.41569	4.23136	0.809458	0.0056	0.0252465
ENSSSCT00000003454	ENSSSCG00000003114	DHX34	3.74562	2.13401	0.811635	0.0078	0.0331251
ENSSSCT00000008453	ENSSSCG00000007710	MLXIPL	6.19644	3.52324	0.814536	0.00445	0.0208782
ENSSSCT00000032011	ENSSSCG00000021728	LGALS2	649.959	368.611	0.818251	0.00995	0.0403979
ENSSSCT00000025232	ENSSSCG00000021361	ZNF710	7.90344	4.47793	0.819649	0.0054	0.0245028
ENSSSCT00000003469	ENSSSCG00000003128	LIG1	5.89311	3.32923	0.82384	0.00585	0.0261738
ENSSSCT00000022514	ENSSSCG00000023880	RRP8	4.53403	2.56018	0.824548	0.00325	0.0160825
ENSSSCT00000007915	ENSSSCG00000007235	TPX2	15.4016	8.67761	0.827714	0.00775	0.0329526
ENSSSCT00000030706	ENSSSCG00000030196	CUL9	2.19554	1.23621	0.828659	0.0059	0.0263587
ENSSSCT00000003534	ENSSSCG00000003182	SCAF1	4.92562	2.77025	0.830288	0.00385	0.0185112
ENSSSCT00000031954	ENSSSCG00000026856	ARSA	5.89299	3.30732	0.833338	0.01	0.040563
ENSSSCT00000001595	ENSSSCG00000001441	BTNL5	24.4032	13.6336	0.839905	0.0023	0.0120488
ENSSSCT00000016974	ENSSSCG00000015581	CENPF	17.7255	9.90144	0.84012	0.001	0.00596649
ENSSSCT00000025524	ENSSSCG00000022364	CPT1B	8.12346	4.52351	0.844653	0.0101	0.0408961
ENSSSCT00000001062	ENSSSCG00000000972	TUBGCP6	3.61594	2.01154	0.84607	0.0048	0.0222284
ENSSSCT00000002962	ENSSSCG00000002671	ATP2C2	12.1005	6.71676	0.849234	0.00175	0.00957731
ENSSSCT00000014365	ENSSSCG00000013145	DTX4	4.58424	2.54248	0.850446	0.0022	0.0116072
ENSSSCT00000018774	ENSSSCG00000017245	CDC42EP4	8.92447	4.94628	0.851423	0.00635	0.0279989
ENSSSCT00000014468	ENSSSCG00000013248	LRP4	11.1858	6.18991	0.853683	0.00255	0.0131395
ENSSSCT00000019098	ENSSSCG00000017544	ATP5G1	93.1392	51.3817	0.858135	0.00275	0.0139935
ENSSSCT00000007620	ENSSSCG00000006955	GSDMD	22.993	12.6753	0.859177	0.00245	0.0127052
ENSSSCT00000024743	ENSSSCG00000027986	ABCB8	2.9283	1.60961	0.863351	0.0103	0.0415514
ENSSSCT00000012380	ENSSSCG00000011309	KIF15	8.15374	4.47042	0.867052	0.00125	0.00721196
ENSSSCT00000004136	ENSSSCG00000003736	ASXL3	2.75906	1.51142	0.868274	0.00435	0.0204889
ENSSSCT00000001273	ENSSSCG00000026572	HIST1H2BK	70.3881	38.4836	0.871087	0.00515	0.0235608
ENSSSCT00000010603	ENSSSCG00000009670	ESCO2	4.59354	2.50875	0.87264	0.0055	0.024876
ENSSSCT00000007483	ENSSSCG00000006832	PSRC1	5.03894	2.73875	0.879604	0.01225	0.0478079
ENSSSCT00000031951	ENSSSCG00000022644	HIST2H2BF	129.695	70.4816	0.879801	0.00405	0.0193052
ENSSSCT00000016253	ENSSSCG00000014898	DDIAS	3.80338	2.06617	0.880324	0.0082	0.0345019
ENSSSCT00000025376	ENSSSCG00000023178	BATF2	5.03967	2.7358	0.881368	0.0083	0.0348427
ENSSSCT00000014756	ENSSSCG00000013509	CHAF1A	4.32881	2.33563	0.890157	0.0037	0.0179108
ENSSSCT00000029838	ENSSSCG00000026412	PLXNA2	1.16344	0.627587	0.890513	0.00715	0.0308556
ENSSSCT00000018866	ENSSSCG00000017330	MAP3K14	5.65066	3.04285	0.892999	0.0108	0.0431789
ENSSSCT00000003249	ENSSSCG00000002936	ZNF829	6.54386	3.51799	0.89539	0.00695	0.0301515
ENSSSCT00000016993	ENSSSCG00000015600	DTL	2.03493	1.09289	0.896836	0.01025	0.0413868
ENSSSCT00000013064	ENSSSCG00000011939	RETNLB	43.9798	23.5749	0.899592	0.0048	0.0222284
ENSSSCT00000023437	ENSSSCG00000023489	CXCL9	51.2498	27.4635	0.900034	0.00315	0.0156702
ENSSSCT00000011921	ENSSSCG00000010896	ASPM	4.87841	2.60423	0.905558	0.00135	0.00769621
ENSSSCT00000004395	ENSSSCG00000003973	CTPS1	2.78779	1.48415	0.909484	0.0101	0.0408961
ENSSSCT00000015978	ENSSSCG00000014627	SMPD1	6.06458	3.21091	0.917427	0.0054	0.0245028
ENSSSCT00000017061	ENSSSCG00000015663	C4BPA	126.748	67.0378	0.918916	0.0007	0.00439795
ENSSSCT00000031490	ENSSSCG00000026930	HIST1H2BN	12.2439	6.46242	0.92192	0.0022	0.0116072
ENSSSCT00000009516	ENSSSCG00000008698	RGS12	1.43315	0.755556	0.923578	0.01065	0.0426918
ENSSSCT00000012444	ENSSSCG00000011366	SLC25A20	14.7645	7.77887	0.924505	0.0035	0.0171012
ENSSSCT00000014583	ENSSSCG00000013352	E2F8	5.09888	2.68263	0.926529	0.0034	0.0166998
ENSSSCT00000032266	ENSSSCG00000023933	CRACR2B	5.62064	2.94974	0.930144	0.0094	0.0385673
ENSSSCT00000008492	ENSSSCG00000007745	SUMF2	4.02247	2.10714	0.932799	0.00785	0.0332952
ENSSSCT00000017563	ENSSSCG00000016130	ZDBF2	1.21838	0.637782	0.933831	0.0099	0.0402333
ENSSSCT00000001700	ENSSSCG00000001526	HMGA1	10.428	5.45321	0.935277	0.00315	0.0156702
ENSSSCT00000034589	ENSSSCG00000026173	ABCA1	34.8622	18.2142	0.936598	0.001	0.00596649
ENSSSCT00000012321	ENSSSCG00000011254	XYLB	5.66748	2.96086	0.936691	0.0086	0.0358683
ENSSSCT00000008717	ENSSSCG00000007954	SLX4	2.04587	1.06839	0.93728	0.005	0.022992
ENSSSCT00000004480	ENSSSCG00000004052	FNDC1	1.32325	0.691	0.937327	0.01125	0.0446211
ENSSSCT00000008036	ENSSSCG00000007344	KIAA1755	2.03668	1.06176	0.939768	0.00935	0.0384005
ENSSSCT00000015652	ENSSSCG00000014326	KIF20A	7.96511	4.14956	0.940734	0.0012	0.00696669
ENSSSCT00000003987	ENSSSCG00000003592	SDC3	4.39974	2.2886	0.942952	0.0024	0.012487
ENSSSCT00000000223	ENSSSCG00000000209	NCKAP5L	1.78192	0.926437	0.943671	0.00815	0.0343299
ENSSSCT00000000431	ENSSSCG00000000399	TIMELESS	3.90354	2.02572	0.946349	0.00195	0.0104902
ENSSSCT00000029896	ENSSSCG00000027689	SRM	2.59567	1.34645	0.946947	0.00455	0.0212661
ENSSSCT00000011465	ENSSSCG00000010477	CEP55	5.71415	2.96102	0.948443	0.0032	0.0158772
ENSSSCT00000018652	ENSSSCG00000017134	FN3KRP	4.02592	2.0847	0.94948	0.0126	0.0489061
ENSSSCT00000008812	ENSSSCG00000008041	PKD1	5.21061	2.69753	0.949814	0.00795	0.0336395
ENSSSCT00000003666	ENSSSCG00000003302	TMEM86B	14.4441	7.47006	0.951286	0.00755	0.0322637
ENSSSCT00000027449	ENSSSCG00000022687	NAA40	4.65676	2.39799	0.957501	0.00265	0.0135691
ENSSSCT00000002938	ENSSSCG00000002648	CBFA2T3	2.12237	1.09116	0.959807	0.00645	0.0283609
ENSSSCT00000017960	ENSSSCG00000016496	ADCK2	3.83589	1.96683	0.963693	0.00795	0.0336395
ENSSSCT00000018088	ENSSSCG00000016614	PTPRZ1	1.38492	0.709476	0.964973	0.00765	0.0326104
ENSSSCT00000018725	ENSSSCG00000017200	UNC13D	7.90185	4.04719	0.96527	0.00095	0.00571086
ENSSSCT00000011229	ENSSSCG00000010259	TYSND1	4.20857	2.14361	0.973292	0.00075	0.00466531
ENSSSCT00000009749	ENSSSCG00000008902	PPAT	2.33981	1.191	0.974222	0.0097	0.0395657
ENSSSCT00000013534	ENSSSCG00000012377	KIF4A	7.58746	3.85464	0.977022	0.0018	0.00980761
ENSSSCT00000008772	ENSSSCG00000008004	FAM173A	3.80185	1.92875	0.979034	0.00295	0.0148396
ENSSSCT00000025604	ENSSSCG00000028924	AURKB	6.68705	3.39066	0.979805	0.0109	0.0435015
ENSSSCT00000008126	ENSSSCG00000007423	UBE2C	22.7824	11.549	0.980151	0.0011	0.00647153
ENSSSCT00000013457	ENSSSCG00000012307	CCNB3	3.36661	1.70199	0.98407	0.00235	0.0122686
ENSSSCT00000026009	ENSSSCG00000030544	TMEM143	2.12493	1.07401	0.98441	0.01015	0.0410615
ENSSSCT00000017819	ENSSSCG00000016364	GPC1	2.54205	1.2789	0.991091	0.0085	0.0355251
ENSSSCT00000029604	ENSSSCG00000025425	FUK	3.35038	1.67143	1.00324	0.0026	0.013354
ENSSSCT00000036536	ENSSSCG00000014725	HBB	304.821	152.011	1.00379	0.0017	0.00934572
ENSSSCT00000023457	ENSSSCG00000021834	ERCC6L	2.05406	1.02274	1.00603	0.0089	0.0368846
ENSSSCT00000034445	ENSSSCG00000000687	CD4	5.67341	2.82183	1.00758	0.00245	0.0127052
ENSSSCT00000006268	ENSSSCG00000005699	HMCN2	2.93865	1.46012	1.00907	0.00065	0.00412501
ENSSSCT00000013231	ENSSSCG00000012097	NLGN4X	1.13242	0.562597	1.00923	0.0103	0.0415514
ENSSSCT00000010818	ENSSSCG00000009870	SDSL	10.898	5.41257	1.00968	0.0039	0.0187106
ENSSSCT00000036250	ENSSSCG00000012793	HCFC1	3.38539	1.68015	1.01073	0.0102	0.0412239
ENSSSCT00000003355	ENSSSCG00000003021	MEGF8	3.18688	1.58159	1.01077	0.0003	0.00210767
ENSSSCT00000006487	ENSSSCG00000005907	ADCK5	9.12409	4.52733	1.01102	0.00135	0.00769621
ENSSSCT00000007287	ENSSSCG00000006651	ADAMTSL4	1.66592	0.82462	1.01452	0.0058	0.025988
ENSSSCT00000004744	ENSSSCG00000004290	TBX18	1.61984	0.801197	1.01562	0.00885	0.0367139
ENSSSCT00000014560	ENSSSCG00000013332	KIF18A	4.46262	2.20583	1.01657	0.0025	0.0129223
ENSSSCT00000001098	ENSSSCG00000001006	TUBB2B	9.34432	4.6154	1.01763	0.0046	0.0214599
ENSSSCT00000019329	ENSSSCG00000017758	SPAG5	3.96058	1.95405	1.01924	0.0011	0.00647153
ENSSSCT00000023661	ENSSSCG00000030395	ASB5	1.43421	0.706942	1.0206	0.0126	0.0489061
ENSSSCT00000014330	ENSSSCG00000013110	TMEM109	5.73473	2.82232	1.02284	0.0026	0.013354
ENSSSCT00000030114	ENSSSCG00000021527	ATP10B	9.83106	4.83561	1.02365	0.0085	0.0355251
ENSSSCT00000006763	ENSSSCG00000006169	ZFHX4	1.86176	0.913893	1.02657	0.00125	0.00721196
ENSSSCT00000015170	ENSSSCG00000013884	MAP1S	2.13612	1.04777	1.02767	0.00135	0.00769621
ENSSSCT00000005997	ENSSSCG00000005452	C9orf152	2.95987	1.45162	1.02787	0.0064	0.0281796
ENSSSCT00000024601	ENSSSCG00000028978	CAD	1.07064	0.524461	1.02957	0.0078	0.0331251
ENSSSCT00000023386	ENSSSCG00000022754	SLC39A3	2.16424	1.05854	1.03179	0.00365	0.0177093
ENSSSCT00000025899	ENSSSCG00000026754	ATCAY	1.88516	0.921386	1.03281	0.00475	0.0220368
ENSSSCT00000014800	ENSSSCG00000013551	C3	184.922	90.1667	1.03625	0.00205	0.0109385
ENSSSCT00000032217	ENSSSCG00000021569	MMP25	2.36752	1.15408	1.03663	0.0019	0.0102639
ENSSSCT00000031727	ENSSSCG00000022383	GATA4	3.80953	1.85688	1.03673	0.01075	0.0430179
ENSSSCT00000010803	ENSSSCG00000009856	NOS1	0.882131	0.429534	1.03822	0.0084	0.0351863
ENSSSCT00000004603	ENSSSCG00000004164	MTFR2	5.5865	2.71646	1.04021	0.00715	0.0308556
ENSSSCT00000010988	ENSSSCG00000010031	SFI1	1.50836	0.73144	1.04417	0.00615	0.0272764
ENSSSCT00000006506	ENSSSCG00000005926	PARP10	5.23761	2.5371	1.04573	0.0013	0.00745411
ENSSSCT00000018836	ENSSSCG00000017300	MRC2	4.80355	2.32043	1.04971	0.00055	0.00357219
ENSSSCT00000000008	ENSSSCG00000000007	TRMU	2.16245	1.04283	1.05217	0.00645	0.0283609
ENSSSCT00000023745	ENSSSCG00000024651	HEYL	1.66683	0.802525	1.05449	0.0049	0.022612
ENSSSCT00000010604	ENSSSCG00000009671	PBK	9.41242	4.52924	1.0553	0.00085	0.00519231
ENSSSCT00000010097	ENSSSCG00000009220	DMP1	2.26266	1.08442	1.06109	0.00965	0.0393985
ENSSSCT00000008688	ENSSSCG00000007927	PPL	1.48071	0.709139	1.06215	0.0053	0.0241265
ENSSSCT00000033704	ENSSSCG00000012585	DCX	0.952834	0.455883	1.06356	0.00925	0.0380643
ENSSSCT00000003406	ENSSSCG00000003069	KCNN4	5.3608	2.56054	1.066	0.00415	0.0197001
ENSSSCT00000023627	ENSSSCG00000028052	OBSL1	1.37833	0.657108	1.06872	0.00495	0.0228025
ENSSSCT00000002613	ENSSSCG00000002349	ACOT4	6.39	3.04606	1.06887	0.0061	0.0270926
ENSSSCT00000002973	ENSSSCG00000002680	TAF1C	1.76163	0.83952	1.06928	0.00925	0.0380643
ENSSSCT00000016766	ENSSSCG00000015391	CROT	23.3595	11.0926	1.07442	0.00025	0.00179652
ENSSSCT00000006768	ENSSSCG00000006174	JPH1	1.28854	0.6102	1.07839	0.0104	0.0418808
ENSSSCT00000015722	ENSSSCG00000014385	PCDHGC5	1.61327	0.762395	1.08138	0.01145	0.0452628
ENSSSCT00000031848	ENSSSCG00000022457	NOL3	1.87719	0.882466	1.08896	0.0027	0.013779
ENSSSCT00000018356	ENSSSCG00000016856	C9	132.773	62.3944	1.08948	0.0023	0.0120488
ENSSSCT00000014831	ENSSSCG00000013579	CD209	19.6262	9.19412	1.094	0.00075	0.00466531
ENSSSCT00000000629	ENSSSCG00000000584	SLCO1A2	1.21675	0.567522	1.10029	0.00865	0.0360392
ENSSSCT00000012506	ENSSSCG00000011426	POC1A	3.44903	1.60476	1.10383	0.0057	0.0256184
ENSSSCT00000008253	ENSSSCG00000007526	ZNF831	1.943	0.902561	1.10619	0.00065	0.00412501
ENSSSCT00000013202	ENSSSCG00000012070	B3GALT5	13.8465	6.39814	1.11379	0.00135	0.00769621
ENSSSCT00000022284	ENSSSCG00000023525	TMEM26	1.55705	0.717771	1.11722	0.00415	0.0197001
ENSSSCT00000024258	ENSSSCG00000030023	HIST1H1B	71.9612	33.0154	1.12408	0.0002	0.00147612
ENSSSCT00000026559	ENSSSCG00000026602	PTGIR	1.85206	0.848581	1.12601	0.00385	0.0185112
ENSSSCT00000029237	ENSSSCG00000027494	PCDH10	2.24435	1.02715	1.12765	0.0039	0.0187106
ENSSSCT00000000148	ENSSSCG00000000142	FOXRED2	1.44875	0.661859	1.13021	0.0015	0.00840992
ENSSSCT00000010244	ENSSSCG00000009347	KL	2.22052	1.01415	1.13063	0.00405	0.0193052
ENSSSCT00000003835	ENSSSCG00000003454	KAZN	1.43998	0.656962	1.13216	0.003	0.0150476
ENSSSCT00000009861	ENSSSCG00000009004	SFRP2	3.22062	1.46808	1.13341	0.0046	0.0214599
ENSSSCT00000019255	ENSSSCG00000017691	MRM1	3.48908	1.5882	1.13546	0.00235	0.0122686
ENSSSCT00000024276	ENSSSCG00000022645	H2AFX	124.312	56.4358	1.13928	0.00025	0.00179652
ENSSSCT00000027166	ENSSSCG00000026818	CTC1	1.47731	0.670375	1.13994	0.0077	0.0327776
ENSSSCT00000019469	ENSSSCG00000017892	PITPNM3	1.48547	0.673957	1.14019	0.0013	0.00745411
ENSSSCT00000006323	ENSSSCG00000005751	COL5A1	4.82725	2.18839	1.14133	0.0002	0.00147612
ENSSSCT00000011768	ENSSSCG00000010756	MGMT	11.9354	5.38114	1.14926	0.00095	0.00571086
ENSSSCT00000022965	ENSSSCG00000022302	GLTSCR1	1.33051	0.59923	1.15079	0.00845	0.0353552
ENSSSCT00000001303	ENSSSCG00000001205	NKAPL	3.34438	1.50586	1.15115	0.00655	0.0287211
ENSSSCT00000026532	ENSSSCG00000024145	PRR11	4.31294	1.93874	1.15356	0.0058	0.025988
ENSSSCT00000014256	ENSSSCG00000013043	MACROD1	8.96766	4.03103	1.15358	0.00385	0.0185112
ENSSSCT00000028975	ENSSSCG00000030113	SHISA2	1.42005	0.637096	1.15636	0.0065	0.0285402
ENSSSCT00000009388	ENSSSCG00000008579	CENPO	4.02271	1.80182	1.15871	0.00245	0.0127052
ENSSSCT00000002568	ENSSSCG00000002306	GALNT16	1.4425	0.645662	1.15972	0.0078	0.0331251
ENSSSCT00000005883	ENSSSCG00000005344	MELK	5.14864	2.30358	1.16031	0.0005	0.00328984
ENSSSCT00000003917	ENSSSCG00000003526	C1QB	18.0878	8.07744	1.16305	0.00035	0.00241123
ENSSSCT00000003137	ENSSSCG00000002836	SALL1	1.33889	0.596832	1.16564	0.00245	0.0127052
ENSSSCT00000009791	ENSSSCG00000008938	ENAM	1.32321	0.58753	1.17131	0.01065	0.0426918
ENSSSCT00000004620	ENSSSCG00000004181	VNN1	10.4986	4.65847	1.17227	0.0006	0.00385087
ENSSSCT00000017766	ENSSSCG00000016313	HJURP	2.6933	1.19037	1.17796	0.0045	0.0210712
ENSSSCT00000016997	ENSSSCG00000015604	NEK2	5.39839	2.3822	1.18023	0.00115	0.00672023
ENSSSCT00000032185	ENSSSCG00000027933	SBK1	1.45733	0.642537	1.18148	0.0073	0.0313869
ENSSSCT00000023708	ENSSSCG00000020701	TTC9	2.35814	1.03957	1.18167	0.0012	0.00696669
ENSSSCT00000023942	ENSSSCG00000023045	BAHCC1	1.02723	0.452655	1.18228	0.00185	0.0100367
ENSSSCT00000011046	ENSSSCG00000010085	SDF2L1	6.56513	2.8907	1.1834	0.01	0.040563
ENSSSCT00000011887	ENSSSCG00000010865	EXO1	2.555	1.12359	1.18521	0.0017	0.00934572
ENSSSCT00000016671	ENSSSCG00000015300	ZNF804B	1.40422	0.616157	1.1884	0.01215	0.0474919
ENSSSCT00000003653	ENSSSCG00000003289	ISOC2	10.3749	4.54476	1.19082	0.0111	0.0441407
ENSSSCT00000009731	ENSSSCG00000008888	NPY1R	1.99881	0.875106	1.19161	0.0038	0.018311
ENSSSCT00000036003	ENSSSCG00000009283	TNFRSF19	3.64444	1.58882	1.19774	0.00155	0.00864549
ENSSSCT00000003572	ENSSSCG00000003216	POLD1	2.52652	1.10077	1.19864	0.00195	0.0104902
ENSSSCT00000009424	ENSSSCG00000008613	GEN1	3.133	1.3644	1.19927	0.00075	0.00466531
ENSSSCT00000014073	ENSSSCG00000012875	TPCN2	3.73936	1.62527	1.20211	0.0004	0.00270989
ENSSSCT00000022868	ENSSSCG00000021212	RAB39A	1.85978	0.804638	1.20872	0.0015	0.00840992
ENSSSCT00000005864	ENSSSCG00000005325	TMEM8B	1.09926	0.47555	1.20887	0.0089	0.0368846
ENSSSCT00000019127	ENSSSCG00000017571	EME1	2.59273	1.1214	1.20917	0.00385	0.0185112
ENSSSCT00000027055	ENSSSCG00000022429	KAZALD1	1.16154	0.501634	1.21133	0.0104	0.0418808
ENSSSCT00000022635	ENSSSCG00000026748	PLK1	4.24782	1.82451	1.21922	0.0017	0.00934572
ENSSSCT00000004677	ENSSSCG00000004232	CLVS2	0.919619	0.394961	1.21933	0.00875	0.0363758
ENSSSCT00000030005	ENSSSCG00000030589	HS3ST3A1	1.45199	0.623209	1.22025	0.0017	0.00934572
ENSSSCT00000018382	ENSSSCG00000016878	FGF10	1.99934	0.853073	1.22878	0.00165	0.00911517
ENSSSCT00000029036	ENSSSCG00000029509	KIF22	8.17566	3.47925	1.23256	5e-05	0.00042226
ENSSSCT00000000219	ENSSSCG00000000206	FAIM2	3.29924	1.39882	1.23793	0.00035	0.00241123
ENSSSCT00000004898	ENSSSCG00000004433	HS3ST5	2.40347	1.01804	1.23932	0.0088	0.0365438
ENSSSCT00000008657	ENSSSCG00000007901	CIITA	2.76097	1.16936	1.23946	0.0017	0.00934572
ENSSSCT00000004184	ENSSSCG00000003781	ERICH3	1.12842	0.476809	1.24282	0.0085	0.0355251
ENSSSCT00000014764	ENSSSCG00000013517	UHRF1	6.52216	2.75389	1.24388	5e-05	0.00042226
ENSSSCT00000012594	ENSSSCG00000011508	LMOD3	2.49432	1.05088	1.24705	0.0079	0.0334669
ENSSSCT00000019106	ENSSSCG00000017552	NXPH3	1.52384	0.640549	1.25033	0.0071	0.0306796
ENSSSCT00000013017	ENSSSCG00000011895	PLA1A	4.94471	2.07493	1.25283	0.0011	0.00647153
ENSSSCT00000011875	ENSSSCG00000010853	EPHX1	134.405	56.2884	1.25568	0.00035	0.00241123
ENSSSCT00000000744	ENSSSCG00000000683	CDCA3	9.12154	3.8058	1.26108	0.0011	0.00647153
ENSSSCT00000026721	ENSSSCG00000022149	RMI2	5.45239	2.27399	1.26167	0.0002	0.00147612
ENSSSCT00000035147	ENSSSCG00000025777	ESR1	1.18592	0.494376	1.26233	0.00535	0.0243152
ENSSSCT00000023580	ENSSSCG00000030363	LGI3	1.21838	0.506936	1.26509	0.00265	0.0135691
ENSSSCT00000012867	ENSSSCG00000011756	NLGN1	1.57343	0.653508	1.26764	0.0023	0.0120488
ENSSSCT00000010693	ENSSSCG00000009754	TMEM132B	2.07177	0.859635	1.26907	0.0001	0.000795643
ENSSSCT00000025079	ENSSSCG00000027452	PCDHGA2	2.08196	0.863132	1.27029	0.00365	0.0177093
ENSSSCT00000002014	ENSSSCG00000001798	BNC1	1.13475	0.470201	1.27103	0.00795	0.0336395
ENSSSCT00000024108	ENSSSCG00000029326	CCNB1	14.9333	6.17607	1.27377	5e-05	0.00042226
ENSSSCT00000028226	ENSSSCG00000024545	CHRM1	1.39008	0.573614	1.27702	0.0063	0.0278195
ENSSSCT00000001301	ENSSSCG00000001203	ZSCAN9	2.29485	0.943906	1.28169	0.0027	0.013779
ENSSSCT00000005302	ENSSSCG00000004803	ACTC1	14.7098	6.04864	1.28209	5e-05	0.00042226
ENSSSCT00000011047	ENSSSCG00000010086	CCDC116	2.31347	0.949922	1.28418	0.00725	0.0312097
ENSSSCT00000017249	ENSSSCG00000015841	TEX15	1.35859	0.556976	1.28643	0.0004	0.00270989
ENSSSCT00000016497	ENSSSCG00000015131	GRIK4	0.957661	0.392517	1.28676	0.0054	0.0245028
ENSSSCT00000029872	ENSSSCG00000024594	NKX3-2	2.51359	1.02975	1.28745	0.00215	0.011386
ENSSSCT00000003114	ENSSSCG00000002814	ADGRG3	1.27826	0.521254	1.29412	0.00665	0.0290831
ENSSSCT00000007812	ENSSSCG00000007140	SMOX	1.7811	0.726164	1.2944	0.00025	0.00179652
ENSSSCT00000011180	ENSSSCG00000010214	CDK1	30.1437	12.2814	1.29538	5e-05	0.00042226
ENSSSCT00000029024	ENSSSCG00000028790	ANKRD16	1.52537	0.621296	1.29581	0.01265	0.0490642
ENSSSCT00000007361	ENSSSCG00000006720	HAO2	1.37472	0.559873	1.29596	0.0093	0.0382324
ENSSSCT00000026875	ENSSSCG00000025866	PRX	1.37263	0.55892	1.29623	0.0027	0.013779
ENSSSCT00000005160	ENSSSCG00000004674	SHF	1.78571	0.724858	1.30073	0.0071	0.0306796
ENSSSCT00000011048	ENSSSCG00000010087	YDJC	2.02859	0.823075	1.30138	0.01165	0.0459052
ENSSSCT00000012260	ENSSSCG00000011195	GALNT15	1.71349	0.69509	1.30167	0.00195	0.0104902
ENSSSCT00000026654	ENSSSCG00000027244	SPINK1	9861.16	3991.14	1.30496	0.0035	0.0171012
ENSSSCT00000005852	ENSSSCG00000005314	ARHGEF39	5.31838	2.15047	1.30633	0.0017	0.00934572
ENSSSCT00000015428	ENSSSCG00000014124	ANKRD34B	1.67583	0.675986	1.30981	0.0123	0.047965
ENSSSCT00000012719	ENSSSCG00000011622	KBTBD12	1.2535	0.504729	1.31238	0.01185	0.0465411
ENSSSCT00000012847	ENSSSCG00000011736	SLITRK3	3.21507	1.29373	1.31332	0.0019	0.0102639
ENSSSCT00000032551	ENSSSCG00000029305	FNDC4	2.22308	0.893064	1.31572	0.002	0.0107157
ENSSSCT00000009851	ENSSSCG00000008994	RBM46	1.55376	0.623654	1.31695	0.0112	0.0444591
ENSSSCT00000003434	ENSSSCG00000003095	NOVA2	1.17531	0.471741	1.31697	0.0059	0.0263587
ENSSSCT00000003899	ENSSSCG00000003509	SH2D5	0.918467	0.365937	1.32763	0.01215	0.0474919
ENSSSCT00000003132	ENSSSCG00000002831	IRX3	1.18397	0.469936	1.33309	0.0113	0.0447845
ENSSSCT00000031984	ENSSSCG00000030095	ZBTB16	4.47903	1.77378	1.33636	0.00145	0.00817167
ENSSSCT00000001039	ENSSSCG00000000950	E2F7	2.52811	0.994179	1.34648	5e-05	0.00042226
ENSSSCT00000011358	ENSSSCG00000010376	GDF10	1.33393	0.522697	1.35164	0.0058	0.025988
ENSSSCT00000026173	ENSSSCG00000026813	SURF4	7.37233	2.88701	1.35254	0.01255	0.0487502
ENSSSCT00000008155	ENSSSCG00000007451	SLC2A10	1.739	0.680501	1.35359	0.0054	0.0245028
ENSSSCT00000004229	ENSSSCG00000003821	KANK4	0.893903	0.349149	1.35628	0.0047	0.0218451
ENSSSCT00000010929	ENSSSCG00000009973	RHBDD3	2.03769	0.793118	1.36133	0.01135	0.0449443
ENSSSCT00000028562	ENSSSCG00000025268	CKM	50.6036	19.6151	1.36727	5e-05	0.00042226
ENSSSCT00000000519	ENSSSCG00000000481	IFNG	3.33712	1.29352	1.3673	0.0071	0.0306796
ENSSSCT00000024380	ENSSSCG00000025416	CAMKV	0.695613	0.269606	1.36743	0.0114	0.0451037
ENSSSCT00000017049	ENSSSCG00000015652	IL10	2.78229	1.07774	1.36826	0.00765	0.0326104
ENSSSCT00000027722	ENSSSCG00000015636	VSTM2A	0.901207	0.348937	1.36889	0.00225	0.0118294
ENSSSCT00000005364	ENSSSCG00000004858	SALL3	0.718582	0.277682	1.37172	0.0097	0.0395657
ENSSSCT00000005275	ENSSSCG00000004776	DISP2	1.21652	0.468515	1.37659	0.0011	0.00647153
ENSSSCT00000024636	ENSSSCG00000026633	TNFSF8	2.48242	0.953114	1.38103	0.00785	0.0332952
ENSSSCT00000022821	ENSSSCG00000026248	PAQR4	2.32681	0.892573	1.38231	0.0018	0.00980761
ENSSSCT00000027719	ENSSSCG00000021573	KCNJ5	1.8292	0.699596	1.38662	0.0001	0.000795643
ENSSSCT00000014806	ENSSSCG00000013556	ADGRE1	0.864209	0.33044	1.38699	0.009	0.037221
ENSSSCT00000018104	ENSSSCG00000016628	WNT2	0.942135	0.360236	1.38699	0.0036	0.017508
ENSSSCT00000001650	ENSSSCG00000001479	HMGCLL1	1.57925	0.603478	1.38787	0.00125	0.00721196
ENSSSCT00000003520	ENSSSCG00000003170	SLC17A7	1.22156	0.466359	1.38921	0.0034	0.0166998
ENSSSCT00000017403	ENSSSCG00000015982	HOXD9	1.89896	0.724315	1.39052	0.00505	0.0231822
ENSSSCT00000002702	ENSSSCG00000002432	KCNK13	1.66726	0.63534	1.39188	0.0008	0.00492927
ENSSSCT00000016252	ENSSSCG00000014897	FAM181B	1.30128	0.494066	1.39716	0.0113	0.0447845
ENSSSCT00000000284	ENSSSCG00000000265	ESPL1	1.54	0.583485	1.40017	0.00025	0.00179652
ENSSSCT00000007170	ENSSSCG00000006545	CHRNB2	0.899802	0.340563	1.40169	0.003	0.0150476
ENSSSCT00000025729	ENSSSCG00000029199	SCN4B	1.75733	0.664775	1.40245	0.0002	0.00147612
ENSSSCT00000001016	ENSSSCG00000000931	MGAT4C	1.46418	0.553753	1.40278	0.0079	0.0334669
ENSSSCT00000028953	ENSSSCG00000020988	ZNF114	2.37564	0.898059	1.40343	0.00285	0.0144171
ENSSSCT00000023512	ENSSSCG00000030139	SDCCAG3	2.04127	0.771621	1.40351	0.0038	0.018311
ENSSSCT00000018878	ENSSSCG00000017342	KIF18B	1.37097	0.516641	1.40796	0.0028	0.0142054
ENSSSCT00000019289	ENSSSCG00000017722	CCL11	44.9607	16.9424	1.40803	0.00375	0.0181124
ENSSSCT00000003506	ENSSSCG00000003156	HRC	3.79567	1.42382	1.41459	0.0004	0.00270989
ENSSSCT00000001628	ENSSSCG00000001465	SLA-DOB	4.0603	1.51948	1.41801	0.0033	0.0162871
ENSSSCT00000003066	ENSSSCG00000002768	CENPT	5.54959	2.07468	1.4195	0.00025	0.00179652
ENSSSCT00000010576	ENSSSCG00000009648	NEFM	2.72495	1.01687	1.42209	0.00015	0.00114415
ENSSSCT00000008197	ENSSSCG00000007488	DOK5	1.13202	0.422194	1.42292	0.00975	0.0397332
ENSSSCT00000025516	ENSSSCG00000024302	GAP43	7.44255	2.76719	1.42737	0.0084	0.0351863
ENSSSCT00000028270	ENSSSCG00000026326	CCNF	3.67394	1.36387	1.42962	0.0001	0.000795643
ENSSSCT00000011830	ENSSSCG00000010814	ESRRG	1.64499	0.609629	1.43208	0.0028	0.0142054
ENSSSCT00000000005	ENSSSCG00000000004	PKDREJ	0.908643	0.334439	1.44197	0.0008	0.00492927
ENSSSCT00000031179	ENSSSCG00000026333	GTSF1	1.03907	0.382236	1.44276	0.004	0.0191078
ENSSSCT00000025370	ENSSSCG00000028315	ZNF311	1.34426	0.493734	1.44501	0.01115	0.044299
ENSSSCT00000016619	ENSSSCG00000015250	ADAMTS15	1.90055	0.697915	1.44529	0.0002	0.00147612
ENSSSCT00000024906	ENSSSCG00000023501	CCKAR	1.34212	0.491775	1.44844	0.00335	0.0164942
ENSSSCT00000007935	ENSSSCG00000007252	DNMT3B	1.4115	0.517035	1.4489	0.0043	0.0202916
ENSSSCT00000001930	ENSSSCG00000001726	ADGRF1	0.646392	0.236639	1.44972	0.0096	0.0392315
ENSSSCT00000017243	ENSSSCG00000015835	DUSP26	2.51755	0.91441	1.46111	0.00525	0.0239384
ENSSSCT00000012721	ENSSSCG00000011624	MCM2	5.83033	2.10761	1.46797	5e-05	0.00042226
ENSSSCT00000015353	ENSSSCG00000014054	GPRIN1	1.24034	0.448165	1.46863	0.0021	0.0111623
ENSSSCT00000016571	ENSSSCG00000015205	HEPACAM	1.57782	0.569529	1.47009	0.00265	0.0135691
ENSSSCT00000016938	ENSSSCG00000015548	RGSL1	0.769131	0.276638	1.47523	0.00765	0.0326104
ENSSSCT00000031203	ENSSSCG00000023404	FAM89A	1.58522	0.569822	1.4761	0.0006	0.00385087
ENSSSCT00000025993	ENSSSCG00000024335	OR10J5	1.41444	0.508075	1.47711	0.004	0.0191078
ENSSSCT00000034994	ENSSSCG00000017705	CCL5	138.371	49.6565	1.47849	0.0035	0.0171012
ENSSSCT00000016658	ENSSSCG00000015287	TMCC2	1.11604	0.398795	1.48466	0.0064	0.0281796
ENSSSCT00000004709	ENSSSCG00000004260	FAM162B	2.14115	0.764884	1.48507	0.00785	0.0332952
ENSSSCT00000006293	ENSSSCG00000005723	NTNG2	1.04167	0.370263	1.49228	0.00555	0.0250627
ENSSSCT00000017833	ENSSSCG00000016378	PASK	1.17455	0.416794	1.49471	0.0023	0.0120488
ENSSSCT00000027738	ENSSSCG00000024420	GMNC	1.24937	0.442918	1.49608	0.0045	0.0210712
ENSSSCT00000012837	ENSSSCG00000011727	PTX3	2.16399	0.766901	1.49658	0.00285	0.0144171
ENSSSCT00000013005	ENSSSCG00000011888	GPR156	0.883823	0.313098	1.49714	0.0056	0.0252465
ENSSSCT00000012748	ENSSSCG00000011646	KY	0.813696	0.287123	1.50282	0.0051	0.0233723
ENSSSCT00000013027	ENSSSCG00000011904	UPK1B	1.32387	0.465832	1.50687	0.0077	0.0327776
ENSSSCT00000014114	ENSSSCG00000012911	CARNS1	1.57081	0.552405	1.50771	0.0019	0.0102639
ENSSSCT00000025156	ENSSSCG00000023338	CHRNA6	1.53327	0.538932	1.50844	0.00555	0.0250627
ENSSSCT00000007094	ENSSSCG00000006477	BCAN	1.14765	0.403241	1.50897	0.0019	0.0102639
ENSSSCT00000000621	ENSSSCG00000000577	GYS2	0.957003	0.336099	1.50964	0.005	0.022992
ENSSSCT00000016205	ENSSSCG00000014853	GDPD5	2.86496	1.00281	1.51447	0.00145	0.00817167
ENSSSCT00000029034	ENSSSCG00000027409	TCF23	0.955569	0.333781	1.51746	0.00115	0.00672023
ENSSSCT00000003569	ENSSSCG00000003214	KCNC3	1.25696	0.438947	1.51782	0.00165	0.00911517
ENSSSCT00000018165	ENSSSCG00000016684	SCRN1	1.40814	0.491421	1.51876	0.0002	0.00147612
ENSSSCT00000011356	ENSSSCG00000010374	RBP3	0.751528	0.262145	1.51946	0.00435	0.0204889
ENSSSCT00000003508	ENSSSCG00000003158	DHDH	46.5024	16.1595	1.52492	5e-05	0.00042226
ENSSSCT00000008565	ENSSSCG00000007816	IL21R	0.963329	0.333563	1.53007	0.00815	0.0343299
ENSSSCT00000003692	ENSSSCG00000003326	PEG3	1.01879	0.352133	1.53266	0.0011	0.00647153
ENSSSCT00000016877	ENSSSCG00000015493	SERPINC1	2.18447	0.752884	1.53679	0.00205	0.0109385
ENSSSCT00000022644	ENSSSCG00000020694	DSG1	0.884345	0.30476	1.53694	0.0041	0.0195028
ENSSSCT00000019112	ENSSSCG00000017557	WFIKKN2	1.99342	0.685707	1.53958	0.0002	0.00147612
ENSSSCT00000000741	ENSSSCG00000000680	GPR162	0.903239	0.309918	1.54322	0.00445	0.0208782
ENSSSCT00000024687	ENSSSCG00000025128	CPN2	1.13804	0.38957	1.5466	0.0124	0.0482801
ENSSSCT00000006734	ENSSSCG00000006141	CA3	10.2259	3.48453	1.55319	0.0003	0.00210767
ENSSSCT00000029880	ENSSSCG00000028085	CCDC96	2.27574	0.773393	1.55706	0.00245	0.0127052
ENSSSCT00000007390	ENSSSCG00000006745	CASQ2	1.67251	0.564759	1.56631	0.01025	0.0413868
ENSSSCT00000016899	ENSSSCG00000015512	PAPPA2	0.899431	0.303637	1.56666	0.00235	0.0122686
ENSSSCT00000032321	ENSSSCG00000028758	LBP	4.69731	1.58373	1.56851	0.0002	0.00147612
ENSSSCT00000034261	ENSSSCG00000007505	CTCFL	0.695009	0.234304	1.56865	0.00865	0.0360392
ENSSSCT00000009139	ENSSSCG00000008345	BMP10	1.45328	0.48993	1.56867	0.01105	0.0439796
ENSSSCT00000013504	ENSSSCG00000012349	USP51	1.15295	0.38804	1.57105	0.0099	0.0402333
ENSSSCT00000030816	ENSSSCG00000022584	PPP1R3F	0.800001	0.269145	1.57162	0.01215	0.0474919
ENSSSCT00000035061	ENSSSCG00000017585	SAMD14	1.91135	0.641518	1.57503	0.0046	0.0214599
ENSSSCT00000000290	ENSSSCG00000000271	AMHR2	1.10811	0.371406	1.57704	0.0031	0.0154629
ENSSSCT00000022995	ENSSSCG00000024261	CBX2	1.70597	0.571583	1.57756	0.00025	0.00179652
ENSSSCT00000010969	ENSSSCG00000010012	SLC35E4	1.51669	0.507344	1.57989	0.00365	0.0177093
ENSSSCT00000015655	ENSSSCG00000014329	CDC25C	3.64973	1.21912	1.58195	0.00025	0.00179652
ENSSSCT00000029780	ENSSSCG00000028112	CLIC6	1.87816	0.621259	1.59605	0.00235	0.0122686
ENSSSCT00000009352	ENSSSCG00000008547	CCDC121	3.15713	1.04231	1.59884	0.0061	0.0270926
ENSSSCT00000011330	ENSSSCG00000010349	LRIT1	0.865948	0.285772	1.59942	0.0128	0.0495163
ENSSSCT00000004840	ENSSSCG00000004379	SOBP	1.18696	0.391175	1.60139	0.00395	0.0189108
ENSSSCT00000024402	ENSSSCG00000020884	GPR179	1.43833	0.473683	1.6024	0.00015	0.00114415
ENSSSCT00000030653	ENSSSCG00000028829	HIST1H3E	45.4178	14.9513	1.60299	0.00015	0.00114415
ENSSSCT00000000232	ENSSSCG00000000216	ASIC2	0.888292	0.291722	1.60644	0.00315	0.0156702
ENSSSCT00000010843	ENSSSCG00000009893	TMEM116	1.45218	0.476618	1.60732	0.00355	0.0173052
ENSSSCT00000000803	ENSSSCG00000000739	FOXM1	2.32251	0.761227	1.60929	0.00025	0.00179652
ENSSSCT00000006625	ENSSSCG00000006036	ABRA	1.69964	0.554524	1.61591	0.00345	0.0169043
ENSSSCT00000006854	ENSSSCG00000006255	RP1	1.18378	0.385082	1.62017	0.00095	0.00571086
ENSSSCT00000028503	ENSSSCG00000024403	PRRT1	2.56537	0.83318	1.62246	0.00255	0.0131395
ENSSSCT00000017111	ENSSSCG00000015711	DPP10	0.632614	0.205049	1.62536	0.00405	0.0193052
ENSSSCT00000003470	ENSSSCG00000003129	C19orf68	1.2025	0.388816	1.62888	0.0064	0.0281796
ENSSSCT00000018521	ENSSSCG00000017009	FOXI1	0.806603	0.260676	1.6296	0.01205	0.0471754
ENSSSCT00000000003	ENSSSCG00000000002	GTSE1	1.49687	0.483627	1.62998	0.00075	0.00466531
ENSSSCT00000003884	ENSSSCG00000003496	PLA2G2F	1.17311	0.377645	1.63523	0.002	0.0107157
ENSSSCT00000025347	ENSSSCG00000029641	ZSCAN10	0.682356	0.219069	1.63914	0.0129	0.0498301
ENSSSCT00000027767	ENSSSCG00000028881	CNIH3	1.5592	0.497125	1.64912	0.00085	0.00519231
ENSSSCT00000007655	ENSSSCG00000006990	FGL1	1.22434	0.389901	1.65082	0.0051	0.0233723
ENSSSCT00000003476	ENSSSCG00000003135	KCNJ14	0.907481	0.288704	1.65228	0.0067	0.0292617
ENSSSCT00000007059	ENSSSCG00000006445	OR10K2	1.89539	0.602564	1.65331	0.01035	0.0417144
ENSSSCT00000005468	ENSSSCG00000004956	SKOR1	0.791102	0.250469	1.65923	0.00935	0.0384005
ENSSSCT00000008040	ENSSSCG00000007348	SLC32A1	0.791958	0.250727	1.65931	0.0028	0.0142054
ENSSSCT00000028391	ENSSSCG00000027745	ABCG1	3.90184	1.23328	1.66165	0.00015	0.00114415
ENSSSCT00000003213	ENSSSCG00000002908	ZBTB32	1.40649	0.444146	1.663	0.00945	0.038735
ENSSSCT00000010913	ENSSSCG00000009958	SEZ6L	1.13448	0.357695	1.66523	0.0001	0.000795643
ENSSSCT00000005078	ENSSSCG00000004597	AQP9	1.84904	0.582567	1.66628	5e-05	0.00042226
ENSSSCT00000009267	ENSSSCG00000008465	KCNG3	1.37455	0.432649	1.66769	0.0106	0.0425303
ENSSSCT00000007734	ENSSSCG00000007063	ANKEF1	0.849736	0.266987	1.67024	0.009	0.037221
ENSSSCT00000033144	ENSSSCG00000017610	CH242-99N13.1	0.988268	0.309982	1.67272	0.00745	0.0319124
ENSSSCT00000017303	ENSSSCG00000015891	TBR1	1.03561	0.323445	1.67889	0.00165	0.00911517
ENSSSCT00000014159	ENSSSCG00000012954	CNIH2	1.32323	0.412514	1.68155	0.0117	0.0460651
ENSSSCT00000007275	ENSSSCG00000006639	C1orf56	2.17141	0.675873	1.68381	0.00895	0.0370542
ENSSSCT00000009090	ENSSSCG00000008299	C2orf78	1.29524	0.401985	1.688	0.0021	0.0111623
ENSSSCT00000016989	ENSSSCG00000015596	FAM71A	1.25971	0.389502	1.69339	0.00265	0.0135691
ENSSSCT00000002442	ENSSSCG00000002187	OR4K17	2.19784	0.677958	1.69682	0.01075	0.0430179
ENSSSCT00000002647	ENSSSCG00000002380	ZC2HC1C	1.83417	0.565503	1.69752	0.00265	0.0135691
ENSSSCT00000004786	ENSSSCG00000004330	GJA10	2.09225	0.644959	1.69777	0.0023	0.0120488
ENSSSCT00000000190	ENSSSCG00000000181	RND1	1.48712	0.458404	1.69783	0.00875	0.0363758
ENSSSCT00000005397	ENSSSCG00000004891	SERPINB7	0.936209	0.288322	1.69915	0.0079	0.0334669
ENSSSCT00000024112	ENSSSCG00000023102	CACNG4	1.04788	0.321443	1.70484	0.00215	0.011386
ENSSSCT00000013524	ENSSSCG00000012367	ZC3H12B	0.774081	0.237338	1.70554	0.00645	0.0283609
ENSSSCT00000005892	ENSSSCG00000005352	FRMPD1	1.09833	0.336745	1.70559	0.0003	0.00210767
ENSSSCT00000028052	ENSSSCG00000026315	OR9A2	2.54348	0.779534	1.70612	0.00885	0.0367139
ENSSSCT00000015754	ENSSSCG00000014415	GPR151	1.28838	0.394642	1.70694	0.01205	0.0471754
ENSSSCT00000009732	ENSSSCG00000008889	NPY5R	1.24131	0.379966	1.70792	0.01	0.040563
ENSSSCT00000008199	ENSSSCG00000007490	CBLN4	0.984886	0.301422	1.70817	0.0055	0.024876
ENSSSCT00000016286	ENSSSCG00000014929	UBTFL1	3.61504	1.10634	1.70822	0.0017	0.00934572
ENSSSCT00000001696	ENSSSCG00000001523	GRM4	0.731609	0.223464	1.71103	0.0059	0.0263587
ENSSSCT00000008281	ENSSSCG00000007549	CYP2W1	1.66685	0.506901	1.71734	0.00775	0.0329526
ENSSSCT00000014537	ENSSSCG00000013311	KIAA1549L	0.759895	0.231021	1.71778	5e-05	0.00042226
ENSSSCT00000001777	ENSSSCG00000001597	LRFN2	1.21042	0.367736	1.71877	0.0003	0.00210767
ENSSSCT00000006608	ENSSSCG00000006021	KCNV1	0.979305	0.296892	1.72182	0.0012	0.00696669
ENSSSCT00000008186	ENSSSCG00000007479	SALL4	0.898138	0.272269	1.7219	0.0085	0.0355251
ENSSSCT00000000194	ENSSSCG00000000184	DDN	1.22116	0.369462	1.72476	0.00485	0.0224206
ENSSSCT00000028112	ENSSSCG00000026371	OR6Y1	2.13581	0.64601	1.72516	0.0066	0.0289026
ENSSSCT00000016936	ENSSSCG00000015546	TEDDM1	2.20731	0.665907	1.7289	0.0097	0.0395657
ENSSSCT00000027221	ENSSSCG00000013008	CDCA5	3.42039	1.03102	1.73008	0.0003	0.00210767
ENSSSCT00000028701	ENSSSCG00000021059	ADORA1	1.67638	0.502357	1.73856	0.00045	0.00300237
ENSSSCT00000011276	ENSSSCG00000010303	SYNPO2L	1.25536	0.376023	1.73921	0.0014	0.007935
ENSSSCT00000000977	ENSSSCG00000000893	AMDHD1	0.950221	0.283678	1.74401	0.0063	0.0278195
ENSSSCT00000002058	ENSSSCG00000001836	RLBP1	1.13686	0.339151	1.74506	0.00715	0.0308556
ENSSSCT00000009857	ENSSSCG00000009000	DCHS2	0.839466	0.250337	1.7456	5e-05	0.00042226
ENSSSCT00000025365	ENSSSCG00000023082	SSUH2	0.931719	0.276157	1.7544	0.0068	0.0296188
ENSSSCT00000011316	ENSSSCG00000010337	MAT1A	1.63143	0.482664	1.75705	0.00125	0.00721196
ENSSSCT00000003611	ENSSSCG00000003251	NLRP12	0.702596	0.20737	1.76048	0.00225	0.0118294
ENSSSCT00000000824	ENSSSCG00000000760	LRTM2	1.20992	0.356757	1.76189	0.0051	0.0233723
ENSSSCT00000002123	ENSSSCG00000001895	CPLX3	2.85949	0.840889	1.76577	0.00125	0.00721196
ENSSSCT00000016186	ENSSSCG00000014834	UCP3	0.629736	0.184684	1.76969	0.0048	0.0222284
ENSSSCT00000016041	ENSSSCG00000014690	UBQLNL	1.17111	0.342601	1.77328	0.0052	0.023749
ENSSSCT00000019053	ENSSSCG00000017500	TCAP	5.08124	1.48593	1.77382	0.0005	0.00328984
ENSSSCT00000007006	ENSSSCG00000006393	KCNJ9	1.38617	0.403549	1.78029	0.0002	0.00147612
ENSSSCT00000015707	ENSSSCG00000014377	PCDHB1	1.68206	0.489488	1.78088	0.0016	0.00888088
ENSSSCT00000029658	ENSSSCG00000022490	GPR83	1.29211	0.375986	1.78098	0.001	0.00596649
ENSSSCT00000001050	ENSSSCG00000000960	KLHDC7B	0.898337	0.261374	1.78114	0.0077	0.0327776
ENSSSCT00000030787	ENSSSCG00000028954	OR6C3	5.2705	1.5295	1.78488	0.0012	0.00696669
ENSSSCT00000004554	ENSSSCG00000004119	GRM1	0.759837	0.220475	1.78507	0.00655	0.0287211
ENSSSCT00000009639	ENSSSCG00000008809	GABRG1	1.09249	0.316629	1.78676	0.0048	0.0222284
ENSSSCT00000006448	ENSSSCG00000005869	OR1N2	3.24179	0.939288	1.78715	0.00345	0.0169043
ENSSSCT00000015601	ENSSSCG00000014278	IL5	3.42509	0.991658	1.78823	0.0069	0.0299748
ENSSSCT00000012308	ENSSSCG00000011241	DCLK3	1.25544	0.363408	1.78854	0.0051	0.0233723
ENSSSCT00000016628	ENSSSCG00000015259	B3GAT1	0.699235	0.20235	1.78892	0.003	0.0150476
ENSSSCT00000030179	ENSSSCG00000028394	TAS2R3	2.47903	0.716566	1.7906	0.0058	0.025988
ENSSSCT00000025979	ENSSSCG00000026943	MRAP2	2.0778	0.598093	1.79661	0.00015	0.00114415
ENSSSCT00000019532	ENSSSCG00000017948	EFNB3	1.69585	0.487266	1.79923	0.0003	0.00210767
ENSSSCT00000032160	ENSSSCG00000026520	STS	0.985715	0.281822	1.80639	0.0002	0.00147612
ENSSSCT00000026586	ENSSSCG00000022233	GAD1	0.948689	0.269757	1.81428	0.0013	0.00745411
ENSSSCT00000008214	ENSSSCG00000007502	SPO11	0.894123	0.254093	1.81512	0.00675	0.0294402
ENSSSCT00000010403	ENSSSCG00000009488	SLITRK5	1.42657	0.404805	1.81725	0.00245	0.0127052
ENSSSCT00000014561	ENSSSCG00000013333	BDNF	1.21573	0.344615	1.81877	0.00695	0.0301515
ENSSSCT00000018903	ENSSSCG00000017364	C17orf53	1.12747	0.318089	1.82558	0.0034	0.0166998
ENSSSCT00000028001	ENSSSCG00000029598	FAM124A	1.74789	0.492556	1.82725	0.0001	0.000795643
ENSSSCT00000031009	ENSSSCG00000029311	MYPN	0.913524	0.257144	1.82887	0.00075	0.00466531
ENSSSCT00000002535	ENSSSCG00000002277	SPTB	0.830585	0.233514	1.83062	0.00055	0.00357219
ENSSSCT00000024094	ENSSSCG00000026481	ZDHHC22	1.44476	0.405887	1.83168	0.0008	0.00492927
ENSSSCT00000005607	ENSSSCG00000005087	SIX1	1.21997	0.342232	1.8338	0.0011	0.00647153
ENSSSCT00000027549	ENSSSCG00000028691	SULT1C3	0.851076	0.237849	1.83924	0.00365	0.0177093
ENSSSCT00000004439	ENSSSCG00000004014	DACT2	0.712381	0.198807	1.84128	0.00475	0.0220368
ENSSSCT00000017371	ENSSSCG00000015954	DLX2	0.895857	0.249781	1.84261	0.00315	0.0156702
ENSSSCT00000009105	ENSSSCG00000008314	ATP6V1B1	1.34239	0.373703	1.84484	0.00035	0.00241123
ENSSSCT00000007511	ENSSSCG00000006858	OLFM3	0.897751	0.249906	1.84493	0.00125	0.00721196
ENSSSCT00000025394	ENSSSCG00000021585	OXTR	1.37302	0.382039	1.84556	0.00595	0.026543
ENSSSCT00000024313	ENSSSCG00000024788	CLDN16	1.17354	0.325701	1.84924	0.00475	0.0220368
ENSSSCT00000012104	ENSSSCG00000011060	GAD2	0.796067	0.219841	1.85643	0.0009	0.00545299
ENSSSCT00000006371	ENSSSCG00000005795	OR10AG1	2.47889	0.681731	1.86242	0.0036	0.017508
ENSSSCT00000029696	ENSSSCG00000027911	LTB4R	1.72168	0.471985	1.867	0.00605	0.0269102
ENSSSCT00000000270	ENSSSCG00000000251	KRT1	0.971047	0.265408	1.87133	0.00235	0.0122686
ENSSSCT00000023582	ENSSSCG00000021954	TAS2R39	2.73316	0.746047	1.87323	0.005	0.022992
ENSSSCT00000033753	ENSSSCG00000003312	NLRP4	1.57343	0.427818	1.87884	0.00075	0.00466531
ENSSSCT00000034040	ENSSSCG00000006605	RPTN	1.16967	0.31797	1.87913	0.00275	0.0139935
ENSSSCT00000024930	ENSSSCG00000023303	FIGNL1	2.12173	0.574332	1.88528	0.0004	0.00270989
ENSSSCT00000013860	ENSSSCG00000012678	USP26	0.922405	0.249406	1.8869	0.0047	0.0218451
ENSSSCT00000013070	ENSSSCG00000011944	GSTM4	4.26206	1.15056	1.88921	0.0098	0.0399008
ENSSSCT00000032451	ENSSSCG00000023848	C8orf46	1.66254	0.448389	1.89057	0.0001	0.000795643
ENSSSCT00000012516	ENSSSCG00000011436	TLR9	1.40329	0.377932	1.89261	0.0001	0.000795643
ENSSSCT00000012761	ENSSSCG00000011657	CLDN18	1.2708	0.342235	1.89268	0.0007	0.00439795
ENSSSCT00000010200	ENSSSCG00000009312	PDX1	0.995313	0.267256	1.89693	0.00355	0.0173052
ENSSSCT00000023037	ENSSSCG00000027908	MC2R	1.23563	0.331604	1.89771	0.0006	0.00385087
ENSSSCT00000025126	ENSSSCG00000027796	SLC22A7	0.794857	0.211621	1.90921	0.00425	0.0200953
ENSSSCT00000029314	ENSSSCG00000021186	CRP	1.18987	0.314548	1.91945	0.0023	0.0120488
ENSSSCT00000002402	ENSSSCG00000002148	OR11H4	2.74317	0.724756	1.92028	0.0041	0.0195028
ENSSSCT00000015041	ENSSSCG00000013767	PALM3	2.77778	0.731362	1.92528	0.00015	0.00114415
ENSSSCT00000024289	ENSSSCG00000029028	FGF23	0.984472	0.259163	1.92549	0.0007	0.00439795
ENSSSCT00000006343	ENSSSCG00000005767	SKOR2	0.820801	0.215945	1.92637	0.0065	0.0285402
ENSSSCT00000013762	ENSSSCG00000012584	CAPN6	0.846192	0.222159	1.92939	0.0016	0.00888088
ENSSSCT00000009349	ENSSSCG00000008544	C2orf16	1.31462	0.345066	1.9297	5e-05	0.00042226
ENSSSCT00000025391	ENSSSCG00000023767	GPRIN2	1.5001	0.391887	1.93655	0.0053	0.0241265
ENSSSCT00000018850	ENSSSCG00000017314	SPPL2C	0.754902	0.196652	1.94064	0.00455	0.0212661
ENSSSCT00000028076	ENSSSCG00000023480	KCNA2	2.88243	0.749967	1.94239	0.00065	0.00412501
ENSSSCT00000015805	ENSSSCG00000014457	OR5D13	1.22716	0.319257	1.94254	0.01255	0.0487502
ENSSSCT00000036186	ENSSSCG00000025736	RECQL4	0.838557	0.218158	1.94254	0.00615	0.0272764
ENSSSCT00000019160	ENSSSCG00000017599	KIF2B	1.4008	0.364243	1.94328	0.0027	0.013779
ENSSSCT00000035613	ENSSSCG00000031035	GP5	1.34774	0.349395	1.94761	0.00315	0.0156702
ENSSSCT00000002753	ENSSSCG00000002478	SERPINA12	1.6359	0.422594	1.95274	0.00465	0.0216526
ENSSSCT00000011932	ENSSSCG00000010905	ATP6V1G3	2.29097	0.589393	1.95866	0.00275	0.0139935
ENSSSCT00000002519	ENSSSCG00000002262	SV2B	0.980125	0.251846	1.96042	0.0001	0.000795643
ENSSSCT00000007071	ENSSSCG00000006455	CD5L	2.6405	0.676825	1.96395	0.0001	0.000795643
ENSSSCT00000017892	ENSSSCG00000016431	GALNTL5	1.74281	0.446498	1.96469	0.0001	0.000795643
ENSSSCT00000011373	ENSSSCG00000010389	C10orf71	1.72085	0.440696	1.96526	5e-05	0.00042226
ENSSSCT00000008209	ENSSSCG00000007499	TFAP2C	0.743444	0.190332	1.9657	0.0022	0.0116072
ENSSSCT00000009522	ENSSSCG00000008703	ADRA2C	1.20569	0.307718	1.97018	0.005	0.022992
ENSSSCT00000028015	ENSSSCG00000029569	PROP1	2.08029	0.529964	1.97282	0.0027	0.013779
ENSSSCT00000024599	ENSSSCG00000022999	ZNF232	1.71964	0.437782	1.97382	0.00045	0.00300237
ENSSSCT00000004001	ENSSSCG00000003606	SPOCD1	0.906589	0.23017	1.97775	0.00075	0.00466531
ENSSSCT00000019256	ENSSSCG00000017692	LHX1	0.778029	0.196731	1.9836	0.0024	0.012487
ENSSSCT00000000530	ENSSSCG00000000492	LYZ	789.392	199.411	1.985	5e-05	0.00042226
ENSSSCT00000017971	ENSSSCG00000016506	KLRG2	0.726387	0.18273	1.99102	0.00935	0.0384005
ENSSSCT00000002414	ENSSSCG00000021187	OR4N5	3.02341	0.759379	1.99329	0.01205	0.0471754
ENSSSCT00000016479	ENSSSCG00000015113	ABCG4	1.18368	0.297209	1.99373	0.0001	0.000795643
ENSSSCT00000019148	ENSSSCG00000017589	DLX3	0.929041	0.233197	1.99419	0.00375	0.0181124
ENSSSCT00000032976	ENSSSCG00000012606	ATP1B4	0.970983	0.242379	2.00218	0.0002	0.00147612
ENSSSCT00000023281	ENSSSCG00000025532	CACNG7	1.01003	0.25205	2.00262	0.0027	0.013779
ENSSSCT00000005097	ENSSSCG00000004616	ONECUT1	1.11238	0.277433	2.00344	0.00795	0.0336395
ENSSSCT00000007822	ENSSSCG00000007149	SPEF1	1.10693	0.275866	2.00453	0.0042	0.0198982
ENSSSCT00000011519	ENSSSCG00000010529	SFRP5	2.43711	0.606823	2.00582	0.0004	0.00270989
ENSSSCT00000007844	ENSSSCG00000007171	EBF4	1.00651	0.249896	2.00995	0.00455	0.0212661
ENSSSCT00000025267	ENSSSCG00000021218	TDRD6	1.27482	0.316014	2.01224	5e-05	0.00042226
ENSSSCT00000024441	ENSSSCG00000022248	OTOL1	1.50618	0.373171	2.01298	0.00235	0.0122686
ENSSSCT00000015985	ENSSSCG00000014634	C11orf42	1.6127	0.399513	2.01316	0.00485	0.0224206
ENSSSCT00000012780	ENSSSCG00000011675	GRK7	1.19855	0.296117	2.01705	0.00175	0.00957731
ENSSSCT00000018778	ENSSSCG00000017249	SSTR2	2.02888	0.500925	2.01801	0.0031	0.0154629
ENSSSCT00000011467	ENSSSCG00000010479	RBP4	1.38791	0.341922	2.02118	0.0093	0.0382324
ENSSSCT00000015764	ENSSSCG00000014422	SPINK5	2.35642	0.576753	2.03057	0.0004	0.00270989
ENSSSCT00000016106	ENSSSCG00000014755	OR51H1	1.83007	0.447148	2.03307	0.012	0.047019
ENSSSCT00000012943	ENSSSCG00000011831	APOD	11.5154	2.81301	2.03338	0.0081	0.0341564
ENSSSCT00000028801	ENSSSCG00000023472	FMO3	0.773798	0.187877	2.04217	0.0013	0.00745411
ENSSSCT00000007003	ENSSSCG00000006390	CASQ1	3.88438	0.94268	2.04285	5e-05	0.00042226
ENSSSCT00000000793	ENSSSCG00000000730	PRMT8	1.53445	0.371274	2.04716	0.00865	0.0360392
ENSSSCT00000018078	ENSSSCG00000016605	LMOD2	1.28244	0.309972	2.04868	0.00295	0.0148396
ENSSSCT00000001280	ENSSSCG00000001182	OR2B6	1.84135	0.444953	2.04904	0.0126	0.0489061
ENSSSCT00000017912	ENSSSCG00000016449	GIMAP2	3.85995	0.929103	2.05467	0.0003	0.00210767
ENSSSCT00000028428	ENSSSCG00000026668	HIST1H2BC	11.1109	2.66602	2.05922	0.006	0.0267275
ENSSSCT00000016091	ENSSSCG00000014740	OR52E2	3.13504	0.750184	2.06317	0.0022	0.0116072
ENSSSCT00000011912	ENSSSCG00000010888	CCDC185	1.22736	0.292872	2.06722	0.0019	0.0102639
ENSSSCT00000014421	ENSSSCG00000013201	OR9G4	2.90811	0.690522	2.07432	0.00115	0.00672023
ENSSSCT00000011314	ENSSSCG00000010336	SFTPA1	1.89649	0.448214	2.08107	0.0018	0.00980761
ENSSSCT00000004526	ENSSSCG00000004094	PPP1R14C	0.874458	0.206461	2.08252	0.0092	0.0378953
ENSSSCT00000012768	ENSSSCG00000011663	RBP2	128.454	30.2419	2.08663	5e-05	0.00042226
ENSSSCT00000005872	ENSSSCG00000025193	OR2S2	2.24432	0.528199	2.08712	0.00295	0.0148396
ENSSSCT00000002221	ENSSSCG00000001985	CBLN3	1.56204	0.366072	2.09324	0.0002	0.00147612
ENSSSCT00000000892	ENSSSCG00000000819	OR10AD1	2.42548	0.567866	2.09465	0.0016	0.00888088
ENSSSCT00000015855	ENSSSCG00000014505	OR4X1	1.91582	0.448216	2.0957	0.01	0.040563
ENSSSCT00000002063	ENSSSCG00000001841	RHCG	0.775477	0.180733	2.10123	0.0119	0.0467006
ENSSSCT00000015989	ENSSSCG00000014638	OR56B4	1.86329	0.433199	2.10475	0.00865	0.0360392
ENSSSCT00000014378	ENSSSCG00000026611	OR5B17	2.16794	0.503784	2.10545	0.0054	0.0245028
ENSSSCT00000008382	ENSSSCG00000007642	AZGP1	2.71311	0.630187	2.1061	0.00105	0.00621961
ENSSSCT00000018557	ENSSSCG00000017044	IL12B	0.919651	0.212377	2.11446	0.01175	0.0462234
ENSSSCT00000014971	ENSSSCG00000021658	OR7G3	1.52549	0.351627	2.11715	0.00835	0.0350145
ENSSSCT00000005983	ENSSSCG00000005439	ACTL7A	1.94958	0.448548	2.11983	0.00135	0.00769621
ENSSSCT00000017400	ENSSSCG00000015979	HOXD13	1.99341	0.45735	2.12387	0.0002	0.00147612
ENSSSCT00000030578	ENSSSCG00000029558	EXTL1	0.895662	0.205481	2.12395	0.00165	0.00911517
ENSSSCT00000003959	ENSSSCG00000003565	NR0B2	7.24279	1.65842	2.12674	5e-05	0.00042226
ENSSSCT00000011954	ENSSSCG00000010923	LGR6	0.772502	0.17682	2.12726	0.001	0.00596649
ENSSSCT00000012801	ENSSSCG00000011693	ZIC4	1.72206	0.394119	2.12743	5e-05	0.00042226
ENSSSCT00000016105	ENSSSCG00000014754	OR51T1	1.90153	0.435133	2.12763	0.0103	0.0415514
ENSSSCT00000028829	ENSSSCG00000026156	OR10G3	1.86967	0.425715	2.13482	0.01055	0.0423675
ENSSSCT00000024117	ENSSSCG00000022491	OR2M4	2.67447	0.608061	2.13697	0.00235	0.0122686
ENSSSCT00000011447	ENSSSCG00000010461	ANKRD1	0.912489	0.207374	2.13757	0.0113	0.0447845
ENSSSCT00000017096	ENSSSCG00000015696	MAP3K19	1.0442	0.236489	2.14256	0.0001	0.000795643
ENSSSCT00000005835	ENSSSCG00000005298	C9orf131	2.15301	0.486904	2.14464	5e-05	0.00042226
ENSSSCT00000015654	ENSSSCG00000014328	GFRA3	6.77292	1.5292	2.147	5e-05	0.00042226
ENSSSCT00000002496	ENSSSCG00000002241	NUTM1	1.0499	0.236826	2.14835	0.0003	0.00210767
ENSSSCT00000031617	ENSSSCG00000029773	HIST1H4L	126.772	28.5763	2.14935	5e-05	0.00042226
ENSSSCT00000013943	ENSSSCG00000012753	CNGA2	0.712668	0.160537	2.15032	0.008	0.033811
ENSSSCT00000002571	ENSSSCG00000002309	PLEKHD1	0.961214	0.216055	2.15346	0.00135	0.00769621
ENSSSCT00000002558	ENSSSCG00000002297	RDH12	1.51324	0.339117	2.15778	0.00115	0.00672023
ENSSSCT00000030665	ENSSSCG00000025986	EDARADD	1.53055	0.342899	2.15819	0.0019	0.0102639
ENSSSCT00000010438	ENSSSCG00000009520	ZIC2	0.978423	0.219154	2.15852	0.00145	0.00817167
ENSSSCT00000011585	ENSSSCG00000010591	CYP17A1	0.759708	0.169996	2.15995	0.0051	0.0233723
ENSSSCT00000030356	ENSSSCG00000029651	SLN	13.7973	3.08573	2.16071	5e-05	0.00042226
ENSSSCT00000002584	ENSSSCG00000002322	ADAM21	1.89117	0.421413	2.16597	0.0008	0.00492927
ENSSSCT00000006659	ENSSSCG00000006068	FBXO43	1.2726	0.282169	2.17315	0.0007	0.00439795
ENSSSCT00000007665	ENSSSCG00000006999	ZFP42	1.68965	0.374013	2.17557	0.00995	0.0403979
ENSSSCT00000024769	ENSSSCG00000021193	AQP2	1.33983	0.296512	2.17588	0.00015	0.00114415
ENSSSCT00000012333	ENSSSCG00000011265	XIRP1	1.25065	0.275663	2.1817	5e-05	0.00042226
ENSSSCT00000022293	ENSSSCG00000020685	OR10D3	3.01343	0.664198	2.18172	0.0039	0.0187106
ENSSSCT00000016001	ENSSSCG00000014650	OR52E4	2.04859	0.450161	2.18612	0.00895	0.0370542
ENSSSCT00000008587	ENSSSCG00000007837	HS3ST2	0.874409	0.19207	2.18668	0.0016	0.00888088
ENSSSCT00000011738	ENSSSCG00000010727	GPR26	0.989752	0.217358	2.18699	0.0001	0.000795643
ENSSSCT00000012475	ENSSSCG00000011397	SLC38A3	0.750287	0.164728	2.18736	0.00295	0.0148396
ENSSSCT00000031857	ENSSSCG00000004990	LRFN5	1.02647	0.224194	2.19487	0.0081	0.0341564
ENSSSCT00000019207	ENSSSCG00000017644	C17orf47	1.5742	0.343257	2.19726	0.00075	0.00466531
ENSSSCT00000002872	ENSSSCG00000002586	OR4K13	4.00226	0.871993	2.19843	0.00085	0.00519231
ENSSSCT00000003638	ENSSSCG00000003276	GP6	1.31457	0.284986	2.20563	0.0019	0.0102639
ENSSSCT00000000288	ENSSSCG00000000269	SP7	1.48135	0.32075	2.20739	0.00725	0.0312097
ENSSSCT00000010400	ENSSSCG00000009485	SLITRK1	1.55303	0.335988	2.2086	0.00085	0.00519231
ENSSSCT00000018592	ENSSSCG00000017076	NMUR2	1.22895	0.265862	2.20868	0.0071	0.0306796
ENSSSCT00000000267	ENSSSCG00000000248	KRT5	0.670216	0.144933	2.20924	0.01085	0.0433409
ENSSSCT00000015851	ENSSSCG00000014501	OR5AR1	2.02971	0.437425	2.21417	0.01115	0.044299
ENSSSCT00000012044	ENSSSCG00000011002	TMEM215	2.26445	0.487802	2.21479	0.0082	0.0345019
ENSSSCT00000012633	ENSSSCG00000011543	LHFPL4	1.35771	0.291747	2.21838	0.00015	0.00114415
ENSSSCT00000010912	ENSSSCG00000009957	MYO18B	0.677619	0.145189	2.22254	0.01065	0.0426918
ENSSSCT00000007811	ENSSSCG00000007139	ADRA1D	1.63004	0.348069	2.22746	5e-05	0.00042226
ENSSSCT00000008195	ENSSSCG00000007486	CYP24A1	0.96781	0.206615	2.22778	0.0024	0.012487
ENSSSCT00000007237	ENSSSCG00000006604	CRNN	0.853377	0.181667	2.23189	0.0036	0.017508
ENSSSCT00000003046	ENSSSCG00000002749	HP	7.87048	1.6728	2.23418	0.0001	0.000795643
ENSSSCT00000015999	ENSSSCG00000014648	OR52L1	2.49287	0.527898	2.23948	0.00125	0.00721196
ENSSSCT00000011295	ENSSSCG00000010318	DUSP13	0.919355	0.19197	2.25974	0.01135	0.0449443
ENSSSCT00000016433	ENSSSCG00000015067	APOA5	1.34584	0.280396	2.26297	0.00815	0.0343299
ENSSSCT00000001185	ENSSSCG00000001089	GPLD1	0.714735	0.148679	2.26521	0.00195	0.0104902
ENSSSCT00000010305	ENSSSCG00000009406	HTR2A	1.96622	0.405688	2.27698	0.00095	0.00571086
ENSSSCT00000018564	ENSSSCG00000017051	SOX30	1.03078	0.211457	2.2853	0.00655	0.0287211
ENSSSCT00000017798	ENSSSCG00000016343	TWIST2	1.09379	0.224354	2.28548	0.0038	0.018311
ENSSSCT00000001068	ENSSSCG00000000978	MLC1	0.742738	0.151763	2.29103	0.00045	0.00300237
ENSSSCT00000000051	ENSSSCG00000000046	CYP2D25	7.40054	1.49953	2.30312	5e-05	0.00042226
ENSSSCT00000000254	ENSSSCG00000000235	KRT82	0.886735	0.179452	2.30491	0.00555	0.0250627
ENSSSCT00000006131	ENSSSCG00000005578	OR5C1	1.52061	0.306176	2.31222	0.00775	0.0329526
ENSSSCT00000000321	ENSSSCG00000000300	NEUROD4	2.96845	0.593933	2.32134	0.0023	0.0120488
ENSSSCT00000018120	ENSSSCG00000016642	GPR85	1.62942	0.325284	2.32459	0.005	0.022992
ENSSSCT00000026422	ENSSSCG00000026079	TKTL2	1.43413	0.285578	2.32822	0.0043	0.0202916
ENSSSCT00000003798	ENSSSCG00000003423	DRAXIN	1.4002	0.278785	2.32841	0.0004	0.00270989
ENSSSCT00000029069	ENSSSCG00000026363	CHRNB3	1.25737	0.249731	2.33197	0.01005	0.0407306
ENSSSCT00000018118	ENSSSCG00000016640	PPP1R3A	2.59965	0.516184	2.33236	0.00095	0.00571086
ENSSSCT00000018600	ENSSSCG00000017084	FAT2	1.19932	0.238085	2.33266	5e-05	0.00042226
ENSSSCT00000005580	ENSSSCG00000005063	OTX2	1.31706	0.258783	2.34751	0.00105	0.00621961
ENSSSCT00000024152	ENSSSCG00000024342	AQP4	1.18267	0.231406	2.35355	5e-05	0.00042226
ENSSSCT00000029163	ENSSSCG00000027420	KCNJ10	1.04687	0.204016	2.35933	0.01275	0.0493611
ENSSSCT00000034154	ENSSSCG00000006526	TRIM46	0.860366	0.167623	2.35973	0.0008	0.00492927
ENSSSCT00000016435	ENSSSCG00000015069	APOC3	124.685	24.1574	2.36775	5e-05	0.00042226
ENSSSCT00000014555	ENSSSCG00000013328	FSHB	1.14794	0.222309	2.36842	0.0043	0.0202916
ENSSSCT00000004803	ENSSSCG00000004346	POU3F2	1.07841	0.208711	2.36933	0.0041	0.0195028
ENSSSCT00000032809	ENSSSCG00000030735	CH242-227G20.2	1.65715	0.320387	2.37082	0.00075	0.00466531
ENSSSCT00000000429	ENSSSCG00000000397	APOF	1.73793	0.334463	2.37745	0.0086	0.0358683
ENSSSCT00000007038	ENSSSCG00000006424	OR6N1	3.73266	0.71281	2.38862	0.0007	0.00439795
ENSSSCT00000003587	ENSSSCG00000003228	VSIG10L	0.636143	0.121413	2.38943	0.0081	0.0341564
ENSSSCT00000014147	ENSSSCG00000012942	NPAS4	0.629704	0.119694	2.39533	0.0078	0.0331251
ENSSSCT00000014485	ENSSSCG00000013261	CHRM4	1.13628	0.215502	2.39855	0.0094	0.0385673
ENSSSCT00000008995	ENSSSCG00000008214	FABP1	1497.39	283.272	2.40219	0.00025	0.00179652
ENSSSCT00000029142	ENSSSCG00000025197	OR11H7	2.90444	0.548422	2.4049	0.0055	0.024876
ENSSSCT00000032199	ENSSSCG00000023090	BEST1	0.891579	0.167539	2.41186	0.012	0.047019
ENSSSCT00000025897	ENSSSCG00000024584	C17orf74	1.01035	0.188688	2.42078	0.0099	0.0402333
ENSSSCT00000009357	ENSSSCG00000008552	PRR30	1.37041	0.253584	2.43407	0.0041	0.0195028
ENSSSCT00000026800	ENSSSCG00000021902	GABRP	1.25821	0.232734	2.43463	0.00495	0.0228025
ENSSSCT00000023151	ENSSSCG00000021525	TAS2R4	3.04898	0.563041	2.43702	0.00165	0.00911517
ENSSSCT00000004628	ENSSSCG00000004189	TAAR9	1.79105	0.329042	2.44446	0.00615	0.0272764
ENSSSCT00000015414	ENSSSCG00000014111	BHMT2	0.878321	0.160359	2.45345	0.0038	0.018311
ENSSSCT00000014342	ENSSSCG00000013122	OR10V1	2.11667	0.385316	2.45768	0.0086	0.0358683
ENSSSCT00000005776	ENSSSCG00000005242	FOXD4L1	1.93349	0.351249	2.46064	0.0028	0.0142054
ENSSSCT00000016042	ENSSSCG00000014691	UBQLN3	1.16317	0.208165	2.48227	0.00295	0.0148396
ENSSSCT00000030893	ENSSSCG00000029064	OR10J3	1.55649	0.278094	2.48465	0.00905	0.0373906
ENSSSCT00000024311	ENSSSCG00000024738	PTCHD4	1.716	0.30567	2.48901	0.0015	0.00840992
ENSSSCT00000025416	ENSSSCG00000029734	OR5I1	2.06488	0.365293	2.49893	0.00475	0.0220368
ENSSSCT00000001178	ENSSSCG00000001083	HDGFL1	2.00517	0.353081	2.50565	0.01175	0.0462234
ENSSSCT00000016110	ENSSSCG00000014759	OR52R1	2.76005	0.485388	2.50748	0.0047	0.0218451
ENSSSCT00000014760	ENSSSCG00000013513	PLIN5	0.846321	0.145621	2.53898	0.00655	0.0287211
ENSSSCT00000005375	ENSSSCG00000004869	CNDP1	7.17922	1.219	2.55813	5e-05	0.00042226
ENSSSCT00000015230	ENSSSCG00000013944	OR2G3	2.06083	0.348973	2.56204	0.0029	0.0146282
ENSSSCT00000015257	ENSSSCG00000013969	OR2L13	5.05284	0.850706	2.57036	0.00015	0.00114415
ENSSSCT00000007039	ENSSSCG00000006425	OR6K6	1.91392	0.321464	2.5738	0.0044	0.0206835
ENSSSCT00000014589	ENSSSCG00000013358	PTPN5	1.14623	0.192413	2.57462	0.0002	0.00147612
ENSSSCT00000016027	ENSSSCG00000022238	OR52H1	2.40448	0.396475	2.60042	0.00385	0.0185112
ENSSSCT00000017981	ENSSSCG00000016514	TMEM213	1.29137	0.212355	2.60435	0.0002	0.00147612
ENSSSCT00000024582	ENSSSCG00000022939	OR8D1	1.98227	0.325673	2.60566	0.00695	0.0301515
ENSSSCT00000006119	ENSSSCG00000024893	OR1J2	1.83214	0.297411	2.62299	0.0057	0.0256184
ENSSSCT00000006847	ENSSSCG00000006248	MOS	1.52056	0.246549	2.62466	0.0005	0.00328984
ENSSSCT00000017921	ENSSSCG00000016458	TAS2R60	1.98003	0.319295	2.63257	0.0054	0.0245028
ENSSSCT00000016096	ENSSSCG00000014745	OR52J3	4.21718	0.679599	2.63352	0.00025	0.00179652
ENSSSCT00000013197	ENSSSCG00000012065	KCNJ6	1.26255	0.199922	2.65883	0.01145	0.0452628
ENSSSCT00000003253	ENSSSCG00000030256	ZNF790	1.06865	0.164566	2.69905	0.00445	0.0208782
ENSSSCT00000001659	ENSSSCG00000001487	KLHL31	1.46897	0.226095	2.69981	0.00035	0.00241123
ENSSSCT00000012911	ENSSSCG00000011799	AHSG	1.75814	0.269784	2.70418	0.00195	0.0104902
ENSSSCT00000003285	ENSSSCG00000002961	RYR1	0.821457	0.124739	2.71927	5e-05	0.00042226
ENSSSCT00000004622	ENSSSCG00000004183	TAAR2	1.8352	0.272222	2.75308	0.00405	0.0193052
ENSSSCT00000013826	ENSSSCG00000012645	DCAF12L2	0.815097	0.120733	2.75516	0.0093	0.0382324
ENSSSCT00000005410	ENSSSCG00000004904	MC4R	1.92475	0.280398	2.77913	0.00155	0.00864549
ENSSSCT00000032244	ENSSSCG00000029471	STAC3	1.92736	0.27338	2.81765	0.0061	0.0270926
ENSSSCT00000027227	ENSSSCG00000025526	OR5AS1	1.85677	0.257789	2.84853	0.0039	0.0187106
ENSSSCT00000008581	ENSSSCG00000007831	CACNG3	1.26194	0.170751	2.88567	0.0018	0.00980761
ENSSSCT00000010645	ENSSSCG00000009709	MFAP3L	1.09916	0.145026	2.92201	0.0032	0.0158772
ENSSSCT00000007318	ENSSSCG00000006680	HFE2	1.26579	0.166308	2.92811	0.0075	0.0320867
ENSSSCT00000030795	ENSSSCG00000028963	OR6P1	3.04211	0.390758	2.96073	0.00135	0.00769621
ENSSSCT00000029174	ENSSSCG00000027425	OR5M11	1.72618	0.219808	2.97327	0.00675	0.0294402
ENSSSCT00000010632	ENSSSCG00000009697	ADAM29	1.37083	0.172511	2.99029	0.0014	0.007935
ENSSSCT00000013179	ENSSSCG00000012047	C21orf140	2.39645	0.29829	3.00611	0.0061	0.0270926
ENSSSCT00000016109	ENSSSCG00000014758	OR51F2	1.90653	0.228302	3.06193	0.00625	0.0276396
ENSSSCT00000014473	ENSSSCG00000013252	F2	1.06393	0.126922	3.0674	0.00135	0.00769621
ENSSSCT00000001401	ENSSSCG00000001286	OR5V1	3.13622	0.369774	3.08431	0.00075	0.00466531
ENSSSCT00000012271	ENSSSCG00000011205	EFHB	0.839732	0.0926537	3.18001	0.00185	0.0100367
ENSSSCT00000027442	ENSSSCG00000030033	ACSM4	1.49576	0.164424	3.18539	0.00125	0.00721196
ENSSSCT00000024415	ENSSSCG00000028334	KRT74	0.689777	0.0757677	3.18648	0.0034	0.0166998
ENSSSCT00000007267	ENSSSCG00000006631	TMOD4	2.45494	0.257991	3.2503	0.0011	0.00647153
ENSSSCT00000032471	ENSSSCG00000030598	OR12D3	6.03577	0.607652	3.31222	0.0003	0.00210767
ENSSSCT00000016434	ENSSSCG00000015068	APOA4	110.222	11.0163	3.3227	5e-05	0.00042226
ENSSSCT00000002918	ENSSSCG00000002630	GCM1	1.51452	0.143837	3.39635	0.00465	0.0216526
ENSSSCT00000024328	ENSSSCG00000028641	OR8D2	2.4747	0.234785	3.39784	0.00825	0.0346721
ENSSSCT00000002757	ENSSSCG00000002481	SERPINA5	1.45985	0.129124	3.49899	0.0003	0.00210767
ENSSSCT00000012913	ENSSSCG00000011801	HRG	1.6696	0.145132	3.52406	0.0006	0.00385087
ENSSSCT00000004424	ENSSSCG00000004001	A1BG	0.991891	0.0858095	3.53097	0.0106	0.0425303
ENSSSCT00000019484	ENSSSCG00000017904	ENO3	37.6453	3.24092	3.53799	5e-05	0.00042226
ENSSSCT00000015650	ENSSSCG00000014324	MYOT	1.71048	0.145332	3.55698	0.0005	0.00328984
ENSSSCT00000002765	ENSSSCG00000002487	SERPINA3-2	1.48108	0.122498	3.59582	0.01005	0.0407306
ENSSSCT00000009854	ENSSSCG00000008997	FGB	3.01481	0.248787	3.59908	0.00025	0.00179652
ENSSSCT00000018687	ENSSSCG00000017163	ENPP7	10.4823	0.756444	3.79258	5e-05	0.00042226
ENSSSCT00000019595	ENSSSCG00000024416	MYH13	2.12412	0.0957289	4.47177	5e-05	0.00042226
ENSSSCT00000018201	ENSSSCG00000016720	PGAM2	18.5602	0.578537	5.00366	0.0001	0.000795643
ENSSSCT00000011277	ENSSSCG00000010304	MYOZ1	13.3317	0.191319	6.12274	0.0001	0.000795643
ENSSSCT00000019599	ENSSSCG00000018005	MYH1	16.1088	0.118116	7.0915	0.0032	0.0158772
ENSSSCT00000008127	ENSSSCG00000007424	TNNC2	68.7292	0.468849	7.19566	0.0001	0.000795643
ENSSSCT00000009802	ENSSSCG00000008948	ALB	71.9233	0.304337	7.88464	5e-05	0.00042226
ENSSSCT00000011156	ENSSSCG00000010190	ACTA1	98.7044	0.100742	9.93631	0.0033	0.0162871
ENSSSCT00000000168	ENSSSCG00000000159	ASCL4	1.26149	0	inf	5e-05	0.00042226
ENSSSCT00000019585	ENSSSCG00000017996	DHRS7C	1.21029	0	inf	5e-05	0.00042226
ENSSSCT00000026328	ENSSSCG00000027609	GC	2.37053	0	inf	5e-05	0.00042226
ENSSSCT00000006997	ENSSSCG00000006384	NHLH1	2.04771	0	inf	5e-05	0.00042226
ENSSSCT00000014601	ENSSSCG00000013369	SAA1	1.06694	0	inf	0.0005	0.00328984
ENSSSCT00000024562	ENSSSCG00000023686	TTR	7.77242	0	inf	5e-05	0.00042226
inf represents infinity

## Sheet: Table S4
Table S4. Differentially expressed genes (DEGs) in ileum.
Transcript_id	Gene_id	Gene_name	IL_E_FPKM	IL_C_FPKM	log2(foldchange)	pvalue	FDR
ENSSSCT00000008127	ENSSSCG00000007424	TNNC2	0.269846	55.8148	-7.69237	0.0071	0.0306796
ENSSSCT00000006735	ENSSSCG00000006142	CA1	6.50503	441.616	-6.08509	5e-05	0.00042226
ENSSSCT00000011277	ENSSSCG00000010304	MYOZ1	0.175316	10.562	-5.91278	0.0027	0.013779
ENSSSCT00000007357	ENSSSCG00000006716	HMGCS2	3.01674	174.312	-5.85254	5e-05	0.00042226
ENSSSCT00000019595	ENSSSCG00000024416	MYH13	0.0473565	1.77585	-5.22881	5e-05	0.00042226
ENSSSCT00000036211	ENSSSCG00000024568	CH242-80G20.1	35.788	1300.11	-5.18301	5e-05	0.00042226
ENSSSCT00000035960	ENSSSCG00000002981	DMBT1	5.48288	119.493	-4.44585	5e-05	0.00042226
ENSSSCT00000009664	ENSSSCG00000008830	CWH43	0.0522371	1.10637	-4.40462	0.012	0.047019
ENSSSCT00000015650	ENSSSCG00000014324	MYOT	0.0765626	1.5001	-4.29228	0.00125	0.00721196
ENSSSCT00000011156	ENSSSCG00000010190	ACTA1	6.19868	91.3969	-3.88211	5e-05	0.00042226
ENSSSCT00000013162	ENSSSCG00000012030	CLDN8	0.406053	5.86118	-3.85145	0.00845	0.0353552
ENSSSCT00000004526	ENSSSCG00000004094	PPP1R14C	0.287822	4.11037	-3.83602	5e-05	0.00042226
ENSSSCT00000016186	ENSSSCG00000014834	UCP3	0.224046	3.19484	-3.83388	5e-05	0.00042226
ENSSSCT00000007267	ENSSSCG00000006631	TMOD4	0.22976	2.82136	-3.61819	0.00145	0.00817167
ENSSSCT00000024604	ENSSSCG00000024061	TNNI1	0.326742	3.73676	-3.51556	0.00095	0.00571086
ENSSSCT00000006734	ENSSSCG00000006141	CA3	1.44493	16.1937	-3.48636	5e-05	0.00042226
ENSSSCT00000014337	ENSSSCG00000013117	GIF	1.22472	13.5169	-3.46425	5e-05	0.00042226
ENSSSCT00000004308	ENSSSCG00000003894	CYP4B1	0.221359	2.21806	-3.32484	5e-05	0.00042226
ENSSSCT00000035118	ENSSSCG00000012485	NOX1	0.366448	3.54954	-3.27595	5e-05	0.00042226
ENSSSCT00000019484	ENSSSCG00000017904	ENO3	4.33871	41.901	-3.27165	5e-05	0.00042226
ENSSSCT00000016227	ENSSSCG00000014874	B3GNT6	0.312671	2.55356	-3.02979	0.0013	0.00745411
ENSSSCT00000011997	ENSSSCG00000010960	SLC28A3	0.16358	1.30869	-3.00006	0.00055	0.00357219
ENSSSCT00000007003	ENSSSCG00000006390	CASQ1	0.573119	4.29993	-2.90741	5e-05	0.00042226
ENSSSCT00000026673	ENSSSCG00000021259	CDA	0.808994	6.00079	-2.89095	0.00135	0.00769621
ENSSSCT00000018201	ENSSSCG00000016720	PGAM2	1.9584	14.4942	-2.88773	5e-05	0.00042226
ENSSSCT00000030356	ENSSSCG00000029651	SLN	1.70253	12.4999	-2.87616	5e-05	0.00042226
ENSSSCT00000011836	ENSSSCG00000010819	SLC30A10	0.295688	2.02826	-2.77809	0.0004	0.00270989
ENSSSCT00000016433	ENSSSCG00000015067	APOA5	0.142352	0.942443	-2.72694	0.009	0.037221
ENSSSCT00000015432	ENSSSCG00000014128	CKMT2	0.207824	1.3601	-2.71028	0.00445	0.0208782
ENSSSCT00000003384	ENSSSCG00000003047	CH242-183C8.3	1.46597	8.86519	-2.5963	5e-05	0.00042226
ENSSSCT00000018118	ENSSSCG00000016640	PPP1R3A	0.266093	1.51367	-2.50805	0.00345	0.0169043
ENSSSCT00000025172	ENSSSCG00000026605	BPI	37.7766	210.929	-2.48119	5e-05	0.00042226
ENSSSCT00000013365	ENSSSCG00000012219	CFAP47	0.227414	1.26309	-2.47356	0.0003	0.00210767
ENSSSCT00000016893	ENSSSCG00000015506	TNN	0.481195	2.62271	-2.44636	0.0001	0.000795643
ENSSSCT00000004323	ENSSSCG00000003908	TSPAN1	37.5496	190.209	-2.34072	5e-05	0.00042226
ENSSSCT00000013073	ENSSSCG00000011947	ZPLD1	0.611751	3.05652	-2.32088	0.00105	0.00621961
ENSSSCT00000001001	ENSSSCG00000000917	KERA	1.26876	6.28523	-2.30855	0.0001	0.000795643
ENSSSCT00000003285	ENSSSCG00000002961	RYR1	0.136187	0.656062	-2.26824	5e-05	0.00042226
ENSSSCT00000033120	ENSSSCG00000022372	SLC6A14	0.96499	4.64004	-2.26555	5e-05	0.00042226
ENSSSCT00000016452	ENSSSCG00000015086	TMPRSS4	1.8763	9.01728	-2.2648	5e-05	0.00042226
ENSSSCT00000005164	ENSSSCG00000004678	DUOX2	0.923424	4.37875	-2.24546	5e-05	0.00042226
ENSSSCT00000008139	ENSSSCG00000007436	MMP9	2.71263	12.6882	-2.22572	5e-05	0.00042226
ENSSSCT00000006733	ENSSSCG00000006140	CA2	1.15717	5.35626	-2.21063	5e-05	0.00042226
ENSSSCT00000033491	ENSSSCG00000015732	TFCP2L1	0.223514	1.01596	-2.1844	0.00145	0.00817167
ENSSSCT00000008085	ENSSSCG00000007387	PI3	62.2541	266.466	-2.09771	5e-05	0.00042226
ENSSSCT00000011384	ENSSSCG00000010400	MSMB	108.053	461.383	-2.09422	0.0105	0.0422058
ENSSSCT00000011224	ENSSSCG00000010254	TACR2	1.38933	5.85966	-2.07643	5e-05	0.00042226
ENSSSCT00000005396	ENSSSCG00000004890	SERPINB2	0.456147	1.92093	-2.07424	0.00025	0.00179652
ENSSSCT00000012672	ENSSSCG00000011579	PPARG	4.14705	16.9804	-2.03371	5e-05	0.00042226
ENSSSCT00000007714	ENSSSCG00000007045	CHGB	3.2607	13.1626	-2.01319	5e-05	0.00042226
ENSSSCT00000005656	ENSSSCG00000005130	ELAVL2	0.381875	1.50354	-1.97719	0.0048	0.0222284
ENSSSCT00000003339	ENSSSCG00000003006	CYP2B6	2.51834	9.80466	-1.961	5e-05	0.00042226
ENSSSCT00000009426	ENSSSCG00000008615	VSNL1	1.47928	5.73572	-1.95508	0.00135	0.00769621
ENSSSCT00000002537	ENSSSCG00000002279	GPX2	23.0665	86.2304	-1.9024	5e-05	0.00042226
ENSSSCT00000007415	ENSSSCG00000006769	SLC16A1	20.1804	75.2934	-1.89957	5e-05	0.00042226
ENSSSCT00000003051	ENSSSCG00000002754	NQO1	21.183	78.2391	-1.88498	5e-05	0.00042226
ENSSSCT00000015195	ENSSSCG00000013909	CRLF1	0.328315	1.18706	-1.85424	0.0082	0.0345019
ENSSSCT00000018782	ENSSSCG00000017253	KCNJ16	0.408396	1.44253	-1.82056	0.0048	0.0222284
ENSSSCT00000027772	ENSSSCG00000026478	PADI2	2.44833	8.37055	-1.77352	5e-05	0.00042226
ENSSSCT00000031030	ENSSSCG00000024610	KRT4	1.27046	4.33212	-1.76972	5e-05	0.00042226
ENSSSCT00000004943	ENSSSCG00000004475	HTR1B	1.03111	3.49472	-1.76097	0.00155	0.00864549
ENSSSCT00000012087	ENSSSCG00000011043	C1QL3	1.15687	3.81433	-1.72121	0.00265	0.0135691
ENSSSCT00000004621	ENSSSCG00000004182	TAAR1	0.50431	1.66091	-1.71959	0.0103	0.0415514
ENSSSCT00000013569	ENSSSCG00000012409	CITED1	0.428476	1.37047	-1.67738	0.012	0.047019
ENSSSCT00000005162	ENSSSCG00000004676	DUOXA2	0.53572	1.70102	-1.66685	0.00305	0.0152529
ENSSSCT00000013064	ENSSSCG00000011939	RETNLB	13.6639	43.183	-1.66009	0.00025	0.00179652
ENSSSCT00000016326	ENSSSCG00000014965	ENDOD1	2.57075	8.12088	-1.65945	5e-05	0.00042226
ENSSSCT00000000272	ENSSSCG00000000253	KRT18	10.7027	33.4203	-1.64274	5e-05	0.00042226
ENSSSCT00000014336	ENSSSCG00000013116	TCN1	33.1695	103.513	-1.64189	0.0002	0.00147612
ENSSSCT00000025162	ENSSSCG00000022473	A4GNT	1.92518	5.98427	-1.63618	0.01045	0.0420434
ENSSSCT00000019141	ENSSSCG00000017583	SGCA	2.83595	8.80109	-1.63385	5e-05	0.00042226
ENSSSCT00000014714	ENSSSCG00000013469	ZNF555	0.716195	2.21755	-1.63054	0.0032	0.0158772
ENSSSCT00000000591	ENSSSCG00000000548	REP15	3.57702	11.052	-1.62748	5e-05	0.00042226
ENSSSCT00000012313	ENSSSCG00000011246	VILL	0.729892	2.23596	-1.61514	0.0006	0.00385087
ENSSSCT00000018183	ENSSSCG00000016702	HOXA6	1.46367	4.47141	-1.61114	0.00475	0.0220368
ENSSSCT00000011352	ENSSSCG00000010370	ANXA8	3.71923	11.2767	-1.60027	5e-05	0.00042226
ENSSSCT00000029156	ENSSSCG00000025529	FAM3D	9.81453	28.5493	-1.54047	5e-05	0.00042226
ENSSSCT00000002016	ENSSSCG00000001800	TM6SF1	3.24007	9.42208	-1.54002	5e-05	0.00042226
ENSSSCT00000030979	ENSSSCG00000029592	GPRC5A	2.77312	7.64505	-1.46302	5e-05	0.00042226
ENSSSCT00000026725	ENSSSCG00000021036	RAB3B	0.922469	2.52027	-1.45001	0.00025	0.00179652
ENSSSCT00000025720	ENSSSCG00000029000	SMPX	2.5265	6.89977	-1.44941	0.00195	0.0104902
ENSSSCT00000019053	ENSSSCG00000017500	TCAP	1.67675	4.5713	-1.44694	0.00235	0.0122686
ENSSSCT00000014084	ENSSSCG00000012883	GAL	2.5839	6.77491	-1.39065	0.0028	0.0142054
ENSSSCT00000010352	ENSSSCG00000009444	OLFM4	108.708	280.207	-1.36603	0.0071	0.0306796
ENSSSCT00000014114	ENSSSCG00000012911	CARNS1	0.451421	1.16115	-1.36301	0.00465	0.0216526
ENSSSCT00000011816	ENSSSCG00000010800	B3GALT2	30.7135	77.6792	-1.33866	5e-05	0.00042226
ENSSSCT00000002748	ENSSSCG00000002474	PPP4R4	0.265206	0.664505	-1.32517	0.01245	0.0484382
ENSSSCT00000027425	ENSSSCG00000011743	MECOM	6.07712	14.9659	-1.30022	0.00355	0.0173052
ENSSSCT00000017860	ENSSSCG00000016403	VIPR2	0.936168	2.28371	-1.28654	0.0057	0.0256184
ENSSSCT00000003101	ENSSSCG00000002801	NDRG4	2.79135	6.77259	-1.27874	0.0014	0.007935
ENSSSCT00000027321	ENSSSCG00000021374	FXYD1	11.7234	28.4359	-1.27832	0.0075	0.0320867
ENSSSCT00000014606	ENSSSCG00000013372	TPH1	2.31807	5.5825	-1.26799	0.0025	0.0129223
ENSSSCT00000002739	ENSSSCG00000002467	ASB2	4.34856	10.3894	-1.2565	0.00015	0.00114415
ENSSSCT00000011248	ENSSSCG00000010276	UNC5B	1.57374	3.74755	-1.25175	0.0005	0.00328984
ENSSSCT00000015539	ENSSSCG00000014221	LVRN	0.324854	0.767623	-1.24061	0.00595	0.026543
ENSSSCT00000010091	ENSSSCG00000009216	SPP1	64.3605	151.868	-1.23857	5e-05	0.00042226
ENSSSCT00000005160	ENSSSCG00000004674	SHF	0.658213	1.5135	-1.20126	0.01265	0.0490642
ENSSSCT00000026508	ENSSSCG00000020837	CH242-238L13.2	13.1746	30.131	-1.19348	0.0102	0.0412239
ENSSSCT00000014166	ENSSSCG00000012960	CST6	5.41871	12.3579	-1.18941	0.01035	0.0417144
ENSSSCT00000035788	ENSSSCG00000031053	S100A1	64.5359	146.685	-1.18455	0.00035	0.00241123
ENSSSCT00000012274	ENSSSCG00000011208	ZNF385D	1.45204	3.27772	-1.17461	0.0014	0.007935
ENSSSCT00000028213	ENSSSCG00000022742	PRDX6	23.811	53.6146	-1.171	0.00155	0.00864549
ENSSSCT00000004658	ENSSSCG00000004215	KIAA0408	8.61848	19.3558	-1.16726	5e-05	0.00042226
ENSSSCT00000005438	ENSSSCG00000004928	CILP	2.58918	5.77714	-1.15786	0.00015	0.00114415
ENSSSCT00000005395	ENSSSCG00000004889	SERPINB10	1.62282	3.56743	-1.13638	0.00485	0.0224206
ENSSSCT00000028562	ENSSSCG00000025268	CKM	34.6465	76.1459	-1.13605	0.00085	0.00519231
ENSSSCT00000003164	ENSSSCG00000002863	LRP3	0.95787	2.09758	-1.13082	0.0095	0.0389007
ENSSSCT00000007258	ENSSSCG00000006624	SELENBP1	38.8369	84.8047	-1.12672	0.00205	0.0109385
ENSSSCT00000008194	ENSSSCG00000007485	BCAS1	11.4155	24.7556	-1.11677	5e-05	0.00042226
ENSSSCT00000022760	ENSSSCG00000026130	EPHA3	1.52023	3.29372	-1.11543	0.0037	0.0179108
ENSSSCT00000035671	ENSSSCG00000024310	F13A1	0.815284	1.76298	-1.11264	0.0081	0.0341564
ENSSSCT00000013519	ENSSSCG00000012362	ARHGEF9	0.603372	1.30298	-1.1107	0.00625	0.0276396
ENSSSCT00000006545	ENSSSCG00000005962	GSDMC	4.24523	9.11579	-1.10253	0.00085	0.00519231
ENSSSCT00000016457	ENSSSCG00000015091	MPZL2	6.69028	14.2204	-1.08783	0.0024	0.012487
ENSSSCT00000025236	ENSSSCG00000030260	PFN2	24.7241	52.4681	-1.08552	0.00135	0.00769621
ENSSSCT00000005400	ENSSSCG00000004894	SERPINB5	12.0164	25.4165	-1.08077	0.0001	0.000795643
ENSSSCT00000026717	ENSSSCG00000015363	AGR2	868.195	1832.74	-1.07791	0.00455	0.0212661
ENSSSCT00000018184	ENSSSCG00000016703	HOXA5	3.56623	7.51905	-1.07615	0.00115	0.00672023
ENSSSCT00000004436	ENSSSCG00000004012	THBS2	2.13824	4.47416	-1.06519	0.0005	0.00328984
ENSSSCT00000017441	ENSSSCG00000016018	FRZB	6.61884	13.7212	-1.05175	0.0002	0.00147612
ENSSSCT00000026201	ENSSSCG00000027955	CAMK1D	2.19248	4.52755	-1.04617	0.00245	0.0127052
ENSSSCT00000013884	ENSSSCG00000012699	FHL1	75.7706	155.942	-1.0413	0.0017	0.00934572
ENSSSCT00000022751	ENSSSCG00000029411	CAPN2	19.5321	39.8475	-1.02865	0.0003	0.00210767
ENSSSCT00000013182	ENSSSCG00000012050	RCAN1	33.2065	67.5643	-1.0248	0.0004	0.00270989
ENSSSCT00000011574	ENSSSCG00000010581	PSD	4.70078	9.54652	-1.02207	0.0006	0.00385087
ENSSSCT00000030592	ENSSSCG00000016701	HOXA7	1.89563	3.8445	-1.02012	0.0064	0.0281796
ENSSSCT00000013505	ENSSSCG00000012350	MAGEH1	2.44516	4.95656	-1.01941	0.0084	0.0351863
ENSSSCT00000000131	ENSSSCG00000000125	LGALS1	146.626	297.206	-1.01932	0.0008	0.00492927
ENSSSCT00000019469	ENSSSCG00000017892	PITPNM3	0.648471	1.31059	-1.0151	0.00415	0.0197001
ENSSSCT00000008310	ENSSSCG00000007574	SDK1	1.79321	3.61573	-1.01174	0.0012	0.00696669
ENSSSCT00000004864	ENSSSCG00000004401	DDO	2.33931	4.70916	-1.00938	0.00455	0.0212661
ENSSSCT00000011587	ENSSSCG00000010593	CNNM2	2.19578	4.37031	-0.993005	0.0036	0.017508
ENSSSCT00000006953	ENSSSCG00000006345	OLFML2B	9.94368	19.7312	-0.988624	0.00085	0.00519231
ENSSSCT00000001168	ENSSSCG00000001073	TPMT	3.65544	7.20775	-0.979504	0.00805	0.0339829
ENSSSCT00000007528	ENSSSCG00000006874	PALMD	4.19026	8.25346	-0.97796	0.00165	0.00911517
ENSSSCT00000006084	ENSSSCG00000005533	PTGS1	2.642	5.14197	-0.96069	0.0016	0.00888088
ENSSSCT00000004166	ENSSSCG00000003764	PTGFR	3.06652	5.96214	-0.959228	0.00245	0.0127052
ENSSSCT00000005063	ENSSSCG00000004584	GCNT3	11.4633	22.1932	-0.953096	0.00215	0.011386
ENSSSCT00000030440	ENSSSCG00000030217	COLGALT2	1.16035	2.24608	-0.952851	0.0064	0.0281796
ENSSSCT00000018085	ENSSSCG00000016611	CADPS2	4.39272	8.48799	-0.950308	0.0006	0.00385087
ENSSSCT00000005804	ENSSSCG00000005269	TRPM6	2.26092	4.36862	-0.950266	0.0022	0.0116072
ENSSSCT00000033922	ENSSSCG00000006002	NOV	5.67252	10.9578	-0.949894	0.00145	0.00817167
ENSSSCT00000006167	ENSSSCG00000005608	ANGPTL2	7.74401	14.8712	-0.941364	0.0109	0.0435015
ENSSSCT00000027635	ENSSSCG00000026404	SERTAD4	6.48662	12.4307	-0.938373	0.00335	0.0164942
ENSSSCT00000007004	ENSSSCG00000006391	ATP1A2	2.70281	5.17745	-0.937781	0.0044	0.0206835
ENSSSCT00000033070	ENSSSCG00000012238	TSPAN7	7.89449	15.0557	-0.931395	0.00145	0.00817167
ENSSSCT00000029955	ENSSSCG00000021129	PFKM	4.68773	8.9257	-0.929077	0.00445	0.0208782
ENSSSCT00000005486	ENSSSCG00000004974	LARP6	2.12992	4.05128	-0.927578	0.01015	0.0410615
ENSSSCT00000017048	ENSSSCG00000015651	PIGR	13.6126	25.8753	-0.926637	0.00055	0.00357219
ENSSSCT00000019601	ENSSSCG00000018007	MYH3	1.53179	2.90639	-0.924011	0.0063	0.0278195
ENSSSCT00000023747	ENSSSCG00000025240	DDIT4L	6.53986	12.3814	-0.920844	0.0018	0.00980761
ENSSSCT00000018484	ENSSSCG00000016974	MAP1B	6.15214	11.6333	-0.919106	0.0023	0.0120488
ENSSSCT00000008660	ENSSSCG00000007903	EMP2	19.6797	37.209	-0.918939	0.0077	0.0327776
ENSSSCT00000010638	ENSSSCG00000009703	HAND2	17.5056	33.067	-0.917573	0.00075	0.00466531
ENSSSCT00000011660	ENSSSCG00000010660	PNLIPRP2	60.2812	113.793	-0.916632	0.00435	0.0204889
ENSSSCT00000032943	ENSSSCG00000005437	KLF4	12.4538	23.482	-0.914973	0.01255	0.0487502
ENSSSCT00000011546	ENSSSCG00000010554	SCD	8.30624	15.6418	-0.913138	0.00195	0.0104902
ENSSSCT00000006183	ENSSSCG00000005623	ST6GALNAC6	4.16491	7.80854	-0.906767	0.0035	0.0171012
ENSSSCT00000026718	ENSSSCG00000023837	WFDC1	3.03023	5.67797	-0.905946	0.00185	0.0100367
ENSSSCT00000009821	ENSSSCG00000008966	PARM1	8.25535	15.4071	-0.900192	0.0068	0.0296188
ENSSSCT00000002525	ENSSSCG00000002267	RGMA	3.51591	6.55861	-0.899491	0.0053	0.0241265
ENSSSCT00000035901	ENSSSCG00000004485	CD109	4.18637	7.80613	-0.898909	0.00145	0.00817167
ENSSSCT00000030135	ENSSSCG00000023934	KCNIP4	34.5791	64.3938	-0.897023	0.00255	0.0131395
ENSSSCT00000025387	ENSSSCG00000021328	PCSK1N	4.46895	8.29304	-0.891966	0.0112	0.0444591
ENSSSCT00000004557	ENSSSCG00000004122	EPM2A	2.51816	4.66725	-0.890201	0.0044	0.0206835
ENSSSCT00000029158	ENSSSCG00000014123	FAM151B	5.39236	9.97653	-0.887621	0.00275	0.0139935
ENSSSCT00000019080	ENSSSCG00000017526	COPZ2	9.10291	16.8263	-0.886321	0.00635	0.0279989
ENSSSCT00000017314	ENSSSCG00000015901	GRB14	4.31748	7.97179	-0.884715	0.01065	0.0426918
ENSSSCT00000005104	ENSSSCG00000004621	MYO5C	4.49809	8.29131	-0.882287	0.0016	0.00888088
ENSSSCT00000032259	ENSSSCG00000025924	IGFBP5	24.8228	45.7339	-0.881597	0.00095	0.00571086
ENSSSCT00000010903	ENSSSCG00000009951	SGSM1	1.52665	2.80828	-0.879321	0.005	0.022992
ENSSSCT00000019168	ENSSSCG00000017607	TMEM100	5.17297	9.51206	-0.878767	0.00725	0.0312097
ENSSSCT00000016637	ENSSSCG00000015268	FMO1	10.9011	20.0336	-0.877948	0.002	0.0107157
ENSSSCT00000016321	ENSSSCG00000014960	AMOTL1	7.08296	13.0154	-0.877797	0.003	0.0150476
ENSSSCT00000009671	ENSSSCG00000008835	RASL11B	3.68435	6.73043	-0.86929	0.00715	0.0308556
ENSSSCT00000024363	ENSSSCG00000027361	OVOL1	5.85971	10.7041	-0.869258	0.0053	0.0241265
ENSSSCT00000012578	ENSSSCG00000011495	PRICKLE2	3.85078	7.02301	-0.866937	0.00495	0.0228025
ENSSSCT00000010515	ENSSSCG00000009593	ROR2	4.64119	8.46146	-0.866413	0.00285	0.0144171
ENSSSCT00000026025	ENSSSCG00000024791	CD59	40.6155	73.725	-0.860124	0.00075	0.00466531
ENSSSCT00000031521	ENSSSCG00000023627	LYPD6	5.27835	9.55466	-0.856117	0.00225	0.0118294
ENSSSCT00000004202	ENSSSCG00000003797	DIRAS3	6.83043	12.349	-0.854347	0.00335	0.0164942
ENSSSCT00000001564	ENSSSCG00000024914	CFB	41.2549	74.5657	-0.853945	0.00135	0.00769621
ENSSSCT00000000680	ENSSSCG00000000633	YBX3	17.5734	31.5798	-0.845607	0.00575	0.0258032
ENSSSCT00000016782	ENSSSCG00000015407	GNAI1	8.95161	16.0853	-0.845527	0.0037	0.0179108
ENSSSCT00000004287	ENSSSCG00000003875	TTC39A	2.65121	4.76054	-0.844474	0.0078	0.0331251
ENSSSCT00000029365	ENSSSCG00000023212	PPP1R14A	256.289	459.828	-0.843322	0.0064	0.0281796
ENSSSCT00000014641	ENSSSCG00000013401	DKK3	17.6142	31.3104	-0.8299	0.00275	0.0139935
ENSSSCT00000014526	ENSSSCG00000013300	EHF	24.9575	44.3527	-0.829547	0.0084	0.0351863
ENSSSCT00000024067	ENSSSCG00000027550	PLCD1	12.1261	21.5374	-0.82873	0.00155	0.00864549
ENSSSCT00000032249	ENSSSCG00000030368	HSP70.2	80.4747	142.089	-0.820192	0.00405	0.0193052
ENSSSCT00000032022	ENSSSCG00000024009	CAMK2N1	14.7534	26.0459	-0.820006	0.0023	0.0120488
ENSSSCT00000005243	ENSSSCG00000004744	TYRO3	1.82247	3.20377	-0.813876	0.0102	0.0412239
ENSSSCT00000011175	ENSSSCG00000010209	FAM13C	12.365	21.7221	-0.812904	0.0052	0.023749
ENSSSCT00000011872	ENSSSCG00000010850	ENAH	20.3104	35.596	-0.809497	0.00275	0.0139935
ENSSSCT00000006946	ENSSSCG00000006338	DDR2	12.3694	21.6031	-0.804466	0.0027	0.013779
ENSSSCT00000000781	ENSSSCG00000000718	GALNT8	5.04076	8.73783	-0.793636	0.01255	0.0487502
ENSSSCT00000011654	ENSSSCG00000010655	GFRA1	12.0969	20.9525	-0.792485	0.0118	0.0463824
ENSSSCT00000005777	ENSSSCG00000005243	PGM5	144.286	249.549	-0.790394	0.0119	0.0467006
ENSSSCT00000025990	ENSSSCG00000024802	MACC1	21.1179	36.5128	-0.789937	0.0045	0.0210712
ENSSSCT00000026804	ENSSSCG00000029539	RAB23	11.5838	19.9852	-0.78682	0.00575	0.0258032
ENSSSCT00000002726	ENSSSCG00000002456	CHGA	25.9907	44.4592	-0.774489	0.00535	0.0243152
ENSSSCT00000022836	ENSSSCG00000024043	ADAMTS2	1.83955	3.1342	-0.768744	0.0108	0.0431789
ENSSSCT00000029137	ENSSSCG00000027466	PCOLCE	13.8164	23.5331	-0.768307	0.007	0.0303273
ENSSSCT00000018599	ENSSSCG00000017083	SPARC	35.7093	60.7699	-0.767058	0.0059	0.0263587
ENSSSCT00000024134	ENSSSCG00000023513	PHYH	15.9642	27.0781	-0.762287	0.0074	0.031738
ENSSSCT00000000879	ENSSSCG00000000810	AMIGO2	9.81618	16.6491	-0.762211	0.0083	0.0348427
ENSSSCT00000003130	ENSSSCG00000002829	MMP2	22.3999	37.9906	-0.76215	0.0043	0.0202916
ENSSSCT00000012831	ENSSSCG00000011721	P2RY1	6.70706	11.3751	-0.762128	0.0077	0.0327776
ENSSSCT00000032367	ENSSSCG00000030309	NDRG2	39.4172	66.5324	-0.755231	0.00485	0.0224206
ENSSSCT00000014878	ENSSSCG00000013623	RAB3D	6.21065	10.4392	-0.749197	0.00505	0.0231822
ENSSSCT00000004249	ENSSSCG00000003837	PRKAA2	5.77642	9.69873	-0.74762	0.0082	0.0345019
ENSSSCT00000007729	ENSSSCG00000007058	PLCB4	21.3738	35.8856	-0.74756	0.0079	0.0334669
ENSSSCT00000000857	ENSSSCG00000000791	PDZRN4	9.39456	15.7658	-0.746904	0.0092	0.0378953
ENSSSCT00000003078	ENSSSCG00000002780	TPPP3	22.5816	37.881	-0.746327	0.0056	0.0252465
ENSSSCT00000004688	ENSSSCG00000004241	GJA1	43.2498	72.3207	-0.741716	0.0122	0.0476511
ENSSSCT00000014319	ENSSSCG00000013099	MS4A2	10.4782	17.4459	-0.735488	0.00495	0.0228025
ENSSSCT00000012609	ENSSSCG00000011521	PDZRN3	9.89915	16.4475	-0.732492	0.00935	0.0384005
ENSSSCT00000014123	ENSSSCG00000012920	CORO1B	15.4636	25.5659	-0.725344	0.01025	0.0413868
ENSSSCT00000013443	ENSSSCG00000012294	PLP2	73.2096	120.542	-0.71943	0.0047	0.0218451
ENSSSCT00000001775	ENSSSCG00000001595	DAAM2	6.53363	10.7387	-0.716868	0.0102	0.0412239
ENSSSCT00000010093	ENSSSCG00000009217	PKD2	9.27978	15.1792	-0.709929	0.01005	0.0407306
ENSSSCT00000012455	ENSSSCG00000011377	LAMB2	9.78141	15.9644	-0.706747	0.0099	0.0402333
ENSSSCT00000005834	ENSSSCG00000005297	DNAJB5	14.9011	24.1956	-0.69933	0.0121	0.0473342
ENSSSCT00000026128	ENSSSCG00000022998	PKIG	35.1437	56.8997	-0.695155	0.00815	0.0343299
ENSSSCT00000011430	ENSSSCG00000010445	ANKRD22	19.3917	31.0951	-0.681249	0.0117	0.0460651
ENSSSCT00000029783	ENSSSCG00000022288	STK38L	17.5597	28.1529	-0.681013	0.0079	0.0334669
ENSSSCT00000009409	ENSSSCG00000008598	RHOB	23.2424	37.2395	-0.680078	0.01155	0.0455838
ENSSSCT00000007022	ENSSSCG00000006409	LOC100517891	207.602	331.697	-0.676041	0.0128	0.0495163
ENSSSCT00000005802	ENSSSCG00000005267	ANXA1	33.9578	54.0467	-0.670465	0.0087	0.0362074
ENSSSCT00000016935	ENSSSCG00000015545	GLUL	53.8775	85.5952	-0.667847	0.0096	0.0392315
ENSSSCT00000008484	ENSSSCG00000007739	GUSB	48.7779	31.2607	0.641878	0.01225	0.0478079
ENSSSCT00000024075	ENSSSCG00000027918	STAT1	66.1519	41.0763	0.687476	0.0088	0.0365438
ENSSSCT00000018603	ENSSSCG00000017087	GM2A	56.081	34.3823	0.705847	0.0085	0.0355251
ENSSSCT00000018666	ENSSSCG00000017146	RNF213	10.1612	6.21178	0.709997	0.01105	0.0439796
ENSSSCT00000031696	ENSSSCG00000029061	BMP3	12.7109	7.77007	0.710066	0.00825	0.0346721
ENSSSCT00000012080	ENSSSCG00000011037	TMEM236	51.4608	31.3578	0.714651	0.00775	0.0329526
ENSSSCT00000013000	ENSSSCG00000011884	HCLS1	60.5535	36.682	0.723137	0.00525	0.0239384
ENSSSCT00000019311	ENSSSCG00000017743	CRLF3	42.1026	25.4351	0.727091	0.00595	0.026543
ENSSSCT00000014803	ENSSSCG00000013553	VAV1	15.4379	9.3254	0.727236	0.0063	0.0278195
ENSSSCT00000017903	ENSSSCG00000016442	AOC1	129.533	78.0117	0.731561	0.0097	0.0395657
ENSSSCT00000014048	ENSSSCG00000012852	CDHR5	40.4897	24.3828	0.731693	0.00735	0.0315629
ENSSSCT00000015362	ENSSSCG00000014063	SFXN1	30.3828	18.1565	0.742765	0.0047	0.0218451
ENSSSCT00000007448	ENSSSCG00000006800	CD53	56.6229	33.7977	0.744459	0.00505	0.0231822
ENSSSCT00000017914	ENSSSCG00000016451	GIMAP1	25.9238	15.3834	0.752899	0.01045	0.0420434
ENSSSCT00000027504	ENSSSCG00000022447	F3	12.2218	7.2265	0.758086	0.01285	0.049674
ENSSSCT00000023639	ENSSSCG00000024476	CES3	32.406	19.156	0.758466	0.00615	0.0272764
ENSSSCT00000031344	ENSSSCG00000021176	LPXN	29.7748	17.4918	0.767417	0.0076	0.0324378
ENSSSCT00000010894	ENSSSCG00000009942	DAO	66.5401	38.8519	0.776241	0.008	0.033811
ENSSSCT00000019081	ENSSSCG00000017527	SKAP1	29.6612	17.2723	0.78012	0.00635	0.0279989
ENSSSCT00000034521	ENSSSCG00000003395	CH242-402I11.1	10.8742	6.3083	0.785585	0.0039	0.0187106
ENSSSCT00000017481	ENSSSCG00000016056	GLS	101.416	58.6569	0.789919	0.00525	0.0239384
ENSSSCT00000012707	ENSSSCG00000011610	NUP210	5.81305	3.35594	0.792576	0.0043	0.0202916
ENSSSCT00000023029	ENSSSCG00000023165	SEMA7A	16.2874	9.36883	0.797814	0.004	0.0191078
ENSSSCT00000015600	ENSSSCG00000014277	IRF1	71.3801	41.0199	0.799199	0.00295	0.0148396
ENSSSCT00000010599	ENSSSCG00000009666	EPHX2	22.9689	13.1794	0.801393	0.0034	0.0166998
ENSSSCT00000010313	ENSSSCG00000009412	LCP1	107.305	61.4678	0.80381	0.0042	0.0198982
ENSSSCT00000024258	ENSSSCG00000030023	HIST1H1B	71.1724	40.6876	0.80673	0.00665	0.0290831
ENSSSCT00000014747	ENSSSCG00000013501	CREB3L3	28.4799	16.0481	0.827546	0.00965	0.0393985
ENSSSCT00000013833	ENSSSCG00000012652	SASH3	36.9987	20.8283	0.828931	0.0029	0.0146282
ENSSSCT00000001616	ENSSSCG00000001456	SLA-DQA	346.883	195.21	0.829419	0.00475	0.0220368
ENSSSCT00000004544	ENSSSCG00000004109	ZC3H12D	10.0321	5.64552	0.829442	0.00565	0.0254331
ENSSSCT00000017568	ENSSSCG00000016135	CPO	81.6074	45.7888	0.833705	0.0067	0.0292617
ENSSSCT00000031926	ENSSSCG00000021205	STK26	25.739	14.4113	0.836756	0.00275	0.0139935
ENSSSCT00000023362	ENSSSCG00000021734	GPR174	12.8834	7.20954	0.83753	0.003	0.0150476
ENSSSCT00000018518	ENSSSCG00000017006	LCP2	26.1272	14.6158	0.838019	0.0025	0.0129223
ENSSSCT00000017044	ENSSSCG00000015647	RASSF5	16.9423	9.46296	0.840266	0.0014	0.007935
ENSSSCT00000034426	ENSSSCG00000004154	TNFAIP3	10.9121	6.08936	0.841567	0.007	0.0303273
ENSSSCT00000033248	ENSSSCG00000013888	JAK3	9.70907	5.38889	0.849345	0.00535	0.0243152
ENSSSCT00000022338	ENSSSCG00000021068	TRAF5	4.59906	2.55024	0.850704	0.00315	0.0156702
ENSSSCT00000006995	ENSSSCG00000006382	SLAMF6	21.6025	11.9231	0.857437	0.00135	0.00769621
ENSSSCT00000006888	ENSSSCG00000006287	SELL	29.3328	16.1807	0.85824	0.0017	0.00934572
ENSSSCT00000005290	ENSSSCG00000004791	RASGRP1	19.0825	10.5071	0.86089	0.0045	0.0210712
ENSSSCT00000007436	ENSSSCG00000006788	ADORA3	7.49252	4.11844	0.863355	0.0079	0.0334669
ENSSSCT00000000691	ENSSSCG00000000641	KLRK1	18.6047	10.1662	0.871886	0.0051	0.0233723
ENSSSCT00000016021	ENSSSCG00000014670	TRIM5	27.8136	15.1669	0.87486	0.0024	0.012487
ENSSSCT00000035656	ENSSSCG00000001439	GPSM3	10.4648	5.70615	0.874962	0.01285	0.049674
ENSSSCT00000011438	ENSSSCG00000010452	IFIT3	26.1676	14.229	0.878946	0.0022	0.0116072
ENSSSCT00000005616	ENSSSCG00000005095	PRKCH	15.093	8.2039	0.879501	0.0013	0.00745411
ENSSSCT00000007584	ENSSSCG00000006924	GBP1	168.472	91.2315	0.884907	0.00975	0.0397332
ENSSSCT00000031323	ENSSSCG00000027565	ARHGAP45	9.68741	5.24218	0.885945	0.00105	0.00621961
ENSSSCT00000008467	ENSSSCG00000007722	NCF1	15.7051	8.4181	0.89967	0.0047	0.0218451
ENSSSCT00000030119	ENSSSCG00000009865	TBX3	29.6151	15.7906	0.907266	0.00395	0.0189108
ENSSSCT00000024007	ENSSSCG00000025042	ICOS	8.71034	4.64241	0.907856	0.00405	0.0193052
ENSSSCT00000017088	ENSSSCG00000015688	CXCR4	23.6553	12.6007	0.908661	0.0015	0.00840992
ENSSSCT00000016460	ENSSSCG00000015094	CD3G	68.3696	36.3356	0.911972	0.00145	0.00817167
ENSSSCT00000007579	ENSSSCG00000006919	GBP4	37.2104	19.7668	0.912626	0.00115	0.00672023
ENSSSCT00000016458	ENSSSCG00000015092	CD3E	53.9103	28.6116	0.913959	0.0007	0.00439795
ENSSSCT00000015117	ENSSSCG00000013839	RASAL3	10.1616	5.37511	0.918767	0.0016	0.00888088
ENSSSCT00000019071	ENSSSCG00000017517	TBX21	5.98123	3.16234	0.919451	0.0041	0.0195028
ENSSSCT00000012662	ENSSSCG00000011570	IRAK2	10.5837	5.56165	0.928259	0.00365	0.0177093
ENSSSCT00000007585	ENSSSCG00000024973	GBP5	17.819	9.30617	0.937154	0.00105	0.00621961
ENSSSCT00000029033	ENSSSCG00000024837	SYT12	2.26529	1.18281	0.937478	0.0102	0.0412239
ENSSSCT00000018466	ENSSSCG00000016957	CD180	5.07747	2.64581	0.9404	0.00595	0.026543
ENSSSCT00000027703	ENSSSCG00000020927	SLC2A2	14.9794	7.8038	0.940727	0.0046	0.0214599
ENSSSCT00000004620	ENSSSCG00000004181	VNN1	6.82421	3.54774	0.943763	0.0085	0.0355251
ENSSSCT00000035464	ENSSSCG00000030801	GBP6	13.2639	6.89371	0.944156	0.0011	0.00647153
ENSSSCT00000006915	ENSSSCG00000006309	CD247	161.331	83.7431	0.945984	0.00065	0.00412501
ENSSSCT00000005755	ENSSSCG00000005222	SLC1A1	79.5982	41.245	0.948516	0.00175	0.00957731
ENSSSCT00000003148	ENSSSCG00000002847	GPT2	34.9164	17.9814	0.957397	0.00135	0.00769621
ENSSSCT00000008956	ENSSSCG00000008178	AFF3	4.05948	2.08788	0.959256	0.0009	0.00545299
ENSSSCT00000013982	ENSSSCG00000012790	ARHGAP4	10.3824	5.33565	0.960405	0.0015	0.00840992
ENSSSCT00000019369	ENSSSCG00000017797	SLC6A4	19.0943	9.81276	0.960412	0.0034	0.0166998
ENSSSCT00000003286	ENSSSCG00000002962	MAP4K1	8.63482	4.41799	0.966775	0.0011	0.00647153
ENSSSCT00000035898	ENSSSCG00000010451	IFIT2	17.8737	9.11109	0.972142	0.0017	0.00934572
ENSSSCT00000018327	ENSSSCG00000016832	IL7R	28.9859	14.769	0.972779	0.0008	0.00492927
ENSSSCT00000008545	ENSSSCG00000007797	ITGAL	10.5979	5.39727	0.973482	0.00035	0.00241123
ENSSSCT00000011017	ENSSSCG00000010056	GGT1	44.2984	22.4629	0.979709	0.00555	0.0250627
ENSSSCT00000002785	ENSSSCG00000002507	BCL11B	3.66105	1.85468	0.981086	0.01025	0.0413868
ENSSSCT00000034310	ENSSSCG00000015093	CD3D	50.9751	25.8144	0.981618	0.00165	0.00911517
ENSSSCT00000023346	ENSSSCG00000030663	SERPINB9	10.0734	5.09306	0.98394	0.00025	0.00179652
ENSSSCT00000006785	ENSSSCG00000006191	XKR9	11.9864	6.04543	0.987483	0.00445	0.0208782
ENSSSCT00000017667	ENSSSCG00000016225	MOGAT1	6.44089	3.22636	0.997353	0.0097	0.0395657
ENSSSCT00000030506	ENSSSCG00000027243	NUAK2	10.5939	5.30477	0.997877	0.00065	0.00412501
ENSSSCT00000000161	ENSSSCG00000000153	ISX	26.3231	13.16	1.00016	0.00095	0.00571086
ENSSSCT00000008719	ENSSSCG00000007956	NLRC3	2.78942	1.3904	1.00446	0.00475	0.0220368
ENSSSCT00000027287	ENSSSCG00000029511	UBASH3A	5.27416	2.61585	1.01166	0.0031	0.0154629
ENSSSCT00000016380	ENSSSCG00000015016	POU2AF1	22.2168	10.995	1.01481	0.00475	0.0220368
ENSSSCT00000018224	ENSSSCG00000016742	MYO1G	7.57335	3.72788	1.02258	0.0022	0.0116072
ENSSSCT00000011242	ENSSSCG00000010271	PRF1	6.88186	3.36713	1.03128	0.0008	0.00492927
ENSSSCT00000031067	ENSSSCG00000029691	CORO1A	29.3461	14.3233	1.03481	0.00065	0.00412501
ENSSSCT00000031712	ENSSSCG00000022729	KLHL6	12.5901	6.14358	1.03513	0.00035	0.00241123
ENSSSCT00000014830	ENSSSCG00000013578	CLEC4G	6.89551	3.32402	1.05273	0.01255	0.0487502
ENSSSCT00000024216	ENSSSCG00000024108	SLC43A2	12.6556	6.08559	1.05631	0.00045	0.00300237
ENSSSCT00000008998	ENSSSCG00000008217	CD8A	21.7606	10.4415	1.05939	0.00045	0.00300237
ENSSSCT00000034056	ENSSSCG00000016657	AOAH	11.1624	5.3543	1.05988	0.0009	0.00545299
ENSSSCT00000008270	ENSSSCG00000007538	GATA5	5.59636	2.68355	1.06035	0.00625	0.0276396
ENSSSCT00000014112	ENSSSCG00000012909	PTPRCAP	49.7642	23.7895	1.06478	0.00065	0.00412501
ENSSSCT00000019047	ENSSSCG00000017494	IKZF3	19.3209	9.23067	1.06566	0.00015	0.00114415
ENSSSCT00000015053	ENSSSCG00000013777	CLEC17A	2.81651	1.34415	1.06721	0.00955	0.0390668
ENSSSCT00000012032	ENSSSCG00000010991	AQP3	20.4598	9.75254	1.06894	0.0008	0.00492927
ENSSSCT00000007379	ENSSSCG00000006736	CD2	43.8507	20.9016	1.06899	0.00205	0.0109385
ENSSSCT00000006192	ENSSSCG00000005631	FAM102A	20.134	9.59218	1.0697	5e-05	0.00042226
ENSSSCT00000029594	ENSSSCG00000030437	TMEM253	13.9246	6.59963	1.07718	0.00915	0.0377283
ENSSSCT00000012975	ENSSSCG00000011862	MUC13	150.978	71.5517	1.07728	0.0003	0.00210767
ENSSSCT00000009529	ENSSSCG00000008710	JAKMIP1	2.78724	1.31528	1.08347	0.0055	0.024876
ENSSSCT00000023234	ENSSSCG00000030680	TCF7	11.4272	5.39141	1.08374	0.0001	0.000795643
ENSSSCT00000018823	ENSSSCG00000017291	LIMD2	37.9481	17.7999	1.09216	0.00025	0.00179652
ENSSSCT00000022535	ENSSSCG00000028561	CD28	3.95896	1.85626	1.09273	0.0051	0.0233723
ENSSSCT00000010505	ENSSSCG00000009584	SEMA4D	9.49579	4.44926	1.09372	0.00075	0.00466531
ENSSSCT00000018409	ENSSSCG00000016903	GZMA	64.4233	30.13	1.09638	0.0004	0.00270989
ENSSSCT00000023319	ENSSSCG00000021812	MS4A1	38.9822	18.2046	1.09851	5e-05	0.00042226
ENSSSCT00000013832	ENSSSCG00000012651	XPNPEP2	72.8435	34.0154	1.09861	0.00015	0.00114415
ENSSSCT00000018583	ENSSSCG00000017068	FAXDC2	23.7615	11.0815	1.10048	0.0005	0.00328984
ENSSSCT00000009461	ENSSSCG00000008648	RSAD2	18.0482	8.40427	1.10266	0.00025	0.00179652
ENSSSCT00000036536	ENSSSCG00000014725	HBB	189.36	88.1243	1.10352	0.0002	0.00147612
ENSSSCT00000013209	ENSSSCG00000012076	MX2	6.30615	2.92801	1.10684	0.0011	0.00647153
ENSSSCT00000004003	ENSSSCG00000003608	LCK	30.5941	14.157	1.11174	0.00325	0.0160825
ENSSSCT00000019014	ENSSSCG00000017466	CCR7	5.60612	2.59242	1.1127	0.0015	0.00840992
ENSSSCT00000019475	ENSSSCG00000017896	SCIMP	5.658	2.60686	1.11798	0.0016	0.00888088
ENSSSCT00000014221	ENSSSCG00000013010	NAALADL1	249.898	115.054	1.11903	0.00115	0.00672023
ENSSSCT00000010052	ENSSSCG00000009179	MTTP	55.9246	25.7275	1.12017	0.00015	0.00114415
ENSSSCT00000017306	ENSSSCG00000015894	DPP4	124.654	57.2563	1.12243	0.0006	0.00385087
ENSSSCT00000014845	ENSSSCG00000013593	CCL25	236.124	107.483	1.13543	0.0002	0.00147612
ENSSSCT00000025107	ENSSSCG00000024166	SLC2A6	4.09339	1.86148	1.13685	0.00425	0.0200953
ENSSSCT00000008904	ENSSSCG00000008128	DUSP2	7.06324	3.19971	1.14239	0.0019	0.0102639
ENSSSCT00000030237	ENSSSCG00000021511	GCSAM	9.50894	4.30539	1.14314	0.0007	0.00439795
ENSSSCT00000007583	ENSSSCG00000006923	GBP2	27.2374	12.3051	1.14633	5e-05	0.00042226
ENSSSCT00000032961	ENSSSCG00000027806	SAMHD1	46.3165	20.8957	1.14832	0.0127	0.0492048
ENSSSCT00000011768	ENSSSCG00000010756	MGMT	8.59567	3.84999	1.15875	0.0028	0.0142054
ENSSSCT00000010018	ENSSSCG00000009148	LEF1	7.1889	3.21903	1.15914	0.0003	0.00210767
ENSSSCT00000007067	ENSSSCG00000006452	CD1D	12.4193	5.5428	1.1639	0.00325	0.0160825
ENSSSCT00000012958	ENSSSCG00000011846	SLC51A	201.928	90.0259	1.16543	0.00025	0.00179652
ENSSSCT00000001273	ENSSSCG00000026572	HIST1H2BK	117.998	52.5709	1.16643	5e-05	0.00042226
ENSSSCT00000022248	ENSSSCG00000025141	PCDHGB2	1.84368	0.815286	1.17721	0.0094	0.0385673
ENSSSCT00000012003	ENSSSCG00000010966	CCL19	316.273	138.921	1.1869	0.00075	0.00466531
ENSSSCT00000030653	ENSSSCG00000028829	HIST1H3E	31.3193	13.663	1.19677	0.00295	0.0148396
ENSSSCT00000016859	ENSSSCG00000015476	CHI3L1	6.1647	2.66467	1.21007	0.00075	0.00466531
ENSSSCT00000000279	ENSSSCG00000000260	SOAT2	6.65127	2.81891	1.23849	0.00105	0.00621961
ENSSSCT00000015180	ENSSSCG00000013894	IL12RB1	1.88273	0.797908	1.23853	0.00275	0.0139935
ENSSSCT00000008396	ENSSSCG00000007656	PVRIG	5.37727	2.25832	1.25162	0.00045	0.00300237
ENSSSCT00000029764	ENSSSCG00000027982	ISG15	17.8191	7.4769	1.25291	0.0017	0.00934572
ENSSSCT00000024639	ENSSSCG00000023842	TRAT1	29.3092	12.1607	1.26912	0.00035	0.00241123
ENSSSCT00000034172	ENSSSCG00000016254	CCL20	25.9621	10.767	1.26979	0.00025	0.00179652
ENSSSCT00000012183	ENSSSCG00000011131	PRKCQ	6.68403	2.71344	1.30059	0.0016	0.00888088
ENSSSCT00000012388	ENSSSCG00000011316	CCR9	16.2269	6.54173	1.31064	0.0001	0.000795643
ENSSSCT00000016503	ENSSSCG00000015137	CRTAM	6.2021	2.4864	1.3187	5e-05	0.00042226
ENSSSCT00000003885	ENSSSCG00000003497	PLA2G2D	12.7747	5.11589	1.32024	0.0003	0.00210767
ENSSSCT00000014335	ENSSSCG00000013115	CD5	20.7766	8.31995	1.32031	0.00135	0.00769621
ENSSSCT00000010120	ENSSSCG00000009240	PLAC8	4.8166	1.9283	1.32068	0.0049	0.022612
ENSSSCT00000023437	ENSSSCG00000023489	CXCL9	75.1799	29.9541	1.3276	5e-05	0.00042226
ENSSSCT00000017053	ENSSSCG00000015656	FCMR	16.4138	6.50737	1.33476	0.0001	0.000795643
ENSSSCT00000001535	ENSSSCG00000001405	LTB	14.8977	5.90236	1.33572	0.0033	0.0162871
ENSSSCT00000005433	ENSSSCG00000004923	SLC51B	284.163	111.941	1.34397	5e-05	0.00042226
ENSSSCT00000009255	ENSSSCG00000008453	ABCG8	11.643	4.49197	1.37404	0.0001	0.000795643
ENSSSCT00000008919	ENSSSCG00000008142	C2orf40	15.018	5.74276	1.38688	0.00125	0.00721196
ENSSSCT00000000519	ENSSSCG00000000481	IFNG	3.65458	1.38887	1.3958	0.00295	0.0148396
ENSSSCT00000017912	ENSSSCG00000016449	GIMAP2	2.45188	0.92207	1.41094	0.01055	0.0423675
ENSSSCT00000019325	ENSSSCG00000017755	NOS2	5.37774	2.01452	1.41657	0.0001	0.000795643
ENSSSCT00000000043	ENSSSCG00000000041	WBP2NL	2.32388	0.866379	1.42347	0.01145	0.0452628
ENSSSCT00000001595	ENSSSCG00000001441	BTNL5	17.844	6.55668	1.4444	5e-05	0.00042226
ENSSSCT00000007803	ENSSSCG00000007131	CST7	11.5884	4.2539	1.44582	0.00265	0.0135691
ENSSSCT00000008612	ENSSSCG00000007861	GP2	3.71963	1.36507	1.44618	0.0022	0.0116072
ENSSSCT00000016435	ENSSSCG00000015069	APOC3	23.3514	8.50136	1.45774	0.0064	0.0281796
ENSSSCT00000012813	ENSSSCG00000011703	TM4SF4	151.621	55.1661	1.45861	5e-05	0.00042226
ENSSSCT00000001367	ENSSSCG00000001252	UBD	363.299	131.239	1.46896	0.00015	0.00114415
ENSSSCT00000019445	ENSSSCG00000017869	ITGAE	8.24846	2.94341	1.48663	0.001	0.00596649
ENSSSCT00000003959	ENSSSCG00000003565	NR0B2	2.26348	0.806419	1.48894	0.01065	0.0426918
ENSSSCT00000000767	ENSSSCG00000000705	CD27	4.9403	1.74953	1.49763	0.0074	0.031738
ENSSSCT00000010606	ENSSSCG00000009673	NUGGC	17.7402	6.25771	1.50332	5e-05	0.00042226
ENSSSCT00000003547	ENSSSCG00000003192	IL4I1	1.818	0.633959	1.51989	0.0015	0.00840992
ENSSSCT00000035489	ENSSSCG00000017283	CD79B	14.7516	5.11658	1.52762	0.0001	0.000795643
ENSSSCT00000022487	ENSSSCG00000025270	CHRD	2.28716	0.776294	1.55888	0.0005	0.00328984
ENSSSCT00000016436	ENSSSCG00000015070	APOA1	469.456	158.733	1.56439	0.0061	0.0270926
ENSSSCT00000032321	ENSSSCG00000028758	LBP	2.89987	0.971953	1.57703	0.0007	0.00439795
ENSSSCT00000017937	ENSSSCG00000016473	EPHB6	1.85919	0.622117	1.57942	0.0005	0.00328984
ENSSSCT00000008555	ENSSSCG00000007807	CD19	6.42251	2.12861	1.59322	0.0001	0.000795643
ENSSSCT00000003508	ENSSSCG00000003158	DHDH	37.163	12.298	1.59544	5e-05	0.00042226
ENSSSCT00000002135	ENSSSCG00000001906	CYP1A1	16.3742	5.38636	1.60404	5e-05	0.00042226
ENSSSCT00000028859	ENSSSCG00000028674	CR2	32.8765	10.7946	1.60674	5e-05	0.00042226
ENSSSCT00000033340	ENSSSCG00000015294	CR1	7.00418	2.2829	1.61735	5e-05	0.00042226
ENSSSCT00000016224	ENSSSCG00000014871	TSKU	15.4635	5.00832	1.62647	5e-05	0.00042226
ENSSSCT00000002212	ENSSSCG00000001978	GZMB	44.197	13.956	1.66306	5e-05	0.00042226
ENSSSCT00000004909	ENSSSCG00000004444	FAM26F	3.94272	1.23187	1.67835	0.00505	0.0231822
ENSSSCT00000014853	ENSSSCG00000013599	ANGPTL4	8.87378	2.71925	1.70634	5e-05	0.00042226
ENSSSCT00000026571	ENSSSCG00000028731	CXCL13	152.88	46.3539	1.72164	5e-05	0.00042226
ENSSSCT00000009832	ENSSSCG00000008977	CXCL10	37.778	11.1087	1.76586	0.0042	0.0198982
ENSSSCT00000005189	ENSSSCG00000004699	ELL3	5.86682	1.64536	1.83418	5e-05	0.00042226
ENSSSCT00000010818	ENSSSCG00000009870	SDSL	2.90452	0.794491	1.8702	0.0014	0.007935
ENSSSCT00000007675	ENSSSCG00000007007	IDO1	3.78684	0.990119	1.93532	0.00035	0.00241123
ENSSSCT00000010336	ENSSSCG00000009429	TNFSF11	3.03192	0.790523	1.93935	0.00125	0.00721196
ENSSSCT00000001628	ENSSSCG00000001465	SLA-DOB	7.99171	2.04015	1.96983	5e-05	0.00042226
ENSSSCT00000031617	ENSSSCG00000029773	HIST1H4L	65.77	16.1912	2.02222	0.00015	0.00114415
ENSSSCT00000016830	ENSSSCG00000015448	NME8	0.818612	0.182454	2.16565	0.0084	0.0351863
ENSSSCT00000016434	ENSSSCG00000015068	APOA4	22.9088	4.73473	2.27455	5e-05	0.00042226
ENSSSCT00000008565	ENSSSCG00000007816	IL21R	1.61381	0.264468	2.60931	0.0018	0.00980761
ENSSSCT00000010533	ENSSSCG00000009610	NPM2	2.43531	0.321603	2.92075	0.0044	0.0206835
ENSSSCT00000030658	ENSSSCG00000025543	FABP2	135.387	7.79875	4.1177	5e-05	0.00042226
ENSSSCT00000010644	ENSSSCG00000009708	AADAT	8.99469	0	inf	5e-05	0.00042226
ENSSSCT00000004735	ENSSSCG00000004283	DPPA5	1.50597	0	inf	5e-05	0.00042226
ENSSSCT00000036641	ENSSSCG00000030876	RBP5	21.7624	0	inf	0.0079	0.0334669
ENSSSCT00000010774	ENSSSCG00000009830	MYL2	0	7.95929	-inf	5e-05	0.00042226
-inf represents dimensionless; inf represents infinity

## Sheet: Table S5
Table S5. Differentially expressed genes (DEGs) in caecum.
Transcript_id	Gene_id	Gene_name	CE_E_FPKM	CE_C_FPKM	log2(foldchange)	pvalue	FDR
ENSSSCT00000009802	ENSSSCG00000008948	ALB	0.16512	176.075	-10.0585	0.00125	0.00721196
ENSSSCT00000015977	ENSSSCG00000014626	HPX	0.178246	8.58328	-5.58959	5e-05	0.00042226
ENSSSCT00000008085	ENSSSCG00000007387	PI3	16.4695	715.198	-5.44048	5e-05	0.00042226
ENSSSCT00000004424	ENSSSCG00000004001	A1BG	0.0648018	2.40379	-5.21313	0.00575	0.0258032
ENSSSCT00000009854	ENSSSCG00000008997	FGB	0.211199	7.00793	-5.05231	5e-05	0.00042226
ENSSSCT00000033497	ENSSSCG00000005485	AMBP	0.171122	3.5643	-4.38052	0.00925	0.0380643
ENSSSCT00000027442	ENSSSCG00000030033	ACSM4	0.075556	1.40008	-4.21181	0.005	0.022992
ENSSSCT00000003032	ENSSSCG00000002736	TAT	0.0540181	0.729006	-3.75441	0.0045	0.0210712
ENSSSCT00000014473	ENSSSCG00000013252	F2	0.235191	2.16998	-3.20578	0.0013	0.00745411
ENSSSCT00000028511	ENSSSCG00000027596	IGHE	0.353658	3.2304	-3.19129	0.0052	0.023749
ENSSSCT00000016877	ENSSSCG00000015493	SERPINC1	0.413811	3.64266	-3.13795	5e-05	0.00042226
ENSSSCT00000016434	ENSSSCG00000015068	APOA4	0.112011	0.973313	-3.11927	0.00685	0.0297975
ENSSSCT00000018209	ENSSSCG00000016728	IGFBP1	0.162885	1.24357	-2.93255	0.0039	0.0187106
ENSSSCT00000002750	ENSSSCG00000002476	SERPINA1	0.45912	3.3708	-2.87615	0.00015	0.00114415
ENSSSCT00000030337	ENSSSCG00000028331	IL1R2	0.15248	1.11907	-2.87561	0.00675	0.0294402
ENSSSCT00000018550	ENSSSCG00000017037	FABP6	12.1489	84.9939	-2.80653	5e-05	0.00042226
ENSSSCT00000003046	ENSSSCG00000002749	HP	2.34135	15.0821	-2.68742	5e-05	0.00042226
ENSSSCT00000016350	ENSSSCG00000014987	MMP12	2.46811	14.6286	-2.56732	5e-05	0.00042226
ENSSSCT00000030658	ENSSSCG00000025543	FABP2	0.271094	1.54572	-2.51142	0.00075	0.00466531
ENSSSCT00000010052	ENSSSCG00000009179	MTTP	0.123645	0.692297	-2.48519	0.0008	0.00492927
ENSSSCT00000001930	ENSSSCG00000001726	ADGRF1	0.14983	0.824517	-2.46023	0.00325	0.0160825
ENSSSCT00000016351	ENSSSCG00000014988	MMP13	1.08066	5.80783	-2.42608	5e-05	0.00042226
ENSSSCT00000014497	ENSSSCG00000013273	CHST1	0.917369	4.69907	-2.3568	0.00025	0.00179652
ENSSSCT00000014747	ENSSSCG00000013501	CREB3L3	0.131055	0.623648	-2.25056	0.0127	0.0492048
ENSSSCT00000010477	ENSSSCG00000009558	F10	0.186864	0.774429	-2.05114	0.0114	0.0451037
ENSSSCT00000016349	ENSSSCG00000014986	MMP3	5.58043	21.8869	-1.97162	5e-05	0.00042226
ENSSSCT00000019682	ENSSSCG00000018087	ND4	333.906	1258.98	-1.91474	0.0004	0.00270989
ENSSSCT00000016348	ENSSSCG00000014985	MMP1	7.90367	28.9738	-1.87416	5e-05	0.00042226
ENSSSCT00000016670	ENSSSCG00000015299	STEAP4	1.10846	3.94135	-1.83013	5e-05	0.00042226
ENSSSCT00000016096	ENSSSCG00000014745	OR52J3	0.790404	2.77288	-1.81072	0.0062	0.0274571
ENSSSCT00000011316	ENSSSCG00000010337	MAT1A	0.223598	0.781855	-1.80599	0.00155	0.00864549
ENSSSCT00000019664	ENSSSCG00000018069	ND2	262.796	909.632	-1.79134	5e-05	0.00042226
ENSSSCT00000002275	ENSSSCG00000002033	CEBPE	0.549228	1.86873	-1.76658	0.00825	0.0346721
ENSSSCT00000011997	ENSSSCG00000010960	SLC28A3	0.381574	1.28927	-1.75653	0.0045	0.0210712
ENSSSCT00000019686	ENSSSCG00000018091	ND5	370.115	1244.49	-1.74951	0.0014	0.007935
ENSSSCT00000034172	ENSSSCG00000016254	CCL20	8.19809	26.8996	-1.71423	0.00215	0.011386
ENSSSCT00000031194	ENSSSCG00000029714	BPIFB2	0.377087	1.17899	-1.64458	0.00925	0.0380643
ENSSSCT00000023141	ENSSSCG00000027854	HSD17B6	0.381812	1.18848	-1.63819	0.00295	0.0148396
ENSSSCT00000026725	ENSSSCG00000021036	RAB3B	1.77039	5.42058	-1.61438	5e-05	0.00042226
ENSSSCT00000008861	ENSSSCG00000008088	IL1B1	2.24414	6.85512	-1.61102	0.00015	0.00114415
ENSSSCT00000013365	ENSSSCG00000012219	CFAP47	0.348797	1.06101	-1.60498	0.0027	0.013779
ENSSSCT00000026256	ENSSSCG00000023693	PROC	0.805865	2.44882	-1.60347	0.00135	0.00769621
ENSSSCT00000027367	ENSSSCG00000026957	RNASE6	12.1308	36.2517	-1.57937	0.0003	0.00210767
ENSSSCT00000004692	ENSSSCG00000004245	FAM184A	0.4817	1.41042	-1.54992	0.004	0.0191078
ENSSSCT00000016859	ENSSSCG00000015476	CHI3L1	6.4506	18.7497	-1.53936	5e-05	0.00042226
ENSSSCT00000036211	ENSSSCG00000024568	CH242-80G20.1	1644.98	4722.37	-1.52144	0.00015	0.00114415
ENSSSCT00000026465	ENSSSCG00000025795	CSF3R	0.494188	1.41728	-1.51999	0.00125	0.00721196
ENSSSCT00000019660	ENSSSCG00000018065	ND1	273.319	758.64	-1.47283	0.0003	0.00210767
ENSSSCT00000012534	ENSSSCG00000011453	ITIH4	0.766161	2.10589	-1.45871	0.00505	0.0231822
ENSSSCT00000016622	ENSSSCG00000015253	NTM	0.375983	0.979771	-1.38178	0.00865	0.0360392
ENSSSCT00000024303	ENSSSCG00000022913	SLPI	14.3525	37.3752	-1.38078	0.00035	0.00241123
ENSSSCT00000011808	ENSSSCG00000010792	PRAP1	7.13786	18.2965	-1.358	0.00075	0.00466531
ENSSSCT00000018375	ENSSSCG00000016871	CCL28	11.2079	28.1491	-1.32857	0.0002	0.00147612
ENSSSCT00000012963	ENSSSCG00000011851	MUC20	1.2185	2.97594	-1.28824	0.0018	0.00980761
ENSSSCT00000006270	ENSSSCG00000005701	ASS1	50.8414	119.013	-1.22704	0.00025	0.00179652
ENSSSCT00000004390	ENSSSCG00000003969	GUCA2A	224.526	523.178	-1.22042	0.0005	0.00328984
ENSSSCT00000009563	ENSSSCG00000008741	FGFBP1	29.4947	66.9149	-1.18187	5e-05	0.00042226
ENSSSCT00000009807	ENSSSCG00000008953	CXCL8	14.0095	31.759	-1.18076	5e-05	0.00042226
ENSSSCT00000000051	ENSSSCG00000000046	CYP2D25	1.41493	3.16328	-1.16069	0.0055	0.024876
ENSSSCT00000005395	ENSSSCG00000004889	SERPINB10	2.47392	5.3422	-1.11064	0.00265	0.0135691
ENSSSCT00000019689	ENSSSCG00000018094	CYTB	476.359	1026.66	-1.10783	0.0064	0.0281796
ENSSSCT00000008863	ENSSSCG00000008090	IL1A	2.579	5.55079	-1.10588	0.003	0.0150476
ENSSSCT00000006733	ENSSSCG00000006140	CA2	12.0854	24.7107	-1.03187	0.00055	0.00357219
ENSSSCT00000012827	ENSSSCG00000011717	IGSF10	1.37037	2.7818	-1.02146	0.0012	0.00696669
ENSSSCT00000026893	ENSSSCG00000027387	MS4A12	110.924	221.781	-0.999571	0.00115	0.00672023
ENSSSCT00000030477	ENSSSCG00000029484	EMB	8.47378	16.8563	-0.992208	0.0002	0.00147612
ENSSSCT00000032022	ENSSSCG00000024009	CAMK2N1	15.6711	31.0637	-0.987126	0.00015	0.00114415
ENSSSCT00000003489	ENSSSCG00000003145	FUT2	5.35102	10.5635	-0.981203	0.0036	0.017508
ENSSSCT00000012826	ENSSSCG00000011716	P2RY13	3.92244	7.73484	-0.97962	0.0105	0.0422058
ENSSSCT00000015634	ENSSSCG00000014310	CXCL14	81.6208	159.273	-0.964491	0.00065	0.00412501
ENSSSCT00000007352	ENSSSCG00000006712	REG4	106.433	207.473	-0.96298	0.00875	0.0363758
ENSSSCT00000000207	ENSSSCG00000000194	TUBA1C	46.6921	90.9747	-0.962287	0.00295	0.0148396
ENSSSCT00000005396	ENSSSCG00000004890	SERPINB2	5.88175	11.4479	-0.960772	0.00335	0.0164942
ENSSSCT00000006652	ENSSSCG00000006063	PABPC3	212.269	408.521	-0.944516	0.0055	0.024876
ENSSSCT00000004132	ENSSSCG00000003732	MEP1B	5.38284	10.3231	-0.939437	0.00275	0.0139935
ENSSSCT00000012039	ENSSSCG00000010997	SPINK4	343.715	658.239	-0.937398	0.0018	0.00980761
ENSSSCT00000000724	ENSSSCG00000000668	APOBEC1	13.4102	25.2567	-0.913331	0.01215	0.0474919
ENSSSCT00000023437	ENSSSCG00000023489	CXCL9	19.9667	37.2948	-0.901378	0.0042	0.0198982
ENSSSCT00000013182	ENSSSCG00000012050	RCAN1	56.7541	105.79	-0.898402	0.00135	0.00769621
ENSSSCT00000025503	ENSSSCG00000024157	ZNF800	5.79552	10.7907	-0.896786	0.0043	0.0202916
ENSSSCT00000029156	ENSSSCG00000025529	FAM3D	35.0106	64.9421	-0.891362	0.00175	0.00957731
ENSSSCT00000012183	ENSSSCG00000011131	PRKCQ	3.80482	7.0098	-0.881544	0.00885	0.0367139
ENSSSCT00000005415	ENSSSCG00000004908	LMAN1	39.4816	72.6791	-0.880362	0.00115	0.00672023
ENSSSCT00000018780	ENSSSCG00000017251	SOX9	4.76105	8.72848	-0.874451	0.0022	0.0116072
ENSSSCT00000022760	ENSSSCG00000026130	EPHA3	2.13906	3.89908	-0.866158	0.0102	0.0412239
ENSSSCT00000012989	ENSSSCG00000011875	PARP15	71.0551	128.68	-0.856782	0.0126	0.0489061
ENSSSCT00000010401	ENSSSCG00000009486	SLITRK6	6.18634	11.2004	-0.856391	0.0042	0.0198982
ENSSSCT00000017048	ENSSSCG00000015651	PIGR	41.9171	75.2823	-0.844771	0.00365	0.0177093
ENSSSCT00000005084	ENSSSCG00000004603	RFX7	6.24557	11.0495	-0.82307	0.0037	0.0179108
ENSSSCT00000009811	ENSSSCG00000008957	AMCF-II	7.58878	13.377	-0.81781	0.0102	0.0412239
ENSSSCT00000019312	ENSSSCG00000017744	SUZ12	12.2547	21.5044	-0.811301	0.00275	0.0139935
ENSSSCT00000009443	ENSSSCG00000008631	PQLC3	4.71925	8.27181	-0.809646	0.01295	0.0499667
ENSSSCT00000007022	ENSSSCG00000006409	LOC100517891	162.672	284.292	-0.805412	0.00725	0.0312097
ENSSSCT00000008580	ENSSSCG00000007830	RBBP6	11.1839	19.4336	-0.797122	0.0034	0.0166998
ENSSSCT00000027772	ENSSSCG00000026478	PADI2	9.55351	16.5649	-0.794024	0.0104	0.0418808
ENSSSCT00000022765	ENSSSCG00000030305	SLC15A2	9.96923	17.0606	-0.775116	0.0032	0.0158772
ENSSSCT00000025862	ENSSSCG00000023374	SRGN	181.654	309.955	-0.770869	0.00765	0.0326104
ENSSSCT00000005063	ENSSSCG00000004584	GCNT3	22.9954	39.0944	-0.765619	0.0053	0.0241265
ENSSSCT00000028144	ENSSSCG00000021971	DPEP1	14.772	25.0719	-0.763202	0.00955	0.0390668
ENSSSCT00000023503	ENSSSCG00000024933	SLC36A4	7.24205	12.2436	-0.757564	0.0093	0.0382324
ENSSSCT00000011824	ENSSSCG00000010808	RGS18	14.9055	25.1295	-0.75354	0.0073	0.0313869
ENSSSCT00000027848	ENSSSCG00000023803	ELK3	7.26802	12.2413	-0.752125	0.0053	0.0241265
ENSSSCT00000012996	ENSSSCG00000011880	EAF2	45.9906	77.4357	-0.751659	0.00395	0.0189108
ENSSSCT00000015477	ENSSSCG00000014168	ELL2	15.9106	26.6534	-0.744327	0.009	0.037221
ENSSSCT00000008139	ENSSSCG00000007436	MMP9	10.5384	17.6215	-0.74168	0.00935	0.0384005
ENSSSCT00000001195	ENSSSCG00000001099	CMAH	10.6922	17.7888	-0.734403	0.00745	0.0319124
ENSSSCT00000026067	ENSSSCG00000022661	FCHO2	13.5781	22.5763	-0.733531	0.00565	0.0254331
ENSSSCT00000003130	ENSSSCG00000002829	MMP2	29.204	48.3475	-0.727275	0.0118	0.0463824
ENSSSCT00000029158	ENSSSCG00000014123	FAM151B	7.74587	12.7952	-0.724107	0.0116	0.045744
ENSSSCT00000001143	ENSSSCG00000001049	HIVEP1	4.20731	6.91333	-0.716482	0.01	0.040563
ENSSSCT00000023467	ENSSSCG00000023436	KCTD14	6.70023	10.9895	-0.713844	0.00715	0.0308556
ENSSSCT00000002713	ENSSSCG00000002443	TC2N	15.982	26.2078	-0.713546	0.00495	0.0228025
ENSSSCT00000016334	ENSSSCG00000014972	CCDC82	13.3729	21.7977	-0.70487	0.01155	0.0455838
ENSSSCT00000010919	ENSSSCG00000009963	TPST2	14.5012	23.2283	-0.679711	0.01255	0.0487502
ENSSSCT00000006548	ENSSSCG00000005965	MYC	20.3106	32.4644	-0.676623	0.01265	0.0490642
ENSSSCT00000027574	ENSSSCG00000024312	ID4	17.9539	28.4446	-0.663859	0.00785	0.0332952
ENSSSCT00000017320	ENSSSCG00000015907	GALNT3	19.8598	31.3969	-0.660773	0.0114	0.0451037
ENSSSCT00000019259	ENSSSCG00000017694	ACACA	17.4679	10.9374	0.675438	0.00845	0.0353552
ENSSSCT00000018836	ENSSSCG00000017300	MRC2	9.93968	6.1848	0.684473	0.0116	0.045744
ENSSSCT00000000314	ENSSSCG00000000293	ITGA5	21.1813	13.0406	0.699782	0.00975	0.0397332
ENSSSCT00000030864	ENSSSCG00000024134	MGLL	17.7824	10.9478	0.699809	0.00765	0.0326104
ENSSSCT00000012455	ENSSSCG00000011377	LAMB2	17.2701	10.6182	0.701728	0.00805	0.0339829
ENSSSCT00000011103	ENSSSCG00000010142	RYR2	4.25131	2.58568	0.717365	0.00735	0.0315629
ENSSSCT00000034304	ENSSSCG00000028148	DMD	23.6477	14.3151	0.724162	0.00545	0.024689
ENSSSCT00000009355	ENSSSCG00000008550	SLC5A6	8.30571	5.02485	0.725023	0.0101	0.0408961
ENSSSCT00000023162	ENSSSCG00000025393	SUSD2	4.67907	2.81803	0.731533	0.0085	0.0355251
ENSSSCT00000036326	ENSSSCG00000030798	FUS	32.0953	19.2096	0.740537	0.011	0.0438219
ENSSSCT00000028225	ENSSSCG00000026004	MSRB3	41.9823	24.9579	0.750286	0.00535	0.0243152
ENSSSCT00000010599	ENSSSCG00000009666	EPHX2	14.8903	8.83531	0.753024	0.00915	0.0377283
ENSSSCT00000009020	ENSSSCG00000008237	RETSAT	57.5023	34.1092	0.753461	0.00335	0.0164942
ENSSSCT00000012520	ENSSSCG00000011440	SEMA3G	8.75299	5.10886	0.776775	0.0095	0.0389007
ENSSSCT00000005901	ENSSSCG00000005361	ALDH1B1	16.1869	9.43291	0.779052	0.0117	0.0460651
ENSSSCT00000012578	ENSSSCG00000011495	PRICKLE2	9.15147	5.32915	0.780098	0.00735	0.0315629
ENSSSCT00000010974	ENSSSCG00000010017	SMTN	57.8999	33.7038	0.78065	0.0046	0.0214599
ENSSSCT00000016639	ENSSSCG00000015270	FMOD	24.1334	14.0108	0.784491	0.0034	0.0166998
ENSSSCT00000002040	ENSSSCG00000001821	UNC45A	13.7623	7.97144	0.787805	0.0053	0.0241265
ENSSSCT00000018315	ENSSSCG00000016822	AMACR	11.3199	6.52793	0.794158	0.0126	0.0489061
ENSSSCT00000004308	ENSSSCG00000003894	CYP4B1	10.7267	6.16665	0.798643	0.00685	0.0297975
ENSSSCT00000003006	ENSSSCG00000002712	LDHD	29.3639	16.878	0.798903	0.0109	0.0435015
ENSSSCT00000018717	ENSSSCG00000017192	EVPL	4.35149	2.48038	0.810949	0.0052	0.023749
ENSSSCT00000018048	ENSSSCG00000016578	FLNC	14.6259	8.2776	0.82124	0.00485	0.0224206
ENSSSCT00000005302	ENSSSCG00000004803	ACTC1	11.7216	6.59371	0.830003	0.01185	0.0465411
ENSSSCT00000025524	ENSSSCG00000022364	CPT1B	7.70239	4.27038	0.850939	0.0097	0.0395657
ENSSSCT00000005854	ENSSSCG00000005316	TPM2	431.358	238.963	0.852098	0.0025	0.0129223
ENSSSCT00000009785	ENSSSCG00000025226	UGT2A3	14.6546	8.10059	0.855255	0.0096	0.0392315
ENSSSCT00000007673	ENSSSCG00000007005	CSGALNACT1	2.64836	1.46177	0.857381	0.0109	0.0435015
ENSSSCT00000027090	ENSSSCG00000030065	ZBTB47	4.84213	2.64714	0.871208	0.0087	0.0362074
ENSSSCT00000028852	ENSSSCG00000025876	PBLD	5.88018	3.20932	0.873591	0.0085	0.0355251
ENSSSCT00000013884	ENSSSCG00000012699	FHL1	102.789	56.0417	0.875118	0.00405	0.0193052
ENSSSCT00000029955	ENSSSCG00000021129	PFKM	5.44527	2.96152	0.878665	0.0126	0.0489061
ENSSSCT00000018922	ENSSSCG00000017383	AOC3	21.346	11.6063	0.879053	0.0017	0.00934572
ENSSSCT00000008297	ENSSSCG00000007565	TTYH3	7.92346	4.30773	0.879202	0.00815	0.0343299
ENSSSCT00000024863	ENSSSCG00000027528	TMEM107	3.55387	1.93017	0.880664	0.0073	0.0313869
ENSSSCT00000017959	ENSSSCG00000016495	NDUFB2	42.0123	22.7366	0.885792	0.00905	0.0373906
ENSSSCT00000019098	ENSSSCG00000017544	ATP5G1	309.109	166.642	0.891365	0.00535	0.0243152
ENSSSCT00000011574	ENSSSCG00000010581	PSD	4.9163	2.6436	0.895069	0.00295	0.0148396
ENSSSCT00000014330	ENSSSCG00000013110	TMEM109	11.525	6.15561	0.904787	0.00205	0.0109385
ENSSSCT00000009999	ENSSSCG00000009131	PITX2	13.8942	7.42078	0.904842	0.0046	0.0214599
ENSSSCT00000014129	ENSSSCG00000012926	PC	8.3821	4.42143	0.922798	0.0032	0.0158772
ENSSSCT00000023715	ENSSSCG00000029613	SYNM	167.386	87.6992	0.932545	0.00185	0.0100367
ENSSSCT00000004316	ENSSSCG00000003901	FAAH	6.01365	3.13054	0.941828	0.00195	0.0104902
ENSSSCT00000029604	ENSSSCG00000025425	FUK	8.40746	4.37615	0.942009	0.0029	0.0146282
ENSSSCT00000008668	ENSSSCG00000007909	ABAT	8.56819	4.43619	0.949669	0.00735	0.0315629
ENSSSCT00000012370	ENSSSCG00000011299	CLEC3B	49.1268	25.3819	0.952709	0.0019	0.0102639
ENSSSCT00000016707	ENSSSCG00000015334	PDK4	9.21208	4.73206	0.961058	0.0011	0.00647153
ENSSSCT00000029140	ENSSSCG00000029219	SH3BGR	14.6271	7.44421	0.97445	0.00235	0.0122686
ENSSSCT00000016439	ENSSSCG00000015073	TAGLN	1213.8	615.309	0.980146	0.00425	0.0200953
ENSSSCT00000019141	ENSSSCG00000017583	SGCA	6.38263	3.1899	1.00064	0.0089	0.0368846
ENSSSCT00000007145	ENSSSCG00000006524	THBS3	4.32509	2.16003	1.00168	0.0021	0.0111623
ENSSSCT00000023610	ENSSSCG00000025533	COX7A1	150.414	74.9445	1.00505	0.0054	0.0245028
ENSSSCT00000013015	ENSSSCG00000011894	POPDC2	5.59248	2.77067	1.01325	0.00455	0.0212661
ENSSSCT00000003352	ENSSSCG00000003018	LIPE	7.17777	3.54835	1.01639	0.0006	0.00385087
ENSSSCT00000009083	ENSSSCG00000008294	ACTG2	934.047	456.502	1.03287	0.00505	0.0231822
ENSSSCT00000035452	ENSSSCG00000030874	CT797454.3	28.8241	13.9832	1.04358	0.00135	0.00769621
ENSSSCT00000005834	ENSSSCG00000005297	DNAJB5	7.67316	3.69106	1.05579	0.0008	0.00492927
ENSSSCT00000008688	ENSSSCG00000007927	PPL	1.49526	0.718631	1.05707	0.00375	0.0181124
ENSSSCT00000013101	ENSSSCG00000011973	COL8A1	2.78241	1.33644	1.05794	0.0114	0.0451037
ENSSSCT00000030104	ENSSSCG00000020785	DES	453.528	216.886	1.06426	0.00195	0.0104902
ENSSSCT00000034552	ENSSSCG00000015405	CD36	40.6723	19.2737	1.07741	0.0026	0.013354
ENSSSCT00000028783	ENSSSCG00000020657	BCAM	10.5525	4.99864	1.07798	0.00065	0.00412501
ENSSSCT00000006432	ENSSSCG00000005853	NOXA1	12.802	6.05184	1.08092	0.00635	0.0279989
ENSSSCT00000006902	ENSSSCG00000006297	DPT	79.2942	36.9183	1.10288	5e-05	0.00042226
ENSSSCT00000008453	ENSSSCG00000007710	MLXIPL	1.25734	0.585251	1.10325	0.01065	0.0426918
ENSSSCT00000018517	ENSSSCG00000017005	KCNMB1	14.445	6.71921	1.10421	0.006	0.0267275
ENSSSCT00000029176	ENSSSCG00000027428	ENHO	11.6918	5.38188	1.11931	0.00345	0.0169043
ENSSSCT00000016899	ENSSSCG00000015512	PAPPA2	1.23674	0.569239	1.11943	0.0032	0.0158772
ENSSSCT00000010790	ENSSSCG00000009844	HSPB8	33.4521	15.3839	1.12067	5e-05	0.00042226
ENSSSCT00000002650	ENSSSCG00000002383	FOS	171.166	78.4382	1.12576	0.006	0.0267275
ENSSSCT00000022463	ENSSSCG00000029900	DMPK	13.372	5.94433	1.16963	0.00095	0.00571086
ENSSSCT00000011358	ENSSSCG00000010376	GDF10	1.46956	0.650311	1.17618	0.01015	0.0410615
ENSSSCT00000003852	ENSSSCG00000003466	TMEM82	6.75494	2.96387	1.18846	0.0108	0.0431789
ENSSSCT00000025236	ENSSSCG00000030260	PFN2	33.7833	14.8128	1.18947	0.00145	0.00817167
ENSSSCT00000000280	ENSSSCG00000000261	IGFBP6	8.86264	3.85614	1.20058	0.00445	0.0208782
ENSSSCT00000031984	ENSSSCG00000030095	ZBTB16	5.59936	2.40872	1.217	0.0038	0.018311
ENSSSCT00000009978	ENSSSCG00000009111	SYNPO2	88.3691	37.1694	1.24943	0.0005	0.00328984
ENSSSCT00000007004	ENSSSCG00000006391	ATP1A2	5.84033	2.44545	1.25595	5e-05	0.00042226
ENSSSCT00000016389	ENSSSCG00000015025	CRYAB	11.099	4.62042	1.26433	0.00035	0.00241123
ENSSSCT00000019331	ENSSSCG00000017759	ALDOC	20.4767	8.2558	1.3105	5e-05	0.00042226
ENSSSCT00000006268	ENSSSCG00000005699	HMCN2	4.95366	1.96202	1.33616	5e-05	0.00042226
ENSSSCT00000011263	ENSSSCG00000010291	PLA2G12B	1.96055	0.776179	1.3368	0.01195	0.0468604
ENSSSCT00000014869	ENSSSCG00000013614	CNN1	368.865	143.723	1.3598	0.00015	0.00114415
ENSSSCT00000001628	ENSSSCG00000001465	SLA-DOB	9.44427	3.60911	1.3878	0.0003	0.00210767
ENSSSCT00000013277	ENSSSCG00000012138	ACE2	2.56549	0.918693	1.48158	0.00025	0.00179652
ENSSSCT00000028090	ENSSSCG00000026297	KLB	4.62135	1.59599	1.53387	5e-05	0.00042226
ENSSSCT00000032511	ENSSSCG00000022592	FIBIN	5.36362	1.84985	1.5358	0.01115	0.044299
ENSSSCT00000000951	ENSSSCG00000000871	SLC5A8	2.51162	0.829168	1.59888	0.00055	0.00357219
ENSSSCT00000006734	ENSSSCG00000006141	CA3	31.1893	10.2815	1.601	5e-05	0.00042226
ENSSSCT00000004920	ENSSSCG00000004454	ME1	5.93462	1.95479	1.60214	5e-05	0.00042226
ENSSSCT00000036536	ENSSSCG00000014725	HBB	247.162	79.4437	1.63745	5e-05	0.00042226
ENSSSCT00000028562	ENSSSCG00000025268	CKM	28.8564	8.41036	1.77865	5e-05	0.00042226
ENSSSCT00000012648	ENSSSCG00000011557	CIDEC	17.669	4.97173	1.8294	0.0008	0.00492927
ENSSSCT00000007822	ENSSSCG00000007149	SPEF1	1.07626	0.29828	1.85128	0.0074	0.031738
ENSSSCT00000032011	ENSSSCG00000021728	LGALS2	38.4018	10.3976	1.88492	0.00095	0.00571086
ENSSSCT00000019373	ENSSSCG00000017801	TUSC5	6.14749	1.66252	1.88662	0.0016	0.00888088
ENSSSCT00000001659	ENSSSCG00000001487	KLHL31	1.08235	0.291447	1.89287	0.0036	0.017508
ENSSSCT00000027797	ENSSSCG00000024496	NSUN7	0.700922	0.188202	1.89697	0.0119	0.0467006
ENSSSCT00000014759	ENSSSCG00000013512	PLIN4	6.68233	1.74824	1.93445	5e-05	0.00042226
ENSSSCT00000004091	ENSSSCG00000003693	MYOM1	3.55199	0.924785	1.94144	0.00895	0.0370542
ENSSSCT00000028648	ENSSSCG00000024644	CIDEA	6.84015	1.76127	1.95741	0.0003	0.00210767
ENSSSCT00000027856	ENSSSCG00000029515	PON3	4.62983	0.93117	2.31384	5e-05	0.00042226
ENSSSCT00000006844	ENSSSCG00000006245	SDR16C5	2.09055	0.39377	2.40846	0.00365	0.0177093
ENSSSCT00000009639	ENSSSCG00000008809	GABRG1	0.762765	0.142411	2.42118	0.01235	0.0481223
ENSSSCT00000025720	ENSSSCG00000029000	SMPX	2.46937	0.457046	2.43373	0.00705	0.0305036
ENSSSCT00000011106	ENSSSCG00000010144	ACTN2	4.50933	0.832443	2.43749	5e-05	0.00042226
ENSSSCT00000000845	ENSSSCG00000000781	ABCD2	0.873131	0.148672	2.55407	0.00535	0.0243152
ENSSSCT00000009010	ENSSSCG00000008228	GNLY	43.6193	7.2731	2.58432	5e-05	0.00042226
ENSSSCT00000001595	ENSSSCG00000001441	BTNL5	2.8623	0.405251	2.82029	0.00015	0.00114415
ENSSSCT00000011156	ENSSSCG00000010190	ACTA1	1.1592	0.149705	2.95293	0.0051	0.0233723
ENSSSCT00000010644	ENSSSCG00000009708	AADAT	2.42862	0	inf	5e-05	0.00042226
ENSSSCT00000006964	ENSSSCG00000006355	APOA2	0	13.8374	-inf	5e-05	0.00042226
ENSSSCT00000016435	ENSSSCG00000015069	APOC3	0	12.5981	-inf	5e-05	0.00042226
ENSSSCT00000013897	ENSSSCG00000012711	F9	0	1.07596	-inf	5e-05	0.00042226
ENSSSCT00000029368	ENSSSCG00000021227	HGD	0	0.922348	-inf	5e-05	0.00042226
ENSSSCT00000010747	ENSSSCG00000009805	HPD	0	1.30164	-inf	5e-05	0.00042226
ENSSSCT00000022692	ENSSSCG00000022770	SPP2	0	1.13448	-inf	5e-05	0.00042226
ENSSSCT00000009708	ENSSSCG00000008868	TDO2	0	1.67805	-inf	5e-05	0.00042226
-inf represents dimensionless; inf represents infinity

## Sheet: Table S6
Table S6. Differentially expressed genes (DEGs) in colon.
Transcript_id	Gene_id	Gene_name	CO_E_FPKM	CO_C_FPKM	log2(foldchange)	pvalue	FDR
ENSSSCT00000013382	ENSSSCG00000012236	OTC	0.123538	19.018	-7.26627	0.0001	0.000795643
ENSSSCT00000001928	ENSSSCG00000001724	MEP1A	0.18506	21.5155	-6.86124	0.00605	0.0269102
ENSSSCT00000010430	ENSSSCG00000009513	SLC15A1	0.0910543	10.2679	-6.8172	5e-05	0.00042226
ENSSSCT00000001018	ENSSSCG00000000932	NTS	0.740967	77.0194	-6.69967	5e-05	0.00042226
ENSSSCT00000014566	ENSSSCG00000013338	SLC5A12	0.347204	32.9289	-6.56742	5e-05	0.00042226
ENSSSCT00000018550	ENSSSCG00000017037	FABP6	18.4481	1452.26	-6.29869	5e-05	0.00042226
ENSSSCT00000001607	ENSSSCG00000021211	BTNL4	0.149605	9.19087	-5.94097	0.0094	0.0385673
ENSSSCT00000018638	ENSSSCG00000017120	SLC6A19	0.164945	8.18119	-5.63226	5e-05	0.00042226
ENSSSCT00000010052	ENSSSCG00000009179	MTTP	0.186863	8.97659	-5.58612	5e-05	0.00042226
ENSSSCT00000014845	ENSSSCG00000013593	CCL25	0.936396	44.5072	-5.57078	5e-05	0.00042226
ENSSSCT00000017691	ENSSSCG00000016247	TM4SF20	0.898188	36.6028	-5.34879	5e-05	0.00042226
ENSSSCT00000014747	ENSSSCG00000013501	CREB3L3	0.168941	6.20705	-5.19932	5e-05	0.00042226
ENSSSCT00000034901	ENSSSCG00000011723	MME	0.799603	27.8635	-5.12295	0.001	0.00596649
ENSSSCT00000013277	ENSSSCG00000012138	ACE2	1.09956	32.8542	-4.90108	5e-05	0.00042226
ENSSSCT00000035216	ENSSSCG00000028173	TRIM31	0.246143	6.00625	-4.6089	0.00225	0.0118294
ENSSSCT00000006664	ENSSSCG00000006073	OSR2	0.159088	3.74582	-4.55738	0.00035	0.00241123
ENSSSCT00000005755	ENSSSCG00000005222	SLC1A1	1.11381	22.7462	-4.35205	5e-05	0.00042226
ENSSSCT00000005159	ENSSSCG00000004673	SLC28A2	0.177372	3.42724	-4.27219	0.00015	0.00114415
ENSSSCT00000023581	ENSSSCG00000029363	TMEM252	1.86168	30.7544	-4.04611	5e-05	0.00042226
ENSSSCT00000002275	ENSSSCG00000002033	CEBPE	0.272606	4.3193	-3.98591	0.0006	0.00385087
ENSSSCT00000027977	ENSSSCG00000024320	TFF2	0.974996	15.4452	-3.98562	5e-05	0.00042226
ENSSSCT00000009852	ENSSSCG00000008995	LRAT	0.0655477	1.00323	-3.93597	0.0011	0.00647153
ENSSSCT00000017568	ENSSSCG00000016135	CPO	1.28252	19.3967	-3.91875	5e-05	0.00042226
ENSSSCT00000000951	ENSSSCG00000000871	SLC5A8	0.587184	8.01129	-3.77015	5e-05	0.00042226
ENSSSCT00000011222	ENSSSCG00000010252	HKDC1	0.409811	5.11852	-3.64269	5e-05	0.00042226
ENSSSCT00000014221	ENSSSCG00000013010	NAALADL1	5.38971	63.5964	-3.56067	5e-05	0.00042226
ENSSSCT00000010894	ENSSSCG00000009942	DAO	1.52948	17.572	-3.52216	5e-05	0.00042226
ENSSSCT00000014336	ENSSSCG00000013116	TCN1	1.2613	13.6102	-3.43171	0.00675	0.0294402
ENSSSCT00000006844	ENSSSCG00000006245	SDR16C5	0.981076	9.29643	-3.24424	5e-05	0.00042226
ENSSSCT00000015613	ENSSSCG00000014290	LEAP2	0.464683	4.15421	-3.16026	0.0017	0.00934572
ENSSSCT00000016434	ENSSSCG00000015068	APOA4	0.195474	1.61193	-3.04374	0.00205	0.0109385
ENSSSCT00000017060	ENSSSCG00000015662	C4BPA	3.1054	23.8843	-2.94321	5e-05	0.00042226
ENSSSCT00000028144	ENSSSCG00000021971	DPEP1	14.2847	108.889	-2.93032	5e-05	0.00042226
ENSSSCT00000013832	ENSSSCG00000012651	XPNPEP2	2.08305	15.68	-2.91216	5e-05	0.00042226
ENSSSCT00000004243	ENSSSCG00000003833	DAB1	0.318624	2.3843	-2.90364	5e-05	0.00042226
ENSSSCT00000010993	ENSSSCG00000010036	SLC5A1	11.7429	87.3432	-2.89491	5e-05	0.00042226
ENSSSCT00000012813	ENSSSCG00000011703	TM4SF4	3.22379	23.342	-2.8561	5e-05	0.00042226
ENSSSCT00000004620	ENSSSCG00000004181	VNN1	0.309456	2.08825	-2.75449	0.00025	0.00179652
ENSSSCT00000019369	ENSSSCG00000017797	SLC6A4	0.738269	4.90412	-2.73178	5e-05	0.00042226
ENSSSCT00000018167	ENSSSCG00000016686	PRR15	1.19612	7.91893	-2.72694	5e-05	0.00042226
ENSSSCT00000023141	ENSSSCG00000027854	HSD17B6	0.449229	2.95376	-2.71703	5e-05	0.00042226
ENSSSCT00000011263	ENSSSCG00000010291	PLA2G12B	0.251761	1.64679	-2.70953	0.0005	0.00328984
ENSSSCT00000004132	ENSSSCG00000003732	MEP1B	6.85203	34.0008	-2.31097	5e-05	0.00042226
ENSSSCT00000030658	ENSSSCG00000025543	FABP2	0.698261	3.40065	-2.28397	5e-05	0.00042226
ENSSSCT00000016348	ENSSSCG00000014985	MMP1	5.9424	27.5409	-2.21246	5e-05	0.00042226
ENSSSCT00000016436	ENSSSCG00000015070	APOA1	15.1574	68.2402	-2.1706	0.0033	0.0162871
ENSSSCT00000011746	ENSSSCG00000010734	OAT	30.6175	135.851	-2.1496	0.00025	0.00179652
ENSSSCT00000034527	ENSSSCG00000017296	ACE	1.206	5.28253	-2.131	0.0004	0.00270989
ENSSSCT00000010091	ENSSSCG00000009216	SPP1	8.15652	35.4992	-2.12176	5e-05	0.00042226
ENSSSCT00000035452	ENSSSCG00000030874	CT797454.3	15.0178	61.9715	-2.04493	5e-05	0.00042226
ENSSSCT00000034848	ENSSSCG00000008977	CXCL10	14.6677	59.888	-2.02962	0.0056	0.0252465
ENSSSCT00000023437	ENSSSCG00000023489	CXCL9	22.4369	90.2126	-2.00746	5e-05	0.00042226
ENSSSCT00000003666	ENSSSCG00000003302	TMEM86B	0.361463	1.34439	-1.89503	0.00695	0.0301515
ENSSSCT00000022824	ENSSSCG00000023301	F13B	0.212948	0.791365	-1.89385	0.0119	0.0467006
ENSSSCT00000012388	ENSSSCG00000011316	CCR9	1.37475	5.07962	-1.88556	0.0003	0.00210767
ENSSSCT00000005128	ENSSSCG00000004643	SLC27A2	0.265388	0.971014	-1.87139	0.0117	0.0460651
ENSSSCT00000011660	ENSSSCG00000010660	PNLIPRP2	6.07261	21.3861	-1.81628	5e-05	0.00042226
ENSSSCT00000028511	ENSSSCG00000027596	IGHE	0.772674	2.66554	-1.7865	0.0096	0.0392315
ENSSSCT00000004618	ENSSSCG00000004179	VNN2	0.765737	2.63671	-1.78381	0.00025	0.00179652
ENSSSCT00000017306	ENSSSCG00000015894	DPP4	9.54232	32.8085	-1.78166	0.0003	0.00210767
ENSSSCT00000017319	ENSSSCG00000015906	CSRNP3	0.845763	2.8471	-1.75117	0.00045	0.00300237
ENSSSCT00000018197	ENSSSCG00000016716	DFNA5	1.88677	6.32832	-1.7459	0.0001	0.000795643
ENSSSCT00000000530	ENSSSCG00000000492	LYZ	130.932	439.095	-1.74571	5e-05	0.00042226
ENSSSCT00000018449	ENSSSCG00000016941	RNF180	1.28385	3.80439	-1.56719	0.00185	0.0100367
ENSSSCT00000008668	ENSSSCG00000007909	ABAT	2.32961	6.84954	-1.55592	0.0016	0.00888088
ENSSSCT00000000958	ENSSSCG00000000875	NR1H4	10.6006	30.2714	-1.51381	0.00125	0.00721196
ENSSSCT00000008139	ENSSSCG00000007436	MMP9	5.08693	14.4843	-1.50962	5e-05	0.00042226
ENSSSCT00000007675	ENSSSCG00000007007	IDO1	1.26795	3.57693	-1.49622	0.0009	0.00545299
ENSSSCT00000031696	ENSSSCG00000029061	BMP3	1.28291	3.58447	-1.48234	0.0002	0.00147612
ENSSSCT00000013064	ENSSSCG00000011939	RETNLB	5.62215	15.643	-1.47632	0.00215	0.011386
ENSSSCT00000008861	ENSSSCG00000008088	IL1B1	1.85709	5.09379	-1.4557	0.0008	0.00492927
ENSSSCT00000000259	ENSSSCG00000000240	KRT85	0.394889	1.07828	-1.44921	0.0071	0.0306796
ENSSSCT00000004294	ENSSSCG00000003882	SLC5A9	0.797148	2.14877	-1.43059	0.0071	0.0306796
ENSSSCT00000002135	ENSSSCG00000001906	CYP1A1	1.64322	4.36388	-1.40909	0.0002	0.00147612
ENSSSCT00000009958	ENSSSCG00000009092	TRPC3	0.793547	2.09562	-1.40099	0.0006	0.00385087
ENSSSCT00000032253	ENSSSCG00000025125	SLC10A2	7.84349	20.3569	-1.37595	0.0026	0.013354
ENSSSCT00000001595	ENSSSCG00000001441	BTNL5	1.15225	2.95647	-1.35942	0.00495	0.0228025
ENSSSCT00000023900	ENSSSCG00000004509	LIPG	1.99461	5.09837	-1.35393	5e-05	0.00042226
ENSSSCT00000006785	ENSSSCG00000006191	XKR9	1.68712	4.15508	-1.30031	0.007	0.0303273
ENSSSCT00000006270	ENSSSCG00000005701	ASS1	31.073	75.2313	-1.27567	0.00015	0.00114415
ENSSSCT00000009807	ENSSSCG00000008953	CXCL8	15.0468	36.2606	-1.26895	5e-05	0.00042226
ENSSSCT00000016670	ENSSSCG00000015299	STEAP4	1.19841	2.88093	-1.26541	0.00305	0.0152529
ENSSSCT00000004065	ENSSSCG00000003669	MFSD2A	3.59723	8.55224	-1.24941	0.0009	0.00545299
ENSSSCT00000011808	ENSSSCG00000010792	PRAP1	6.53948	15.2649	-1.22297	0.0037	0.0179108
ENSSSCT00000004574	ENSSSCG00000004139	ADGRG6	8.03929	18.2319	-1.18133	0.0005	0.00328984
ENSSSCT00000014800	ENSSSCG00000013551	C3	59.3095	132.316	-1.15766	5e-05	0.00042226
ENSSSCT00000001539	ENSSSCG00000001408	AIF1	13.8719	30.6761	-1.14496	0.00035	0.00241123
ENSSSCT00000036286	ENSSSCG00000010893	CFH	28.3483	62.5711	-1.14223	0.0006	0.00385087
ENSSSCT00000010224	ENSSSCG00000009330	ALOX5AP	7.42986	16.3849	-1.14096	0.0023	0.0120488
ENSSSCT00000036248	ENSSSCG00000014048	HK3	1.01523	2.23533	-1.13869	0.00615	0.0272764
ENSSSCT00000017661	ENSSSCG00000016220	DNPEP	5.73501	12.3844	-1.11066	0.00065	0.00412501
ENSSSCT00000030119	ENSSSCG00000009865	TBX3	5.57612	12.0049	-1.10628	0.0044	0.0206835
ENSSSCT00000016727	ENSSSCG00000015353	SCIN	32.9197	70.7845	-1.10448	0.00775	0.0329526
ENSSSCT00000008904	ENSSSCG00000008128	DUSP2	2.47079	5.30238	-1.10167	0.00365	0.0177093
ENSSSCT00000013254	ENSSSCG00000012117	TLR7	2.23947	4.80399	-1.10107	0.00555	0.0250627
ENSSSCT00000026943	ENSSSCG00000028875	HAVCR2	1.06589	2.28311	-1.09894	0.00265	0.0135691
ENSSSCT00000001367	ENSSSCG00000001252	UBD	131.107	280.55	-1.09751	0.00125	0.00721196
ENSSSCT00000035235	ENSSSCG00000009138	CFI	73.6635	157.171	-1.09331	0.00015	0.00114415
ENSSSCT00000016349	ENSSSCG00000014986	MMP3	10.0056	21.2806	-1.08872	0.00105	0.00621961
ENSSSCT00000019288	ENSSSCG00000017721	CCL8	3.25966	6.81928	-1.0649	0.0087	0.0362074
ENSSSCT00000016983	ENSSSCG00000015590	FLVCR1	4.04895	8.43214	-1.05835	0.0012	0.00696669
ENSSSCT00000027367	ENSSSCG00000026957	RNASE6	27.0304	56.0415	-1.05191	0.00275	0.0139935
ENSSSCT00000011016	ENSSSCG00000010055	GGT5	2.51403	5.20295	-1.04933	0.0095	0.0389007
ENSSSCT00000023613	ENSSSCG00000030088	CSF2RA	4.04993	8.37761	-1.04864	0.0028	0.0142054
ENSSSCT00000016350	ENSSSCG00000014987	MMP12	2.66891	5.48433	-1.03906	0.00355	0.0173052
ENSSSCT00000035227	ENSSSCG00000030731	TMP-SLA-2	1255.15	2561.26	-1.02899	0.0008	0.00492927
ENSSSCT00000000584	ENSSSCG00000000541	FAR2	4.18687	8.54224	-1.02874	0.00115	0.00672023
ENSSSCT00000008467	ENSSSCG00000007722	NCF1	5.50587	11.0734	-1.00806	0.00225	0.0118294
ENSSSCT00000023639	ENSSSCG00000024476	CES3	7.86304	15.6051	-0.988861	0.00065	0.00412501
ENSSSCT00000007377	ENSSSCG00000006734	CD101	1.96244	3.85804	-0.97522	0.0106	0.0425303
ENSSSCT00000025107	ENSSSCG00000024166	SLC2A6	1.59402	3.13056	-0.973752	0.00835	0.0350145
ENSSSCT00000007436	ENSSSCG00000006788	ADORA3	3.58719	7.03443	-0.97158	0.0036	0.017508
ENSSSCT00000028974	ENSSSCG00000022427	RGS1	33.9513	66.5125	-0.970159	0.00145	0.00817167
ENSSSCT00000017534	ENSSSCG00000016104	TRAK2	14.9541	29.2843	-0.969587	0.00675	0.0294402
ENSSSCT00000001564	ENSSSCG00000024914	CFB	30.4532	59.0151	-0.95449	0.0008	0.00492927
ENSSSCT00000006545	ENSSSCG00000005962	GSDMC	2.24665	4.33465	-0.94814	0.0113	0.0447845
ENSSSCT00000003885	ENSSSCG00000003497	PLA2G2D	6.52826	12.4458	-0.930888	0.00545	0.024689
ENSSSCT00000003148	ENSSSCG00000002847	GPT2	6.72953	12.7193	-0.918441	0.00795	0.0336395
ENSSSCT00000009811	ENSSSCG00000008957	AMCF-II	3.93503	7.42487	-0.915992	0.0085	0.0355251
ENSSSCT00000011586	ENSSSCG00000010592	AS3MT	4.65579	8.6665	-0.896425	0.0119	0.0467006
ENSSSCT00000011824	ENSSSCG00000010808	RGS18	11.4052	21.0529	-0.884332	0.0011	0.00647153
ENSSSCT00000000991	ENSSSCG00000000907	PLXNC1	7.38447	13.6211	-0.88328	0.00825	0.0346721
ENSSSCT00000030830	ENSSSCG00000027230	SLC35G1	6.24264	11.4443	-0.874403	0.0038	0.018311
ENSSSCT00000030477	ENSSSCG00000029484	EMB	8.9076	16.3286	-0.874296	0.00155	0.00864549
ENSSSCT00000012003	ENSSSCG00000010966	CCL19	147.572	265.523	-0.847425	0.0007	0.00439795
ENSSSCT00000003224	ENSSSCG00000002919	TYROBP	53.6932	96.442	-0.844921	0.00265	0.0135691
ENSSSCT00000000026	ENSSSCG00000000025	PARVG	7.14082	12.802	-0.84221	0.00765	0.0326104
ENSSSCT00000030384	ENSSSCG00000029239	MZB1	26.5479	47.161	-0.828994	0.0035	0.0171012
ENSSSCT00000029770	ENSSSCG00000025423	KCNK5	2.98549	5.29021	-0.825356	0.0074	0.031738
ENSSSCT00000011438	ENSSSCG00000010452	IFIT3	7.85331	13.7377	-0.806767	0.00655	0.0287211
ENSSSCT00000010535	ENSSSCG00000009612	DOK2	5.38736	9.35567	-0.796263	0.0115	0.0454224
ENSSSCT00000025862	ENSSSCG00000023374	SRGN	140.702	242.663	-0.786307	0.00305	0.0152529
ENSSSCT00000006888	ENSSSCG00000006287	SELL	13.5937	23.2929	-0.776952	0.00345	0.0169043
ENSSSCT00000017048	ENSSSCG00000015651	PIGR	34.6473	59.0914	-0.770205	0.0066	0.0289026
ENSSSCT00000023162	ENSSSCG00000025393	SUSD2	3.43151	5.85052	-0.769718	0.0114	0.0451037
ENSSSCT00000001617	ENSSSCG00000001457	SLA-DQB1	70.6599	120.46	-0.769592	0.0051	0.0233723
ENSSSCT00000031067	ENSSSCG00000029691	CORO1A	10.7496	18.2241	-0.761566	0.00695	0.0301515
ENSSSCT00000000709	ENSSSCG00000000653	CD69	15.9841	27.058	-0.759417	0.0082	0.0345019
ENSSSCT00000007583	ENSSSCG00000006923	GBP2	15.1682	25.6666	-0.758847	0.0109	0.0435015
ENSSSCT00000009828	ENSSSCG00000008973	NAAA	19.7217	33.3124	-0.756278	0.00425	0.0200953
ENSSSCT00000023029	ENSSSCG00000023165	SEMA7A	5.92524	9.95767	-0.748935	0.0124	0.0482801
ENSSSCT00000024348	ENSSSCG00000023772	SPN	7.3761	12.3812	-0.747221	0.004	0.0191078
ENSSSCT00000008998	ENSSSCG00000008217	CD8A	7.75953	12.943	-0.738126	0.0104	0.0418808
ENSSSCT00000029401	ENSSSCG00000026978	ROS1	3.4503	5.7536	-0.737743	0.00825	0.0346721
ENSSSCT00000001563	ENSSSCG00000001422	C2	31.165	51.6172	-0.727926	0.0059	0.0263587
ENSSSCT00000013000	ENSSSCG00000011884	HCLS1	29.1893	48.1049	-0.720746	0.0068	0.0296188
ENSSSCT00000018327	ENSSSCG00000016832	IL7R	10.6269	17.4152	-0.712627	0.01035	0.0417144
ENSSSCT00000006989	ENSSSCG00000006378	SLAMF7	17.7049	28.8653	-0.705184	0.0093	0.0382324
ENSSSCT00000006966	ENSSSCG00000006357	FCER1G	43.3225	70.3628	-0.699695	0.0111	0.0441407
ENSSSCT00000031016	ENSSSCG00000029753	CYTIP	29.1637	46.8239	-0.683072	0.00775	0.0329526
ENSSSCT00000006990	ENSSSCG00000006379	CD48	20.226	32.3838	-0.679066	0.0111	0.0441407
ENSSSCT00000019116	ENSSSCG00000017561	ABCC3	11.7755	7.30842	0.688159	0.0108	0.0431789
ENSSSCT00000018038	ENSSSCG00000016568	AHCYL2	79.226	48.7943	0.699261	0.01075	0.0430179
ENSSSCT00000007415	ENSSSCG00000006769	SLC16A1	171.553	103.624	0.727301	0.01	0.040563
ENSSSCT00000016389	ENSSSCG00000015025	CRYAB	16.0727	9.50128	0.758423	0.0092	0.0378953
ENSSSCT00000017156	ENSSSCG00000015755	AGPAT5	13.8813	8.02239	0.791033	0.0128	0.0495163
ENSSSCT00000000037	ENSSSCG00000000035	TTLL1	8.16591	4.62444	0.820333	0.01215	0.0474919
ENSSSCT00000012672	ENSSSCG00000011579	PPARG	55.453	31.2269	0.828474	0.00305	0.0152529
ENSSSCT00000016326	ENSSSCG00000014965	ENDOD1	19.7651	11.0928	0.833339	0.0023	0.0120488
ENSSSCT00000032087	ENSSSCG00000023186	CA4	13.9278	7.7304	0.849347	0.0129	0.0498301
ENSSSCT00000016186	ENSSSCG00000014834	UCP3	10.0367	5.44088	0.883367	0.00415	0.0197001
ENSSSCT00000036211	ENSSSCG00000024568	CH242-80G20.1	5906.11	3001.63	0.976465	0.0082	0.0345019
ENSSSCT00000014606	ENSSSCG00000013372	TPH1	12.3511	6.26881	0.978374	0.00305	0.0152529
ENSSSCT00000005228	ENSSSCG00000004732	PLA2G4F	4.14996	2.09385	0.986941	0.0051	0.0233723
ENSSSCT00000005257	ENSSSCG00000004758	RHOV	3.86003	1.93661	0.995079	0.00985	0.0400667
ENSSSCT00000005044	ENSSSCG00000004565	CA12	84.3391	41.9264	1.00834	0.00045	0.00300237
ENSSSCT00000016707	ENSSSCG00000015334	PDK4	9.3208	4.54797	1.03523	0.00025	0.00179652
ENSSSCT00000017106	ENSSSCG00000015706	LYPD1	3.77833	1.81227	1.05995	0.0061	0.0270926
ENSSSCT00000026582	ENSSSCG00000030150	UGDH	265.891	126.987	1.06615	0.00155	0.00864549
ENSSSCT00000007714	ENSSSCG00000007045	CHGB	26.6966	12.6967	1.0722	0.00025	0.00179652
ENSSSCT00000005804	ENSSSCG00000005269	TRPM6	10.937	5.19872	1.07299	0.0001	0.000795643
ENSSSCT00000028213	ENSSSCG00000022742	PRDX6	158.082	68.559	1.20526	0.00015	0.00114415
ENSSSCT00000001168	ENSSSCG00000001073	TPMT	13.4694	5.5253	1.28557	5e-05	0.00042226
ENSSSCT00000006734	ENSSSCG00000006141	CA3	21.4684	8.49101	1.3382	0.00055	0.00357219
ENSSSCT00000026673	ENSSSCG00000021259	CDA	19.5111	7.33173	1.41207	0.0001	0.000795643
ENSSSCT00000030979	ENSSSCG00000029592	GPRC5A	31.449	11.404	1.46348	5e-05	0.00042226
ENSSSCT00000008995	ENSSSCG00000008214	FABP1	4538.81	1598.91	1.50523	0.0017	0.00934572
ENSSSCT00000003339	ENSSSCG00000003006	CYP2B6	38.8261	13.3643	1.53864	5e-05	0.00042226
ENSSSCT00000000141	ENSSSCG00000000135	KCTD17	5.8689	1.94716	1.59172	0.00265	0.0135691
ENSSSCT00000011836	ENSSSCG00000010819	SLC30A10	2.74739	0.909169	1.59544	0.00215	0.011386
ENSSSCT00000028428	ENSSSCG00000026668	HIST1H2BC	9.16585	2.70438	1.76097	0.00855	0.0356976
ENSSSCT00000004920	ENSSSCG00000004454	ME1	4.47514	1.23227	1.86061	5e-05	0.00042226
ENSSSCT00000006733	ENSSSCG00000006140	CA2	25.2943	6.79102	1.89711	5e-05	0.00042226
ENSSSCT00000011156	ENSSSCG00000010190	ACTA1	2.40269	0.636772	1.9158	0.00185	0.0100367
ENSSSCT00000003032	ENSSSCG00000002736	TAT	1.83949	0.417496	2.13948	0.0011	0.00647153
ENSSSCT00000009105	ENSSSCG00000008314	ATP6V1B1	0.761854	0.139074	2.45366	0.00035	0.00241123
ENSSSCT00000031617	ENSSSCG00000029773	HIST1H4L	21.5377	1.44327	3.89944	0.0099	0.0402333
ENSSSCT00000007906	ENSSSCG00000007226	DEFB123	0.938957	0	inf	0.00095	0.00571086
ENSSSCT00000016435	ENSSSCG00000015069	APOC3	0	2.32121	-inf	5e-05	0.00042226
ENSSSCT00000014068	ENSSSCG00000012871	FGF19	0	1.59617	-inf	5e-05	0.00042226
ENSSSCT00000027702	ENSSSCG00000028813	SFTA2	0	4.62896	-inf	5e-05	0.00042226
-inf represents dimensionless; inf represents infinity

## Sheet: Table S7
Table S7. Differentially expressed genes (DEGs) in rectum.
Transcript_id	Gene_id	Gene_name	RE_E_FPKM	RE_C_FPKM	log2(foldchange)	pvalue	FDR
ENSSSCT00000017691	ENSSSCG00000016247	TM4SF20	0.32959	14.879	-5.49646	0.0009	0.00545299
ENSSSCT00000012989	ENSSSCG00000011875	PARP15	7.21965	58.2804	-3.01301	5e-05	0.00042226
ENSSSCT00000006545	ENSSSCG00000005962	GSDMC	1.04633	8.32181	-2.99156	5e-05	0.00042226
ENSSSCT00000013064	ENSSSCG00000011939	RETNLB	22.5717	170.5	-2.91718	5e-05	0.00042226
ENSSSCT00000005162	ENSSSCG00000004676	DUOXA2	1.44294	9.55746	-2.72762	5e-05	0.00042226
ENSSSCT00000007598	ENSSSCG00000006935	CLCA2	0.276647	1.81349	-2.71266	0.00365	0.0177093
ENSSSCT00000008139	ENSSSCG00000007436	MMP9	3.69663	18.9835	-2.36046	5e-05	0.00042226
ENSSSCT00000035954	ENSSSCG00000004675	DUOX1	0.552061	2.62653	-2.25026	0.0063	0.0278195
ENSSSCT00000034172	ENSSSCG00000016254	CCL20	5.28095	24.5801	-2.21862	5e-05	0.00042226
ENSSSCT00000035216	ENSSSCG00000028173	TRIM31	0.417664	1.88535	-2.17442	0.00015	0.00114415
ENSSSCT00000012080	ENSSSCG00000011037	TMEM236	6.69574	29.7214	-2.15018	5e-05	0.00042226
ENSSSCT00000014336	ENSSSCG00000013116	TCN1	4.75027	19.6253	-2.04663	0.00665	0.0290831
ENSSSCT00000015261	ENSSSCG00000013973	LYPD8	92.4456	377.756	-2.03078	0.00015	0.00114415
ENSSSCT00000005164	ENSSSCG00000004678	DUOX2	2.69381	10.6708	-1.98595	5e-05	0.00042226
ENSSSCT00000000259	ENSSSCG00000000240	KRT85	0.167411	0.659027	-1.97694	0.0051	0.0233723
ENSSSCT00000032087	ENSSSCG00000023186	CA4	5.72222	20.4784	-1.83946	5e-05	0.00042226
ENSSSCT00000011808	ENSSSCG00000010792	PRAP1	1.5893	5.54351	-1.80241	0.0052	0.023749
ENSSSCT00000000769	ENSSSCG00000000707	SCNN1A	1.93334	6.66699	-1.78594	5e-05	0.00042226
ENSSSCT00000028144	ENSSSCG00000021971	DPEP1	5.74738	19.3803	-1.75362	5e-05	0.00042226
ENSSSCT00000010067	ENSSSCG00000009194	HPGDS	1.18376	3.72942	-1.65557	0.01155	0.0455838
ENSSSCT00000026893	ENSSSCG00000027387	MS4A12	71.2933	223.539	-1.64869	5e-05	0.00042226
ENSSSCT00000029058	ENSSSCG00000022094	CA7	3.9945	12.3962	-1.6338	0.0006	0.00385087
ENSSSCT00000003384	ENSSSCG00000003047	CH242-183C8.3	3.88977	12.0076	-1.62619	0.0003	0.00210767
ENSSSCT00000018549	ENSSSCG00000017036	CCNJL	0.441496	1.35981	-1.62293	0.00245	0.0127052
ENSSSCT00000004132	ENSSSCG00000003732	MEP1B	1.24896	3.78649	-1.60013	5e-05	0.00042226
ENSSSCT00000034859	ENSSSCG00000030967	CXorf30	2.22722	6.74642	-1.59888	0.0007	0.00439795
ENSSSCT00000028619	ENSSSCG00000023367	IL22RA1	1.07417	3.24712	-1.59594	0.00065	0.00412501
ENSSSCT00000004294	ENSSSCG00000003882	SLC5A9	0.583713	1.70271	-1.5445	0.00335	0.0164942
ENSSSCT00000018677	ENSSSCG00000017154	CARD14	1.96458	5.70194	-1.53723	5e-05	0.00042226
ENSSSCT00000004525	ENSSSCG00000004093	IYD	1.22045	3.52322	-1.52948	0.00035	0.00241123
ENSSSCT00000015577	ENSSSCG00000014256	FBN2	0.474644	1.35034	-1.5084	0.00385	0.0185112
ENSSSCT00000009811	ENSSSCG00000008957	AMCF-II	1.48844	4.1446	-1.47743	0.00215	0.011386
ENSSSCT00000026594	ENSSSCG00000021968	SLC19A3	1.95646	5.4288	-1.47239	5e-05	0.00042226
ENSSSCT00000001930	ENSSSCG00000001726	ADGRF1	1.00858	2.79801	-1.47207	0.00135	0.00769621
ENSSSCT00000023437	ENSSSCG00000023489	CXCL9	19.0292	52.7037	-1.46969	0.0008	0.00492927
ENSSSCT00000000724	ENSSSCG00000000668	APOBEC1	4.61655	12.5482	-1.4426	0.00165	0.00911517
ENSSSCT00000006270	ENSSSCG00000005701	ASS1	11.4511	30.4354	-1.41027	5e-05	0.00042226
ENSSSCT00000000207	ENSSSCG00000000194	TUBA1C	44.8478	117.654	-1.39144	5e-05	0.00042226
ENSSSCT00000010657	ENSSSCG00000009720	DDX60	3.97981	10.386	-1.38387	5e-05	0.00042226
ENSSSCT00000026249	ENSSSCG00000020986	CAPN13	1.99929	5.19262	-1.37697	0.00145	0.00817167
ENSSSCT00000007631	ENSSSCG00000006966	CLDN23	2.81522	7.15616	-1.34594	0.00385	0.0185112
ENSSSCT00000028654	ENSSSCG00000021843	SYT5	0.748755	1.87681	-1.32572	0.00955	0.0390668
ENSSSCT00000027366	ENSSSCG00000024567	PTPRH	4.80584	11.9974	-1.31986	5e-05	0.00042226
ENSSSCT00000019325	ENSSSCG00000017755	NOS2	0.734096	1.81846	-1.30867	0.00295	0.0148396
ENSSSCT00000034460	ENSSSCG00000030910	MAGEB16	1.49206	3.65114	-1.29104	0.0046	0.0214599
ENSSSCT00000030979	ENSSSCG00000029592	GPRC5A	5.34865	12.925	-1.27292	5e-05	0.00042226
ENSSSCT00000003012	ENSSSCG00000002718	FA2H	0.983942	2.37073	-1.26869	0.00555	0.0250627
ENSSSCT00000026772	ENSSSCG00000022512	TRDC	15.8639	38.021	-1.26105	0.0009	0.00545299
ENSSSCT00000001367	ENSSSCG00000001252	UBD	46.7212	110.863	-1.24662	5e-05	0.00042226
ENSSSCT00000026943	ENSSSCG00000028875	HAVCR2	0.598514	1.41996	-1.24639	0.0031	0.0154629
ENSSSCT00000011660	ENSSSCG00000010660	PNLIPRP2	5.24341	12.3405	-1.23482	0.00025	0.00179652
ENSSSCT00000019019	ENSSSCG00000017470	TNS4	3.812	8.95876	-1.23275	0.0004	0.00270989
ENSSSCT00000004065	ENSSSCG00000003669	MFSD2A	1.59389	3.74205	-1.23127	0.00245	0.0127052
ENSSSCT00000012349	ENSSSCG00000011280	VIPR1	6.87205	16.1157	-1.22966	5e-05	0.00042226
ENSSSCT00000001347	ENSSSCG00000001236	TRIM40	3.96345	9.26943	-1.22573	0.00205	0.0109385
ENSSSCT00000033190	ENSSSCG00000030800	CXorf59	5.52302	12.9067	-1.22459	0.00015	0.00114415
ENSSSCT00000019370	ENSSSCG00000017798	TMIGD1	40.9246	95.4838	-1.22229	5e-05	0.00042226
ENSSSCT00000006989	ENSSSCG00000006378	SLAMF7	9.22179	21.1901	-1.20027	0.0001	0.000795643
ENSSSCT00000000681	ENSSSCG00000000634	STYK1	6.26628	14.3779	-1.19817	0.0001	0.000795643
ENSSSCT00000018409	ENSSSCG00000016903	GZMA	9.44056	21.4787	-1.18596	0.0029	0.0146282
ENSSSCT00000004899	ENSSSCG00000004434	FRK	5.63606	12.7086	-1.17305	5e-05	0.00042226
ENSSSCT00000013365	ENSSSCG00000012219	CFAP47	6.36629	14.1953	-1.15688	0.00015	0.00114415
ENSSSCT00000018932	ENSSSCG00000017392	CCR10	2.10183	4.68342	-1.15592	0.01045	0.0420434
ENSSSCT00000015354	ENSSSCG00000014055	CDHR2	12.1617	26.9969	-1.15046	0.00025	0.00179652
ENSSSCT00000028226	ENSSSCG00000024545	CHRM1	0.850745	1.88604	-1.14856	0.0093	0.0382324
ENSSSCT00000018782	ENSSSCG00000017253	KCNJ16	3.83246	8.4824	-1.1462	0.0027	0.013779
ENSSSCT00000018088	ENSSSCG00000016614	PTPRZ1	1.34701	2.9776	-1.14438	0.0004	0.00270989
ENSSSCT00000014753	ENSSSCG00000013506	STAP2	6.30186	13.8747	-1.13861	0.0008	0.00492927
ENSSSCT00000025341	ENSSSCG00000023732	KLHDC7A	1.05472	2.31898	-1.13664	0.01145	0.0452628
ENSSSCT00000022765	ENSSSCG00000030305	SLC15A2	4.08312	8.90422	-1.12482	0.0003	0.00210767
ENSSSCT00000013202	ENSSSCG00000012070	B3GALT5	11.854	25.8445	-1.12449	0.0007	0.00439795
ENSSSCT00000033677	ENSSSCG00000009664	PTK2B	4.35574	9.38894	-1.10804	0.0005	0.00328984
ENSSSCT00000001525	ENSSSCG00000001398	SLA-6	2.81189	6.04551	-1.10432	0.0117	0.0460651
ENSSSCT00000012175	ENSSSCG00000011125	GATA3	0.801617	1.72065	-1.10197	0.00765	0.0326104
ENSSSCT00000002743	ENSSSCG00000002471	ISG12(A)	41.8455	89.6264	-1.09885	5e-05	0.00042226
ENSSSCT00000029353	ENSSSCG00000026302	MKI67	2.27577	4.87399	-1.09875	0.00775	0.0329526
ENSSSCT00000012975	ENSSSCG00000011862	MUC13	13.4807	28.833	-1.09683	0.00015	0.00114415
ENSSSCT00000006431	ENSSSCG00000005852	ENTPD8	4.58203	9.78296	-1.09428	0.00215	0.011386
ENSSSCT00000010401	ENSSSCG00000009486	SLITRK6	6.11743	13.0588	-1.09402	0.0001	0.000795643
ENSSSCT00000012845	ENSSSCG00000011734	ARL14	9.99084	21.3213	-1.09362	0.0081	0.0341564
ENSSSCT00000000772	ENSSSCG00000000709	PLEKHG6	3.44195	7.31631	-1.08789	0.00065	0.00412501
ENSSSCT00000023424	ENSSSCG00000022417	HNF1B	2.9634	6.26859	-1.08089	0.0013	0.00745411
ENSSSCT00000005726	ENSSSCG00000005194	PTPRD	3.27871	6.89658	-1.07276	0.00175	0.00957731
ENSSSCT00000005658	ENSSSCG00000005132	CDKN2B	16.7528	35.2047	-1.07136	0.0046	0.0214599
ENSSSCT00000007584	ENSSSCG00000006924	GBP1	50.0981	105.173	-1.06994	0.00045	0.00300237
ENSSSCT00000009807	ENSSSCG00000008953	CXCL8	9.65075	20.2446	-1.06883	0.00175	0.00957731
ENSSSCT00000019048	ENSSSCG00000017495	GRB7	2.69865	5.66018	-1.06861	0.0022	0.0116072
ENSSSCT00000029467	ENSSSCG00000029275	PPARGC1A	4.5182	9.40785	-1.05812	0.0006	0.00385087
ENSSSCT00000013837	ENSSSCG00000012656	ELF4	0.890038	1.8471	-1.05332	0.0049	0.022612
ENSSSCT00000006733	ENSSSCG00000006140	CA2	23.2121	48.1537	-1.05277	0.00235	0.0122686
ENSSSCT00000010831	ENSSSCG00000009881	OAS2	5.23806	10.8495	-1.05053	0.00035	0.00241123
ENSSSCT00000004526	ENSSSCG00000004094	PPP1R14C	10.4508	21.6349	-1.04975	0.0002	0.00147612
ENSSSCT00000019295	ENSSSCG00000017728	MYO1D	27.4402	56.7725	-1.0489	0.00015	0.00114415
ENSSSCT00000014048	ENSSSCG00000012852	CDHR5	9.60211	19.8269	-1.04604	0.0005	0.00328984
ENSSSCT00000030642	ENSSSCG00000028303	SPSB4	4.06284	8.26489	-1.02451	0.0016	0.00888088
ENSSSCT00000012988	ENSSSCG00000011874	PARP14	11.7569	23.7669	-1.01545	0.00035	0.00241123
ENSSSCT00000009461	ENSSSCG00000008648	RSAD2	5.37162	10.8175	-1.00993	0.0024	0.012487
ENSSSCT00000015392	ENSSSCG00000014091	F2RL1	8.40829	16.9321	-1.00988	0.00085	0.00519231
ENSSSCT00000022629	ENSSSCG00000025932	AP1S3	6.78487	13.6225	-1.0056	0.00155	0.00864549
ENSSSCT00000004254	ENSSSCG00000003842	TTC22	4.86122	9.75065	-1.00418	0.001	0.00596649
ENSSSCT00000015132	ENSSSCG00000013853	HSH2D	3.40786	6.83102	-1.00324	0.01225	0.0478079
ENSSSCT00000008627	ENSSSCG00000007872	XYLT1	1.70431	3.41273	-1.00174	0.00525	0.0239384
ENSSSCT00000019096	ENSSSCG00000017542	TTLL6	2.52804	5.05782	-1.0005	0.00365	0.0177093
ENSSSCT00000010130	ENSSSCG00000009250	PRKG2	4.05898	8.0972	-0.996306	0.0016	0.00888088
ENSSSCT00000022969	ENSSSCG00000030369	KIAA1522	3.66412	7.28618	-0.991694	0.0007	0.00439795
ENSSSCT00000032217	ENSSSCG00000021569	MMP25	0.637624	1.26719	-0.990853	0.00815	0.0343299
ENSSSCT00000032079	ENSSSCG00000025969	PTPRR	4.55938	9.01577	-0.983614	0.00305	0.0152529
ENSSSCT00000023888	ENSSSCG00000025993	SGPP2	6.59332	13.0076	-0.980281	0.0006	0.00385087
ENSSSCT00000026725	ENSSSCG00000021036	RAB3B	2.22302	4.38497	-0.980048	0.00245	0.0127052
ENSSSCT00000017903	ENSSSCG00000016442	AOC1	28.0114	55.1143	-0.976412	0.00075	0.00466531
ENSSSCT00000008272	ENSSSCG00000007540	CABLES2	1.23292	2.40957	-0.966703	0.0064	0.0281796
ENSSSCT00000014499	ENSSSCG00000013275	SYT13	4.84974	9.46859	-0.965241	0.0017	0.00934572
ENSSSCT00000023467	ENSSSCG00000023436	KCTD14	9.31034	18.1672	-0.96443	0.00055	0.00357219
ENSSSCT00000012119	ENSSSCG00000011075	KIAA1217	4.06012	7.91576	-0.963207	0.0007	0.00439795
ENSSSCT00000003977	ENSSSCG00000003582	SMPDL3B	8.51363	16.5965	-0.963036	0.0024	0.012487
ENSSSCT00000000117	ENSSSCG00000000111	BAIAP2L2	2.98744	5.81563	-0.961027	0.0071	0.0306796
ENSSSCT00000019438	ENSSSCG00000017862	TRPV3	1.80157	3.50328	-0.959449	0.01085	0.0433409
ENSSSCT00000019660	ENSSSCG00000018065	ND1	430.915	837.817	-0.95923	0.0031	0.0154629
ENSSSCT00000016458	ENSSSCG00000015092	CD3E	10.0072	19.4021	-0.955183	0.00165	0.00911517
ENSSSCT00000022913	ENSSSCG00000024800	DSC2	35.1331	67.9318	-0.951256	0.0005	0.00328984
ENSSSCT00000025489	ENSSSCG00000022099	TP53INP2	3.19204	6.13082	-0.941604	0.00135	0.00769621
ENSSSCT00000007585	ENSSSCG00000024973	GBP5	3.51508	6.7295	-0.936941	0.00345	0.0169043
ENSSSCT00000024209	ENSSSCG00000028935	INSL5	23.1899	44.3546	-0.935587	0.01235	0.0481223
ENSSSCT00000010276	ENSSSCG00000009379	NEK3	4.23666	8.09333	-0.933804	0.0029	0.0146282
ENSSSCT00000013137	ENSSSCG00000012006	ABCC1	8.47069	16.1136	-0.927726	0.0006	0.00385087
ENSSSCT00000013437	ENSSSCG00000012288	CCDC120	2.26657	4.30463	-0.925383	0.0045	0.0210712
ENSSSCT00000034728	ENSSSCG00000017204	ITGB4	5.80494	10.9978	-0.921865	0.00875	0.0363758
ENSSSCT00000026707	ENSSSCG00000022492	AMPD3	4.23054	8.00356	-0.9198	0.0025	0.0129223
ENSSSCT00000009126	ENSSSCG00000008334	MXD1	14.4519	27.3339	-0.919429	0.002	0.0107157
ENSSSCT00000014043	ENSSSCG00000012848	EPS8L2	7.46665	14.1134	-0.918537	0.001	0.00596649
ENSSSCT00000001118	ENSSSCG00000001025	DSP	34.2799	64.6082	-0.914355	0.00485	0.0224206
ENSSSCT00000017573	ENSSSCG00000016140	FZD5	9.86164	18.5419	-0.910893	0.00115	0.00672023
ENSSSCT00000028315	ENSSSCG00000024771	TICAM1	3.82752	7.18737	-0.909053	0.0051	0.0233723
ENSSSCT00000011248	ENSSSCG00000010276	UNC5B	5.17124	9.69207	-0.906296	0.00105	0.00621961
ENSSSCT00000025711	ENSSSCG00000020906	TNFSF10	78.6844	147.321	-0.904816	0.00375	0.0181124
ENSSSCT00000007371	ENSSSCG00000006729	FAM46C	11.4544	21.4426	-0.904579	0.0013	0.00745411
ENSSSCT00000009081	ENSSSCG00000008292	TET3	2.9122	5.44152	-0.901899	0.00235	0.0122686
ENSSSCT00000001700	ENSSSCG00000001526	HMGA1	4.2287	7.892	-0.900176	0.00775	0.0329526
ENSSSCT00000019090	ENSSSCG00000017536	HOXB9	3.82587	7.11829	-0.895743	0.0056	0.0252465
ENSSSCT00000022857	ENSSSCG00000023362	RHBDF2	1.69679	3.15571	-0.895159	0.00855	0.0356976
ENSSSCT00000026508	ENSSSCG00000020837	CH242-238L13.2	37.5833	69.5859	-0.888704	0.00995	0.0403979
ENSSSCT00000034265	ENSSSCG00000017578	ITGA3	3.58454	6.6286	-0.886917	0.0064	0.0281796
ENSSSCT00000019664	ENSSSCG00000018069	ND2	504.859	927.23	-0.877048	0.0113	0.0447845
ENSSSCT00000030477	ENSSSCG00000029484	EMB	4.9739	9.11787	-0.874319	0.0051	0.0233723
ENSSSCT00000010110	ENSSSCG00000009231	CDS1	6.11243	11.1745	-0.870392	0.00535	0.0243152
ENSSSCT00000024843	ENSSSCG00000027275	HHLA2	22.6909	41.4309	-0.868594	0.00285	0.0144171
ENSSSCT00000022558	ENSSSCG00000025021	MALL	15.7892	28.7873	-0.866492	0.00175	0.00957731
ENSSSCT00000001911	ENSSSCG00000001711	CLIC5	4.70966	8.56703	-0.863171	0.00225	0.0118294
ENSSSCT00000002003	ENSSSCG00000001788	STARD5	5.60425	10.1755	-0.860507	0.01035	0.0417144
ENSSSCT00000014669	ENSSSCG00000013425	MISP	32.32	58.3529	-0.852377	0.0029	0.0146282
ENSSSCT00000002772	ENSSSCG00000002494	CLMN	3.73634	6.72943	-0.848858	0.00435	0.0204889
ENSSSCT00000001680	ENSSSCG00000001507	TAPBP	15.1968	27.3332	-0.84689	0.00235	0.0122686
ENSSSCT00000013162	ENSSSCG00000012030	CLDN8	35.4769	63.8066	-0.846825	0.0036	0.017508
ENSSSCT00000016615	ENSSSCG00000015246	ST14	23.2555	41.7719	-0.84496	0.00225	0.0118294
ENSSSCT00000003033	ENSSSCG00000002737	CHST4	52.0288	93.3725	-0.843687	0.0049	0.022612
ENSSSCT00000016899	ENSSSCG00000015512	PAPPA2	1.39251	2.49423	-0.840913	0.0091	0.0375599
ENSSSCT00000035227	ENSSSCG00000030731	TMP-SLA-2	964.977	1727.22	-0.839888	0.00685	0.0297975
ENSSSCT00000030078	ENSSSCG00000025414	PYY	60.4612	108.164	-0.83914	0.01005	0.0407306
ENSSSCT00000003062	ENSSSCG00000002764	SMPD3	5.80617	10.3351	-0.831891	0.0093	0.0382324
ENSSSCT00000034521	ENSSSCG00000003395	CH242-402I11.1	3.92439	6.98177	-0.831122	0.00335	0.0164942
ENSSSCT00000009821	ENSSSCG00000008966	PARM1	26.6129	47.3448	-0.831082	0.0024	0.012487
ENSSSCT00000001800	ENSSSCG00000001619	FOXP4	2.18006	3.86724	-0.826934	0.0086	0.0358683
ENSSSCT00000024662	ENSSSCG00000023032	SCG2	18.0274	31.9665	-0.826367	0.0031	0.0154629
ENSSSCT00000027808	ENSSSCG00000021581	CLCN2	4.1967	7.43525	-0.825125	0.00355	0.0173052
ENSSSCT00000015366	ENSSSCG00000014066	TMEM171	27.8473	49.2957	-0.823925	0.0037	0.0179108
ENSSSCT00000027408	ENSSSCG00000030262	GDPD1	10.4384	18.4112	-0.818678	0.00645	0.0283609
ENSSSCT00000009841	ENSSSCG00000008984	SHROOM3	4.54133	8.00635	-0.818032	0.00285	0.0144171
ENSSSCT00000012996	ENSSSCG00000011880	EAF2	23.584	41.5351	-0.816522	0.00565	0.0254331
ENSSSCT00000016652	ENSSSCG00000015281	PLEKHA6	4.81592	8.46861	-0.814314	0.0032	0.0158772
ENSSSCT00000029401	ENSSSCG00000026978	ROS1	2.93278	5.15649	-0.814121	0.004	0.0191078
ENSSSCT00000017928	ENSSSCG00000016465	TMEM139	10.7069	18.7924	-0.811603	0.00935	0.0384005
ENSSSCT00000000142	ENSSSCG00000000136	CSF2RB	4.42081	7.73172	-0.806477	0.00495	0.0228025
ENSSSCT00000005969	ENSSSCG00000005426	FSD1L	8.52265	14.904	-0.806326	0.0068	0.0296188
ENSSSCT00000007471	ENSSSCG00000006820	EPS8L3	12.7962	22.351	-0.804631	0.00375	0.0181124
ENSSSCT00000017550	ENSSSCG00000016119	RAPH1	6.52664	11.3854	-0.802774	0.0039	0.0187106
ENSSSCT00000015532	ENSSSCG00000014214	TRIM36	13.725	23.841	-0.796636	0.00555	0.0250627
ENSSSCT00000032428	ENSSSCG00000029323	KCNE3	30.6554	53.144	-0.793765	0.0057	0.0256184
ENSSSCT00000019254	ENSSSCG00000017690	DHRS11	63.8712	110.27	-0.787799	0.0051	0.0233723
ENSSSCT00000030523	ENSSSCG00000023379	UBE2L6	14.7077	25.3418	-0.784942	0.0072	0.0310325
ENSSSCT00000009905	ENSSSCG00000009045	HHIP	6.28218	10.8147	-0.783661	0.00735	0.0315629
ENSSSCT00000007255	ENSSSCG00000006621	CGN	4.79048	8.24228	-0.782875	0.0082	0.0345019
ENSSSCT00000024999	ENSSSCG00000024818	RCAN3	27.3486	46.9844	-0.780717	0.00565	0.0254331
ENSSSCT00000011635	ENSSSCG00000010638	TCF7L2	8.27315	14.2119	-0.780587	0.0071	0.0306796
ENSSSCT00000017431	ENSSSCG00000016009	ITGA4	13.1836	22.6251	-0.779175	0.006	0.0267275
ENSSSCT00000008067	ENSSSCG00000007371	HNF4A	40.9538	70.1537	-0.776521	0.01015	0.0410615
ENSSSCT00000010579	ENSSSCG00000009650	DOCK5	7.03926	12.0168	-0.771558	0.00425	0.0200953
ENSSSCT00000010578	ENSSSCG00000009649	NEFL	7.42615	12.6376	-0.767035	0.00585	0.0261738
ENSSSCT00000032142	ENSSSCG00000021956	LY75	4.33981	7.37874	-0.765744	0.0101	0.0408961
ENSSSCT00000006942	ENSSSCG00000006334	RGS5	31.3579	53.2246	-0.763263	0.0073	0.0313869
ENSSSCT00000005811	ENSSSCG00000005276	RFK	15.5688	26.4064	-0.762226	0.0065	0.0285402
ENSSSCT00000019029	ENSSSCG00000017478	RAPGEFL1	5.13383	8.70356	-0.761571	0.0088	0.0365438
ENSSSCT00000005990	ENSSSCG00000005446	EPB41L4B	8.74372	14.8104	-0.76029	0.0063	0.0278195
ENSSSCT00000008930	ENSSSCG00000008153	SLC9A2	11.8877	20.1284	-0.759756	0.006	0.0267275
ENSSSCT00000018781	ENSSSCG00000017252	KCNJ2	12.2792	20.7897	-0.759657	0.0092	0.0378953
ENSSSCT00000012368	ENSSSCG00000011298	CDCP1	8.53953	14.439	-0.757742	0.01145	0.0452628
ENSSSCT00000032998	ENSSSCG00000024987	NR3C2	12.7456	21.5282	-0.756222	0.0062	0.0274571
ENSSSCT00000018759	ENSSSCG00000017232	SLC9A3R1	21.425	36.1372	-0.754192	0.0077	0.0327776
ENSSSCT00000016727	ENSSSCG00000015353	SCIN	22.8486	38.4307	-0.750151	0.0077	0.0327776
ENSSSCT00000000709	ENSSSCG00000000653	CD69	10.8552	18.2568	-0.750052	0.0121	0.0473342
ENSSSCT00000024348	ENSSSCG00000023772	SPN	4.20413	7.0699	-0.749885	0.01075	0.0430179
ENSSSCT00000003956	ENSSSCG00000003562	SFN	19.4431	32.6856	-0.749397	0.00785	0.0332952
ENSSSCT00000012822	ENSSSCG00000011712	P2RY14	8.28674	13.9009	-0.746301	0.01145	0.0452628
ENSSSCT00000004983	ENSSSCG00000004511	MYO5B	12.2626	20.5584	-0.745465	0.00775	0.0329526
ENSSSCT00000019095	ENSSSCG00000017541	HOXB13	41.1056	68.8367	-0.743843	0.0107	0.0428553
ENSSSCT00000025659	ENSSSCG00000023642	XK	4.57407	7.64166	-0.740406	0.0102	0.0412239
ENSSSCT00000010453	ENSSSCG00000009535	EFNB2	13.8379	23.1063	-0.739668	0.00975	0.0397332
ENSSSCT00000011767	ENSSSCG00000010755	PTPRE	3.23441	5.38627	-0.735783	0.0101	0.0408961
ENSSSCT00000006553	ENSSSCG00000005970	SQLE	18.9597	31.5715	-0.735684	0.01015	0.0410615
ENSSSCT00000018666	ENSSSCG00000017146	RNF213	5.19158	8.64071	-0.734975	0.00575	0.0258032
ENSSSCT00000005104	ENSSSCG00000004621	MYO5C	12.6416	20.9779	-0.730685	0.0096	0.0392315
ENSSSCT00000023766	ENSSSCG00000022289	PCDH1	9.39941	15.5923	-0.730193	0.00695	0.0301515
ENSSSCT00000032891	ENSSSCG00000016887	ITGA2	6.52832	10.7432	-0.718642	0.01095	0.0436641
ENSSSCT00000016605	ENSSSCG00000015238	ARHGAP32	4.6937	7.71675	-0.717266	0.0086	0.0358683
ENSSSCT00000001655	ENSSSCG00000001483	FAM83B	3.13742	5.15737	-0.717058	0.0118	0.0463824
ENSSSCT00000018101	ENSSSCG00000016626	CFTR	18.3501	30.1619	-0.71694	0.01205	0.0471754
ENSSSCT00000010906	ENSSSCG00000009953	KIAA1671	5.70083	9.36126	-0.715531	0.0099	0.0402333
ENSSSCT00000018780	ENSSSCG00000017251	SOX9	10.0994	16.5739	-0.714643	0.0088	0.0365438
ENSSSCT00000016326	ENSSSCG00000014965	ENDOD1	13.4939	22.045	-0.70814	0.0121	0.0473342
ENSSSCT00000014232	ENSSSCG00000013021	SF1	17.1528	28.0115	-0.707579	0.00755	0.0322637
ENSSSCT00000024474	ENSSSCG00000027709	PARP9	7.93309	12.9541	-0.707453	0.00835	0.0350145
ENSSSCT00000029331	ENSSSCG00000027312	PTCH1	6.07704	9.8566	-0.697722	0.0104	0.0418808
ENSSSCT00000005804	ENSSSCG00000005269	TRPM6	4.3986	7.12509	-0.695864	0.00855	0.0356976
ENSSSCT00000031920	ENSSSCG00000029811	PLCL2	23.6287	37.9202	-0.682427	0.0114	0.0451037
ENSSSCT00000007969	ENSSSCG00000007284	NCOA6	6.20804	9.78995	-0.657164	0.0126	0.0489061
ENSSSCT00000003756	ENSSSCG00000003385	PARK7	95.2018	60.3906	0.656666	0.01155	0.0455838
ENSSSCT00000005931	ENSSSCG00000005388	INVS	9.87943	6.19779	0.672675	0.01	0.040563
ENSSSCT00000014099	ENSSSCG00000012896	NDUFV1	48.44	30.2289	0.68027	0.01245	0.0484382
ENSSSCT00000016766	ENSSSCG00000015391	CROT	18.2083	11.3026	0.687944	0.01045	0.0420434
ENSSSCT00000017891	ENSSSCG00000016430	GALNT11	26.3093	16.3016	0.690565	0.01005	0.0407306
ENSSSCT00000012366	ENSSSCG00000011296	ANO10	26.3942	16.3038	0.69501	0.0123	0.047965
ENSSSCT00000006679	ENSSSCG00000006088	SDC2	57.0867	35.0726	0.702811	0.00755	0.0322637
ENSSSCT00000000696	ENSSSCG00000000645	GABARAPL1	38.4465	23.5615	0.706423	0.0128	0.0495163
ENSSSCT00000000614	ENSSSCG00000000571	ABCC9	10.583	6.47131	0.709622	0.01185	0.0465411
ENSSSCT00000031506	ENSSSCG00000024550	UQCR10	302.959	185.019	0.711453	0.0078	0.0331251
ENSSSCT00000010408	ENSSSCG00000009492	GPR180	7.74424	4.72568	0.712602	0.01295	0.0499667
ENSSSCT00000019311	ENSSSCG00000017743	CRLF3	35.8972	21.9036	0.712703	0.0119	0.0467006
ENSSSCT00000018948	ENSSSCG00000017406	STAT5A	12.3254	7.47036	0.722384	0.01175	0.0462234
ENSSSCT00000006643	ENSSSCG00000006054	ATP6V1C1	27.2278	16.502	0.722435	0.01015	0.0410615
ENSSSCT00000002833	ENSSSCG00000002550	C14orf2	332.169	201.006	0.724678	0.0062	0.0274571
ENSSSCT00000017776	ENSSSCG00000016323	COPS8	25.983	15.7019	0.726631	0.0088	0.0365438
ENSSSCT00000022621	ENSSSCG00000026647	OAF	13.7127	8.28642	0.726691	0.00955	0.0390668
ENSSSCT00000024917	ENSSSCG00000024621	KAT2B	47.1526	28.3499	0.733994	0.01025	0.0413868
ENSSSCT00000004688	ENSSSCG00000004241	GJA1	47.9954	28.7807	0.737794	0.00825	0.0346721
ENSSSCT00000023294	ENSSSCG00000024081	NRBF2	16.2782	9.75536	0.738676	0.01105	0.0439796
ENSSSCT00000005723	ENSSSCG00000005191	MPDZ	15.7744	9.44223	0.740382	0.0074	0.031738
ENSSSCT00000010093	ENSSSCG00000009217	PKD2	18.9294	11.3042	0.74377	0.00685	0.0297975
ENSSSCT00000029407	ENSSSCG00000022430	SLC30A5	13.5662	8.10093	0.743854	0.0117	0.0460651
ENSSSCT00000007586	ENSSSCG00000006925	KYAT3	48.6862	29.0483	0.745058	0.00705	0.0305036
ENSSSCT00000004085	ENSSSCG00000003687	EPB41L3	19.7355	11.7744	0.745136	0.0086	0.0358683
ENSSSCT00000007787	ENSSSCG00000007115	THBD	9.75644	5.81429	0.746752	0.0125	0.0485956
ENSSSCT00000000745	ENSSSCG00000000684	USP5	25.5779	15.2426	0.746789	0.0076	0.0324378
ENSSSCT00000015731	ENSSSCG00000014393	GNPDA1	11.785	7.01957	0.747493	0.0123	0.047965
ENSSSCT00000012757	ENSSSCG00000011653	PCCB	44.3677	26.33	0.752804	0.0061	0.0270926
ENSSSCT00000000139	ENSSSCG00000000133	TST	81.7738	48.5198	0.753064	0.00555	0.0250627
ENSSSCT00000009355	ENSSSCG00000008550	SLC5A6	13.0197	7.71868	0.754272	0.01265	0.0490642
ENSSSCT00000017173	ENSSSCG00000015772	AGA	10.3065	6.1037	0.755795	0.0089	0.0368846
ENSSSCT00000003535	ENSSSCG00000003183	RRAS	55.1277	32.5937	0.758185	0.00475	0.0220368
ENSSSCT00000002156	ENSSSCG00000001927	HEXA	16.9381	9.99766	0.760612	0.0072	0.0310325
ENSSSCT00000014459	ENSSSCG00000013239	PSMC3	29.7316	17.548	0.760689	0.00425	0.0200953
ENSSSCT00000011105	ENSSSCG00000010143	MTR	10.8992	6.42572	0.762299	0.0129	0.0498301
ENSSSCT00000033313	ENSSSCG00000012657	AIFM1	18.7757	11.0673	0.762559	0.0078	0.0331251
ENSSSCT00000012812	ENSSSCG00000011702	TM4SF1	23.6252	13.9213	0.76303	0.0127	0.0492048
ENSSSCT00000030308	ENSSSCG00000020732	IKBIP	13.507	7.94811	0.765026	0.0054	0.0245028
ENSSSCT00000009143	ENSSSCG00000008349	CNRIP1	15.5666	9.11916	0.771484	0.0079	0.0334669
ENSSSCT00000003139	ENSSSCG00000002838	ZNF423	6.62877	3.87565	0.774302	0.01225	0.0478079
ENSSSCT00000025356	ENSSSCG00000028197	PFKL	16.7634	9.77437	0.778243	0.0057	0.0256184
ENSSSCT00000006701	ENSSSCG00000006109	FAM92A1	20.1744	11.7192	0.78365	0.0085	0.0355251
ENSSSCT00000026549	ENSSSCG00000029161	ADI1	66.5631	38.557	0.787731	0.0039	0.0187106
ENSSSCT00000006323	ENSSSCG00000005751	COL5A1	10.4791	6.05406	0.791541	0.0081	0.0341564
ENSSSCT00000016277	ENSSSCG00000014921	PRSS23	36.4487	20.9909	0.796098	0.003	0.0150476
ENSSSCT00000009520	ENSSSCG00000008701	LRPAP1	30.7808	17.7099	0.797472	0.0043	0.0202916
ENSSSCT00000029499	ENSSSCG00000027055	NUAK1	13.7017	7.85205	0.80321	0.0089	0.0368846
ENSSSCT00000015497	ENSSSCG00000014184	PAM	67.1333	38.3933	0.806175	0.00625	0.0276396
ENSSSCT00000005545	ENSSSCG00000005029	C14orf166	109.391	62.4734	0.808179	0.00275	0.0139935
ENSSSCT00000029900	ENSSSCG00000029212	GDE1	18.5047	10.5485	0.810849	0.0071	0.0306796
ENSSSCT00000036390	ENSSSCG00000015896	FAP	31.0013	17.6635	0.811555	0.0046	0.0214599
ENSSSCT00000011746	ENSSSCG00000010734	OAT	58.7294	33.4043	0.814051	0.00475	0.0220368
ENSSSCT00000012640	ENSSSCG00000011550	CAMK1	10.0845	5.73509	0.81425	0.0081	0.0341564
ENSSSCT00000003984	ENSSSCG00000003589	MECR	4.72669	2.68594	0.815406	0.0068	0.0296188
ENSSSCT00000034304	ENSSSCG00000028148	DMD	60.7463	34.3888	0.820858	0.005	0.022992
ENSSSCT00000014330	ENSSSCG00000013110	TMEM109	9.42527	5.33283	0.821634	0.0063	0.0278195
ENSSSCT00000012578	ENSSSCG00000011495	PRICKLE2	10.4132	5.86263	0.828788	0.0047	0.0218451
ENSSSCT00000000296	ENSSSCG00000000276	TARBP2	6.4455	3.6181	0.833062	0.01175	0.0462234
ENSSSCT00000023998	ENSSSCG00000021472	POLR2E	117.952	66.2103	0.833069	0.00295	0.0148396
ENSSSCT00000029845	ENSSSCG00000030318	SDHC	81.5013	45.7284	0.833733	0.00455	0.0212661
ENSSSCT00000003504	ENSSSCG00000003155	PPP1R15A	28.7001	16.0678	0.836879	0.0052	0.023749
ENSSSCT00000004536	ENSSSCG00000004101	LRP11	3.02161	1.69146	0.837051	0.0119	0.0467006
ENSSSCT00000029514	ENSSSCG00000021355	SOD1	242.89	135.495	0.842062	0.0069	0.0299748
ENSSSCT00000008772	ENSSSCG00000008004	FAM173A	4.40671	2.45336	0.84494	0.00775	0.0329526
ENSSSCT00000006763	ENSSSCG00000006169	ZFHX4	3.37415	1.87544	0.847296	0.00875	0.0363758
ENSSSCT00000031734	ENSSSCG00000022317	SLC38A10	9.93904	5.51207	0.850512	0.0032	0.0158772
ENSSSCT00000033239	ENSSSCG00000006061	ZNF706	28.2878	15.6842	0.850865	0.01245	0.0484382
ENSSSCT00000000037	ENSSSCG00000000035	TTLL1	7.26109	4.02329	0.851808	0.01195	0.0468604
ENSSSCT00000029603	ENSSSCG00000028124	SNRPN	13.8572	7.66274	0.854706	0.003	0.0150476
ENSSSCT00000019150	ENSSSCG00000017591	NME2	140.142	77.4157	0.856191	0.00215	0.011386
ENSSSCT00000026974	ENSSSCG00000026710	CARHSP1	25.5451	14.0942	0.857946	0.0039	0.0187106
ENSSSCT00000019393	ENSSSCG00000017818	SERPINF1	80.4686	44.3534	0.85938	0.0016	0.00888088
ENSSSCT00000010720	ENSSSCG00000009778	RILPL2	36.1673	19.9093	0.861245	0.00315	0.0156702
ENSSSCT00000000391	ENSSSCG00000000368	MMP19	12.0161	6.6106	0.862112	0.00505	0.0231822
ENSSSCT00000008443	ENSSSCG00000007700	HIP1	10.3411	5.66721	0.867678	0.0022	0.0116072
ENSSSCT00000017661	ENSSSCG00000016220	DNPEP	11.6544	6.38087	0.869053	0.0073	0.0313869
ENSSSCT00000013158	ENSSSCG00000012026	ADAMTS1	7.60086	4.15919	0.869861	0.0035	0.0171012
ENSSSCT00000016699	ENSSSCG00000015326	COL1A2	86.3487	47.2421	0.8701	0.01295	0.0499667
ENSSSCT00000018606	ENSSSCG00000017089	ANXA6	109.715	59.9777	0.871261	0.0027	0.013779
ENSSSCT00000011310	ENSSSCG00000010332	PLAC9	32.1487	17.5638	0.872154	0.0043	0.0202916
ENSSSCT00000019152	ENSSSCG00000024673	NME1	24.8723	13.5883	0.872176	0.00955	0.0390668
ENSSSCT00000028203	ENSSSCG00000022098	DUS2	13.8302	7.547	0.873846	0.0051	0.0233723
ENSSSCT00000016280	ENSSSCG00000014924	CTSC	82.5603	44.8986	0.878776	0.008	0.033811
ENSSSCT00000012651	ENSSSCG00000011560	CRELD1	8.15804	4.43616	0.878911	0.01285	0.049674
ENSSSCT00000014877	ENSSSCG00000013622	TMEM205	33.7306	18.311	0.881353	0.00365	0.0177093
ENSSSCT00000000942	ENSSSCG00000000863	SYCP3	6.32431	3.4212	0.886403	0.00815	0.0343299
ENSSSCT00000013964	ENSSSCG00000012772	BCAP31	92.9849	50.2972	0.886517	0.00525	0.0239384
ENSSSCT00000004978	ENSSSCG00000004506	CTIF	5.64845	3.04838	0.889812	0.00555	0.0250627
ENSSSCT00000019437	ENSSSCG00000017861	ASPA	8.62039	4.65204	0.889891	0.0042	0.0198982
ENSSSCT00000017505	ENSSSCG00000016077	HSPD1	104.87	56.4835	0.892705	0.0036	0.017508
ENSSSCT00000022874	ENSSSCG00000029385	LIAS	14.3136	7.70709	0.89313	0.00295	0.0148396
ENSSSCT00000024180	ENSSSCG00000023924	PDE1A	12.4078	6.6519	0.899404	0.0125	0.0485956
ENSSSCT00000031909	ENSSSCG00000023043	BCL2L13	12.9091	6.91865	0.899827	0.00285	0.0144171
ENSSSCT00000011358	ENSSSCG00000010376	GDF10	3.18355	1.7048	0.901031	0.0106	0.0425303
ENSSSCT00000025957	ENSSSCG00000029380	ZFP2	22.6332	12.1073	0.902565	0.00135	0.00769621
ENSSSCT00000006167	ENSSSCG00000005608	ANGPTL2	25.7496	13.7341	0.90679	0.0018	0.00980761
ENSSSCT00000015699	ENSSSCG00000014369	CD14	11.3942	6.07725	0.906812	0.00405	0.0193052
ENSSSCT00000015539	ENSSSCG00000014221	LVRN	2.34939	1.2511	0.909083	0.0108	0.0431789
ENSSSCT00000015144	ENSSSCG00000013864	TMEM38A	5.91091	3.14103	0.912141	0.00855	0.0356976
ENSSSCT00000005557	ENSSSCG00000005041	FERMT2	128.773	68.2689	0.915528	0.0024	0.012487
ENSSSCT00000016395	ENSSSCG00000015030	DLAT	31.0763	16.4722	0.915783	0.00315	0.0156702
ENSSSCT00000003763	ENSSSCG00000003392	SLC25A33	7.36153	3.89871	0.917007	0.0118	0.0463824
ENSSSCT00000012455	ENSSSCG00000011377	LAMB2	31.4522	16.6292	0.919438	0.00155	0.00864549
ENSSSCT00000006421	ENSSSCG00000005842	TMEM141	19.0765	10.0842	0.919708	0.0085	0.0355251
ENSSSCT00000011320	ENSSSCG00000010340	FAM213A	150.874	79.7297	0.920151	0.0042	0.0198982
ENSSSCT00000005988	ENSSSCG00000005444	TMEM245	43.6594	23.0708	0.920222	0.00225	0.0118294
ENSSSCT00000012672	ENSSSCG00000011579	PPARG	69.4519	36.6511	0.922156	0.0042	0.0198982
ENSSSCT00000026501	ENSSSCG00000026889	TMEM237	2.66389	1.40442	0.923555	0.00835	0.0350145
ENSSSCT00000015978	ENSSSCG00000014627	SMPD1	9.92935	5.22445	0.926419	0.0065	0.0285402
ENSSSCT00000000671	ENSSSCG00000000625	LRP6	33.7164	17.7359	0.926779	0.01165	0.0459052
ENSSSCT00000029989	ENSSSCG00000026655	PTPN13	14.1785	7.44926	0.928537	0.00365	0.0177093
ENSSSCT00000002143	ENSSSCG00000001914	LOXL1	4.94507	2.59705	0.929116	0.00535	0.0243152
ENSSSCT00000024314	ENSSSCG00000029492	TMEM218	2.55282	1.33844	0.931542	0.00915	0.0377283
ENSSSCT00000022836	ENSSSCG00000024043	ADAMTS2	8.76855	4.58557	0.935238	0.0025	0.0129223
ENSSSCT00000012667	ENSSSCG00000011575	ATG7	19.5203	10.1958	0.937009	0.0015	0.00840992
ENSSSCT00000003383	ENSSSCG00000003046	RABAC1	137.012	71.4662	0.938973	0.0006	0.00385087
ENSSSCT00000012774	ENSSSCG00000011669	SLC25A36	44.4995	23.1686	0.941617	0.0027	0.013779
ENSSSCT00000006418	ENSSSCG00000005839	FBXW5	12.8816	6.70102	0.942861	0.0051	0.0233723
ENSSSCT00000027190	ENSSSCG00000028572	PER3	2.74299	1.42632	0.943448	0.00745	0.0319124
ENSSSCT00000010955	ENSSSCG00000009998	GATSL3	12.1547	6.31562	0.944523	0.0024	0.012487
ENSSSCT00000001098	ENSSSCG00000001006	TUBB2B	16.8977	8.77225	0.94581	0.0028	0.0142054
ENSSSCT00000033683	ENSSSCG00000012597	PLS3	27.5001	14.2753	0.945918	0.0032	0.0158772
ENSSSCT00000010797	ENSSSCG00000009851	PEBP1	122.409	63.481	0.947317	0.0021	0.0111623
ENSSSCT00000015569	ENSSSCG00000014249	2021-03-03	5.6817	2.94368	0.948702	0.0105	0.0422058
ENSSSCT00000030545	ENSSSCG00000026955	ACER2	5.24169	2.71519	0.94898	0.0032	0.0158772
ENSSSCT00000010292	ENSSSCG00000009393	EBPL	19.1129	9.83217	0.958964	0.00705	0.0305036
ENSSSCT00000005313	ENSSSCG00000004813	TTC23	6.19926	3.18872	0.95912	0.00695	0.0301515
ENSSSCT00000000652	ENSSSCG00000000606	MGP	244.278	125.502	0.960812	0.0004	0.00270989
ENSSSCT00000014145	ENSSSCG00000012940	B4GAT1	9.7001	4.98243	0.961151	0.00175	0.00957731
ENSSSCT00000028859	ENSSSCG00000028674	CR2	8.86448	4.54994	0.962188	0.00015	0.00114415
ENSSSCT00000018052	ENSSSCG00000016581	CALU	101.033	51.8217	0.9632	0.00375	0.0181124
ENSSSCT00000003854	ENSSSCG00000003468	PLEKHM2	15.3536	7.85663	0.966595	0.00865	0.0360392
ENSSSCT00000012005	ENSSSCG00000010968	IL11RA	12.02	6.11948	0.973957	0.0036	0.017508
ENSSSCT00000012123	ENSSSCG00000011077	MSRB2	12.113	6.15923	0.975737	0.0051	0.0233723
ENSSSCT00000016275	ENSSSCG00000014919	ME3	11.2075	5.69643	0.976331	0.00185	0.0100367
ENSSSCT00000004661	ENSSSCG00000004218	RSPO3	9.44881	4.78287	0.982256	0.01115	0.044299
ENSSSCT00000015984	ENSSSCG00000014633	PRKCDBP	74.1279	37.5195	0.982376	0.0004	0.00270989
ENSSSCT00000017377	ENSSSCG00000015959	RAPGEF4	6.12835	3.09235	0.986794	0.00185	0.0100367
ENSSSCT00000033565	ENSSSCG00000001476	HSD17B8	19.5955	9.87347	0.988897	0.00905	0.0373906
ENSSSCT00000032308	ENSSSCG00000024019	GTF2H5	57.0763	28.7484	0.989409	0.00955	0.0390668
ENSSSCT00000035671	ENSSSCG00000024310	F13A1	4.6637	2.34843	0.98978	0.00175	0.00957731
ENSSSCT00000013528	ENSSSCG00000012371	AR	2.91717	1.46742	0.991288	0.00665	0.0290831
ENSSSCT00000007283	ENSSSCG00000006647	CTSK	138.603	69.6902	0.991936	0.00285	0.0144171
ENSSSCT00000015149	ENSSSCG00000013869	CPAMD8	1.96642	0.988025	0.992951	0.0085	0.0355251
ENSSSCT00000011014	ENSSSCG00000010053	SPECC1L	18.1223	9.1039	0.993213	0.00055	0.00357219
ENSSSCT00000006498	ENSSSCG00000005918	DGAT1	9.69685	4.87079	0.99336	0.00275	0.0139935
ENSSSCT00000004337	ENSSSCG00000003922	UROD	21.8688	10.9536	0.997468	0.0005	0.00328984
ENSSSCT00000009194	ENSSSCG00000008397	EFEMP1	59.7207	29.7871	1.00354	0.00035	0.00241123
ENSSSCT00000004678	ENSSSCG00000004233	SMPDL3A	22.272	11.1008	1.00456	0.00165	0.00911517
ENSSSCT00000030579	ENSSSCG00000023662	CHST3	7.30143	3.63304	1.007	0.0019	0.0102639
ENSSSCT00000016373	ENSSSCG00000015009	KDELC2	21.1261	10.5114	1.00707	0.0005	0.00328984
ENSSSCT00000006403	ENSSSCG00000005826	PHPT1	46.0076	22.8619	1.00893	0.0095	0.0389007
ENSSSCT00000017010	ENSSSCG00000015616	HSD11B1	14.8962	7.39894	1.00956	0.00105	0.00621961
ENSSSCT00000000492	ENSSSCG00000000456	SLC16A7	22.3357	11.0917	1.00988	0.0008	0.00492927
ENSSSCT00000006575	ENSSSCG00000005992	SHAS2	11.2499	5.58509	1.01026	0.00135	0.00769621
ENSSSCT00000022820	ENSSSCG00000029508	QDPR	8.24937	4.09471	1.01052	0.0012	0.00696669
ENSSSCT00000011734	ENSSSCG00000010723	ACADSB	26.5767	13.1604	1.01395	0.00035	0.00241123
ENSSSCT00000034653	ENSSSCG00000012440	PGK1	112.122	55.1362	1.024	0.00295	0.0148396
ENSSSCT00000030653	ENSSSCG00000028829	HIST1H3E	42.2365	20.7111	1.02809	0.009	0.037221
ENSSSCT00000019349	ENSSSCG00000017777	FLOT2	12.7672	6.24666	1.03128	0.00385	0.0185112
ENSSSCT00000004159	ENSSSCG00000003757	SSX2IP	14.0218	6.84455	1.03464	0.0015	0.00840992
ENSSSCT00000018959	ENSSSCG00000017415	TTC25	4.26801	2.0799	1.03705	0.01215	0.0474919
ENSSSCT00000011436	ENSSSCG00000010450	LIPA	31.892	15.5314	1.03801	0.00095	0.00571086
ENSSSCT00000000999	ENSSSCG00000000915	DCN	903.912	439.593	1.04001	0.00465	0.0216526
ENSSSCT00000014771	ENSSSCG00000013524	C19orf70	40.3246	19.5869	1.04177	0.0003	0.00210767
ENSSSCT00000009718	ENSSSCG00000008877	ETFDH	46.1172	22.3812	1.04302	0.00085	0.00519231
ENSSSCT00000011513	ENSSSCG00000010523	HOGA1	6.05547	2.93847	1.04318	0.0019	0.0102639
ENSSSCT00000018836	ENSSSCG00000017300	MRC2	10.5804	5.13298	1.04353	0.00025	0.00179652
ENSSSCT00000029315	ENSSSCG00000025942	MCCC1	25.6261	12.4319	1.04357	0.00075	0.00466531
ENSSSCT00000012332	ENSSSCG00000011264	CSRNP1	11.4952	5.5764	1.04363	0.0005	0.00328984
ENSSSCT00000017284	ENSSSCG00000015873	ACVR1C	16.2469	7.86774	1.04614	0.0031	0.0154629
ENSSSCT00000011769	ENSSSCG00000010757	EBF3	5.47481	2.64183	1.05127	0.00305	0.0152529
ENSSSCT00000004538	ENSSSCG00000004103	PCMT1	50.1806	24.1976	1.05227	0.00075	0.00466531
ENSSSCT00000009100	ENSSSCG00000008309	SPR	26.1867	12.6271	1.05232	0.00125	0.00721196
ENSSSCT00000004631	ENSSSCG00000004192	CTGF	21.6732	10.4444	1.05318	0.00095	0.00571086
ENSSSCT00000014256	ENSSSCG00000013043	MACROD1	13.2992	6.40403	1.05428	0.0025	0.0129223
ENSSSCT00000000742	ENSSSCG00000000681	P3H3	7.46556	3.59432	1.05453	0.0021	0.0111623
ENSSSCT00000023699	ENSSSCG00000023807	ACO1	111.051	53.4579	1.05474	0.0085	0.0355251
ENSSSCT00000014039	ENSSSCG00000012844	SLC25A22	7.72484	3.71655	1.05554	0.0015	0.00840992
ENSSSCT00000029306	ENSSSCG00000025005	B4GALT6	2.24388	1.07929	1.05592	0.00745	0.0319124
ENSSSCT00000026786	ENSSSCG00000021041	PM20D1	4.50843	2.15246	1.06664	0.00585	0.0261738
ENSSSCT00000007145	ENSSSCG00000006524	THBS3	7.58717	3.62013	1.06752	0.00055	0.00357219
ENSSSCT00000017506	ENSSSCG00000016078	HSPE1	240.279	114.544	1.06881	0.00035	0.00241123
ENSSSCT00000031238	ENSSSCG00000026224	ARHGAP31	12.4897	5.94697	1.07051	0.00785	0.0332952
ENSSSCT00000014250	ENSSSCG00000013037	VEGFB	20.2177	9.60501	1.07376	0.00225	0.0118294
ENSSSCT00000009745	ENSSSCG00000008901	PAICS	18.5755	8.81698	1.07504	0.001	0.00596649
ENSSSCT00000012260	ENSSSCG00000011195	GALNT15	1.98487	0.941913	1.07538	0.0119	0.0467006
ENSSSCT00000014831	ENSSSCG00000013579	CD209	53.6349	25.4468	1.07568	0.0002	0.00147612
ENSSSCT00000015205	ENSSSCG00000013919	HOMER3	3.83381	1.81815	1.07631	0.0093	0.0382324
ENSSSCT00000018501	ENSSSCG00000016991	DUSP1	160.587	75.9486	1.08026	0.0073	0.0313869
ENSSSCT00000015010	ENSSSCG00000013736	PRDX2	420.252	198.736	1.0804	0.0013	0.00745411
ENSSSCT00000005057	ENSSSCG00000004578	ANXA2	943.566	446.095	1.08077	0.01055	0.0423675
ENSSSCT00000030914	ENSSSCG00000030143	OGN	104.461	49.3234	1.08262	0.0012	0.00696669
ENSSSCT00000012277	ENSSSCG00000011211	THRB	18.4113	8.69079	1.08303	0.00025	0.00179652
ENSSSCT00000031211	ENSSSCG00000029988	POR	17.7679	8.36719	1.08646	0.001	0.00596649
ENSSSCT00000031020	ENSSSCG00000027381	GGCX	22.1803	10.4251	1.08921	0.0004	0.00270989
ENSSSCT00000004467	ENSSSCG00000004039	SLC22A3	2.73951	1.28654	1.09043	0.00345	0.0169043
ENSSSCT00000011806	ENSSSCG00000010790	ECHS1	39.6969	18.6395	1.09067	0.0019	0.0102639
ENSSSCT00000006268	ENSSSCG00000005699	HMCN2	6.05361	2.83773	1.09306	0.00085	0.00519231
ENSSSCT00000010770	ENSSSCG00000009827	HVCN1	21.449	10.0396	1.09521	0.00245	0.0127052
ENSSSCT00000032386	ENSSSCG00000024071	SCARF1	3.50818	1.63999	1.09704	0.00385	0.0185112
ENSSSCT00000008941	ENSSSCG00000008164	MAP4K4	12.0396	5.61811	1.09963	0.0008	0.00492927
ENSSSCT00000009459	ENSSSCG00000008646	RNF144A	9.98714	4.65637	1.10086	0.00825	0.0346721
ENSSSCT00000003153	ENSSSCG00000002852	PLEKHF1	11.9956	5.5926	1.10092	0.00405	0.0193052
ENSSSCT00000016726	ENSSSCG00000015352	ARL4A	53.1102	24.6417	1.10789	0.0003	0.00210767
ENSSSCT00000007974	ENSSSCG00000007288	MYH7B	2.29375	1.06089	1.11243	0.00185	0.0100367
ENSSSCT00000022928	ENSSSCG00000021818	ENOX1	4.35596	2.00962	1.11607	0.00215	0.011386
ENSSSCT00000002038	ENSSSCG00000001819	MAN2A2	12.0762	5.57015	1.11638	0.00025	0.00179652
ENSSSCT00000025302	ENSSSCG00000024059	VAT1	52.8487	24.3512	1.11788	0.0002	0.00147612
ENSSSCT00000023019	ENSSSCG00000030396	SETD7	35.0292	16.0786	1.12342	0.0011	0.00647153
ENSSSCT00000018112	ENSSSCG00000016634	CAV1	223.073	102.291	1.12484	0.0042	0.0198982
ENSSSCT00000008167	ENSSSCG00000007463	PTGIS	11.0582	5.04328	1.13268	0.00035	0.00241123
ENSSSCT00000009013	ENSSSCG00000008230	ATOH8	5.58128	2.53506	1.13857	0.0081	0.0341564
ENSSSCT00000011607	ENSSSCG00000022351	GSTO1	34.8124	15.7773	1.14175	0.00015	0.00114415
ENSSSCT00000005888	ENSSSCG00000005349	GRHPR	23.5122	10.6471	1.14295	0.0001	0.000795643
ENSSSCT00000015578	ENSSSCG00000014257	SLC27A6	4.20918	1.90037	1.14726	0.002	0.0107157
ENSSSCT00000019179	ENSSSCG00000017617	SCPEP1	68.4117	30.8614	1.14844	0.0006	0.00385087
ENSSSCT00000005438	ENSSSCG00000004928	CILP	17.0872	7.69614	1.15071	0.0001	0.000795643
ENSSSCT00000024875	ENSSSCG00000022409	DNASE1L1	4.82377	2.16413	1.15637	0.00535	0.0243152
ENSSSCT00000030961	ENSSSCG00000021973	GPX8	43.9868	19.7299	1.15669	0.00015	0.00114415
ENSSSCT00000032227	ENSSSCG00000024296	NKIRAS1	22.1375	9.90202	1.1607	0.0004	0.00270989
ENSSSCT00000004906	ENSSSCG00000004441	DSE	20.0696	8.93884	1.16685	0.0002	0.00147612
ENSSSCT00000012169	ENSSSCG00000011119	ECHDC3	15.2538	6.78087	1.16963	5e-05	0.00042226
ENSSSCT00000017404	ENSSSCG00000015983	HOXD8	13.2989	5.88556	1.17605	0.00285	0.0144171
ENSSSCT00000017739	ENSSSCG00000016290	EFHD1	2.72442	1.20534	1.17651	0.00475	0.0220368
ENSSSCT00000018723	ENSSSCG00000017198	ACOX1	49.9985	22.107	1.17738	0.00125	0.00721196
ENSSSCT00000030321	ENSSSCG00000026713	TMEM17	4.18961	1.85037	1.179	0.0054	0.0245028
ENSSSCT00000006892	ENSSSCG00000006289	F5	3.76634	1.65907	1.18279	0.0001	0.000795643
ENSSSCT00000003355	ENSSSCG00000003021	MEGF8	4.51597	1.98636	1.18491	0.00025	0.00179652
ENSSSCT00000004455	ENSSSCG00000004029	QKI	145.893	63.8898	1.19126	0.00035	0.00241123
ENSSSCT00000004251	ENSSSCG00000003839	PLPP3	71.3932	31.165	1.19586	0.0002	0.00147612
ENSSSCT00000002714	ENSSSCG00000002444	FBLN5	10.0838	4.39911	1.19676	0.00055	0.00357219
ENSSSCT00000003053	ENSSSCG00000002756	CYB5B	135.295	59.011	1.19705	0.0007	0.00439795
ENSSSCT00000017143	ENSSSCG00000015743	PTPN4	31.7882	13.8185	1.20189	0.00015	0.00114415
ENSSSCT00000004011	ENSSSCG00000003616	FAM167B	3.32524	1.44493	1.20246	0.0114	0.0451037
ENSSSCT00000012367	ENSSSCG00000011297	ABHD5	9.80949	4.24845	1.20724	0.0005	0.00328984
ENSSSCT00000028661	ENSSSCG00000028322	BTG2	177.852	76.7828	1.21183	0.0014	0.007935
ENSSSCT00000032370	ENSSSCG00000025281	ARL6IP1	207.071	89.333	1.21286	0.0031	0.0154629
ENSSSCT00000010729	ENSSSCG00000009787	CCDC62	5.50587	2.37093	1.21551	0.00095	0.00571086
ENSSSCT00000004853	ENSSSCG00000004390	SESN1	87.7345	37.7372	1.21716	0.00045	0.00300237
ENSSSCT00000025982	ENSSSCG00000026542	FIGN	2.76421	1.18781	1.21856	0.00825	0.0346721
ENSSSCT00000008781	ENSSSCG00000008013	IGFALS	2.03133	0.872699	1.21887	0.00915	0.0377283
ENSSSCT00000018709	ENSSSCG00000017184	PRPSAP1	16.2276	6.96693	1.21985	5e-05	0.00042226
ENSSSCT00000027771	ENSSSCG00000023643	PDHA1	138.816	59.562	1.22071	0.0081	0.0341564
ENSSSCT00000000023	ENSSSCG00000000022	LDOC1L	5.41545	2.32157	1.22198	0.00955	0.0390668
ENSSSCT00000015008	ENSSSCG00000013734	HOOK2	8.05786	3.44309	1.22669	0.0005	0.00328984
ENSSSCT00000019021	ENSSSCG00000017472	IGFBP4	44.8598	19.1305	1.22955	0.0001	0.000795643
ENSSSCT00000007653	ENSSSCG00000006988	PDGFRL	15.946	6.77109	1.23574	0.00015	0.00114415
ENSSSCT00000004890	ENSSSCG00000004425	LAMA4	86.4975	36.6821	1.23758	0.0028	0.0142054
ENSSSCT00000007604	ENSSSCG00000006940	CYR61	21.6621	9.18515	1.2378	5e-05	0.00042226
ENSSSCT00000001749	ENSSSCG00000001570	PI16	60.6747	25.7176	1.23834	5e-05	0.00042226
ENSSSCT00000028476	ENSSSCG00000026721	RNASE4	83.0818	35.21	1.23855	5e-05	0.00042226
ENSSSCT00000010486	ENSSSCG00000009565	GAS6	7.51686	3.18289	1.23979	0.00465	0.0216526
ENSSSCT00000034453	ENSSSCG00000011695	AGTR1	11.4804	4.85938	1.24032	0.00365	0.0177093
ENSSSCT00000006245	ENSSSCG00000005680	PRRX2	5.29763	2.23579	1.24456	0.0027	0.013779
ENSSSCT00000017563	ENSSSCG00000016130	ZDBF2	0.714592	0.299985	1.25223	0.00375	0.0181124
ENSSSCT00000016290	ENSSSCG00000014933	NAALAD2	2.12404	0.89125	1.25291	0.00675	0.0294402
ENSSSCT00000010605	ENSSSCG00000009672	SCARA5	40.4334	16.949	1.25435	5e-05	0.00042226
ENSSSCT00000026992	ENSSSCG00000024995	UQCC3	14.1731	5.91243	1.26133	0.0067	0.0292617
ENSSSCT00000029539	ENSSSCG00000022585	C1orf54	5.14516	2.14444	1.26262	0.0008	0.00492927
ENSSSCT00000001148	ENSSSCG00000001054	GFOD1	3.08444	1.28519	1.26302	0.01005	0.0407306
ENSSSCT00000017061	ENSSSCG00000015663	C4BPA	333.543	138.914	1.26368	5e-05	0.00042226
ENSSSCT00000015579	ENSSSCG00000014258	ISOC1	28.8579	11.9938	1.26668	5e-05	0.00042226
ENSSSCT00000014041	ENSSSCG00000012846	PDDC1	13.2832	5.51082	1.26926	0.0002	0.00147612
ENSSSCT00000012579	ENSSSCG00000011496	ADAMTS9	9.3228	3.86755	1.26934	0.0089	0.0368846
ENSSSCT00000009749	ENSSSCG00000008902	PPAT	3.09884	1.28351	1.27163	0.00195	0.0104902
ENSSSCT00000006533	ENSSSCG00000005950	PHF20L1	24.2227	10.0049	1.27565	0.0013	0.00745411
ENSSSCT00000014161	ENSSSCG00000012956	PACS1	11.2486	4.64067	1.27734	5e-05	0.00042226
ENSSSCT00000017224	ENSSSCG00000015816	LETM2	2.4424	1.00734	1.27775	0.00715	0.0308556
ENSSSCT00000003588	ENSSSCG00000003229	ETFB	58.1014	23.9129	1.28079	0.00065	0.00412501
ENSSSCT00000012364	ENSSSCG00000011294	FAM198A	4.38774	1.80029	1.28525	0.0009	0.00545299
ENSSSCT00000017210	ENSSSCG00000015803	CYP4V2	82.7046	33.9167	1.28597	0.0005	0.00328984
ENSSSCT00000016732	ENSSSCG00000015357	MEOX2	10.8313	4.42727	1.29072	0.0001	0.000795643
ENSSSCT00000016945	ENSSSCG00000015555	LAMC1	89.477	36.5478	1.29173	0.00115	0.00672023
ENSSSCT00000004567	ENSSSCG00000004132	PHACTR2	19.1376	7.78484	1.29767	0.001	0.00596649
ENSSSCT00000026025	ENSSSCG00000024791	CD59	137.051	55.5443	1.30301	0.0004	0.00270989
ENSSSCT00000007744	ENSSSCG00000007073	ISM1	4.13934	1.67746	1.30313	0.00075	0.00466531
ENSSSCT00000027104	ENSSSCG00000021739	HSD17B12	109.293	44.2359	1.30491	0.0016	0.00888088
ENSSSCT00000035287	ENSSSCG00000005997	COL14A1	45.1984	18.2891	1.30528	0.00825	0.0346721
ENSSSCT00000025141	ENSSSCG00000029395	TMEM25	3.82695	1.54739	1.30636	0.00785	0.0332952
ENSSSCT00000032548	ENSSSCG00000024938	SH3BP5	24.0143	9.67873	1.311	0.00105	0.00621961
ENSSSCT00000016774	ENSSSCG00000015399	SEMA3E	2.77948	1.11611	1.31633	0.0012	0.00696669
ENSSSCT00000010020	ENSSSCG00000009150	HADH	199.728	80.1475	1.31731	0.00105	0.00621961
ENSSSCT00000005763	ENSSSCG00000005229	VLDLR	22.9361	9.1829	1.3206	5e-05	0.00042226
ENSSSCT00000016636	ENSSSCG00000015267	FMO2	3.33781	1.33515	1.3219	0.0014	0.007935
ENSSSCT00000003556	ENSSSCG00000003201	ATF5	5.10623	2.04015	1.32358	0.0016	0.00888088
ENSSSCT00000016488	ENSSSCG00000015122	THY1	79.6396	31.814	1.32383	5e-05	0.00042226
ENSSSCT00000022684	ENSSSCG00000025881	PDHB	157.489	62.8926	1.32429	0.00065	0.00412501
ENSSSCT00000018366	ENSSSCG00000016863	OXCT1	118.321	47.2468	1.32442	0.0038	0.018311
ENSSSCT00000010528	ENSSSCG00000009605	GFRA2	1.91841	0.764832	1.3267	0.00515	0.0235608
ENSSSCT00000030747	ENSSSCG00000021529	KLF11	5.25867	2.0944	1.32816	0.002	0.0107157
ENSSSCT00000003046	ENSSSCG00000002749	HP	4.46704	1.77869	1.3285	0.0048	0.0222284
ENSSSCT00000015443	ENSSSCG00000014139	ARSK	12.8025	5.08843	1.33113	5e-05	0.00042226
ENSSSCT00000016622	ENSSSCG00000015253	NTM	1.43695	0.570417	1.33292	0.005	0.022992
ENSSSCT00000018440	ENSSSCG00000016933	ELOVL7	11.9595	4.74363	1.3341	0.0003	0.00210767
ENSSSCT00000015057	ENSSSCG00000013780	TECR	101.855	40.3674	1.33526	0.0001	0.000795643
ENSSSCT00000004569	ENSSSCG00000004134	PEX3	29.3404	11.6264	1.33548	0.00015	0.00114415
ENSSSCT00000000007	ENSSSCG00000000006	PPARA	5.9662	2.35949	1.33834	0.00015	0.00114415
ENSSSCT00000027606	ENSSSCG00000026229	PCBD2	12.5348	4.94174	1.34285	0.00375	0.0181124
ENSSSCT00000023000	ENSSSCG00000028922	GABRA2	1.47956	0.582826	1.34403	0.0007	0.00439795
ENSSSCT00000018627	ENSSSCG00000017109	ADAMTS16	0.875945	0.344841	1.34491	0.00595	0.026543
ENSSSCT00000018094	ENSSSCG00000016620	TSPAN12	55.7635	21.9308	1.34636	0.00045	0.00300237
ENSSSCT00000028670	ENSSSCG00000027777	PRRG1	13.992	5.48834	1.35016	5e-05	0.00042226
ENSSSCT00000015567	ENSSSCG00000014247	ALDH7A1	57.9289	22.7214	1.35023	5e-05	0.00042226
ENSSSCT00000017375	ENSSSCG00000015958	PDK1	32.5798	12.7466	1.35387	5e-05	0.00042226
ENSSSCT00000006887	ENSSSCG00000006286	SELE	1.68141	0.65746	1.3547	0.00555	0.0250627
ENSSSCT00000017937	ENSSSCG00000016473	EPHB6	1.79865	0.698765	1.36403	0.00565	0.0254331
ENSSSCT00000012706	ENSSSCG00000011609	FBLN2	19.8287	7.70105	1.36446	5e-05	0.00042226
ENSSSCT00000010843	ENSSSCG00000009893	TMEM116	0.985816	0.380824	1.37219	0.0125	0.0485956
ENSSSCT00000011646	ENSSSCG00000010647	ADRB1	3.35232	1.2925	1.37499	0.0042	0.0198982
ENSSSCT00000024059	ENSSSCG00000024430	HES4	2.58558	0.994966	1.37777	0.0102	0.0412239
ENSSSCT00000016386	ENSSSCG00000015022	LAYN	7.24762	2.77282	1.38616	0.0003	0.00210767
ENSSSCT00000019168	ENSSSCG00000017607	TMEM100	28.7791	11.0038	1.38702	5e-05	0.00042226
ENSSSCT00000027321	ENSSSCG00000021374	FXYD1	46.7358	17.8269	1.39047	0.00105	0.00621961
ENSSSCT00000025493	ENSSSCG00000025447	MID1IP1	43.9292	16.7178	1.39379	5e-05	0.00042226
ENSSSCT00000010463	ENSSSCG00000009545	COL4A2	64.7335	24.5747	1.39734	0.00325	0.0160825
ENSSSCT00000026588	ENSSSCG00000023142	GAMT	19.3109	7.32383	1.39875	5e-05	0.00042226
ENSSSCT00000034734	ENSSSCG00000012840	CD151	69.7134	26.4016	1.40081	0.0023	0.0120488
ENSSSCT00000006585	ENSSSCG00000006001	ENPP2	35.0679	13.2769	1.40123	0.00035	0.00241123
ENSSSCT00000017457	ENSSSCG00000016032	TFPI	5.14808	1.94686	1.40288	0.0036	0.017508
ENSSSCT00000004015	ENSSSCG00000003619	AZIN2	2.78226	1.04986	1.40606	0.00465	0.0216526
ENSSSCT00000010599	ENSSSCG00000009666	EPHX2	16.8964	6.34505	1.41302	5e-05	0.00042226
ENSSSCT00000009543	ENSSSCG00000008723	HTRA3	8.56697	3.21402	1.4144	5e-05	0.00042226
ENSSSCT00000027813	ENSSSCG00000023886	RPA3	46.8499	17.5153	1.41943	0.00015	0.00114415
ENSSSCT00000006020	ENSSSCG00000005474	SAL1	13.7652	5.14625	1.41943	0.0018	0.00980761
ENSSSCT00000012607	ENSSSCG00000011519	GXYLT2	10.7701	3.99102	1.4322	5e-05	0.00042226
ENSSSCT00000006664	ENSSSCG00000006073	OSR2	1.30212	0.480301	1.43886	0.0103	0.0415514
ENSSSCT00000026401	ENSSSCG00000023915	SLC2A4	1.67572	0.616216	1.44328	0.0108	0.0431789
ENSSSCT00000012308	ENSSSCG00000011241	DCLK3	1.75629	0.641938	1.45203	0.00285	0.0144171
ENSSSCT00000006000	ENSSSCG00000005455	SVEP1	26.1083	9.52612	1.45455	0.0002	0.00147612
ENSSSCT00000013052	ENSSSCG00000011928	CCDC80	88.0886	31.9684	1.46231	5e-05	0.00042226
ENSSSCT00000027816	ENSSSCG00000023369	MSRB1	79.8213	28.8532	1.46804	0.0007	0.00439795
ENSSSCT00000015143	ENSSSCG00000013863	SMIM7	101.193	36.5035	1.471	0.0027	0.013779
ENSSSCT00000006255	ENSSSCG00000005688	PTGES	4.35693	1.57101	1.47162	0.00185	0.0100367
ENSSSCT00000018233	ENSSSCG00000016751	GCK	2.19727	0.79157	1.47293	0.00085	0.00519231
ENSSSCT00000024828	ENSSSCG00000027093	FOLH1B	16.9794	6.10674	1.47531	5e-05	0.00042226
ENSSSCT00000014042	ENSSSCG00000012847	TALDO1	203.481	73.1776	1.47542	5e-05	0.00042226
ENSSSCT00000014391	ENSSSCG00000013171	LDHB	313.148	112.149	1.48142	0.0002	0.00147612
ENSSSCT00000018649	ENSSSCG00000017131	FN3K	5.14163	1.82745	1.49239	0.0005	0.00328984
ENSSSCT00000013933	ENSSSCG00000012744	CD99L2	2.44005	0.865808	1.49479	0.00235	0.0122686
ENSSSCT00000035147	ENSSSCG00000025777	ESR1	1.31575	0.465267	1.49975	0.0036	0.017508
ENSSSCT00000010929	ENSSSCG00000009973	RHBDD3	3.4923	1.2295	1.5061	0.0022	0.0116072
ENSSSCT00000006479	ENSSSCG00000005900	GPT	13.3895	4.70683	1.50827	5e-05	0.00042226
ENSSSCT00000030128	ENSSSCG00000024388	BNIP3	35.531	12.467	1.51096	5e-05	0.00042226
ENSSSCT00000015660	ENSSSCG00000014336	EGR1	67.229	23.4955	1.5167	0.00025	0.00179652
ENSSSCT00000012444	ENSSSCG00000011366	SLC25A20	20.6361	7.20327	1.51845	5e-05	0.00042226
ENSSSCT00000007404	ENSSSCG00000006759	OLFML3	55.8288	19.4811	1.51893	5e-05	0.00042226
ENSSSCT00000011228	ENSSSCG00000010258	AIFM2	15.9312	5.54909	1.52153	5e-05	0.00042226
ENSSSCT00000016619	ENSSSCG00000015250	ADAMTS15	2.94115	1.02111	1.52624	0.0001	0.000795643
ENSSSCT00000007843	ENSSSCG00000007170	CPXM1	5.3859	1.86245	1.53198	0.0006	0.00385087
ENSSSCT00000005143	ENSSSCG00000004658	FBN1	143.714	49.4029	1.54053	0.0031	0.0154629
ENSSSCT00000016988	ENSSSCG00000015595	ATF3	9.00141	3.09371	1.54081	5e-05	0.00042226
ENSSSCT00000015920	ENSSSCG00000014570	NRIP3	2.59376	0.890872	1.54176	0.0009	0.00545299
ENSSSCT00000010546	ENSSSCG00000009620	BMP1	8.47604	2.89811	1.54828	5e-05	0.00042226
ENSSSCT00000012359	ENSSSCG00000011289	ACKR2	5.05934	1.72578	1.5517	0.0006	0.00385087
ENSSSCT00000000830	ENSSSCG00000000766	CECR2	2.49003	0.847959	1.5541	0.001	0.00596649
ENSSSCT00000018116	ENSSSCG00000016638	MDFIC	19.0905	6.48666	1.55731	5e-05	0.00042226
ENSSSCT00000011522	ENSSSCG00000010532	LOXL4	2.48577	0.838816	1.56727	0.00025	0.00179652
ENSSSCT00000027674	ENSSSCG00000021821	MYO1C	35.2091	11.8677	1.56891	0.00035	0.00241123
ENSSSCT00000006644	ENSSSCG00000027480	KLF10	0.928053	0.312576	1.57	0.00375	0.0181124
ENSSSCT00000017775	ENSSSCG00000016322	ACKR3	28.538	9.59509	1.57252	5e-05	0.00042226
ENSSSCT00000003444	ENSSSCG00000003105	SLC1A5	77.3283	25.9809	1.57355	0.0002	0.00147612
ENSSSCT00000004436	ENSSSCG00000004012	THBS2	16.0475	5.37991	1.5767	5e-05	0.00042226
ENSSSCT00000019141	ENSSSCG00000017583	SGCA	18.0811	6.06042	1.57699	5e-05	0.00042226
ENSSSCT00000004864	ENSSSCG00000004401	DDO	14.3379	4.7903	1.58164	5e-05	0.00042226
ENSSSCT00000022340	ENSSSCG00000029790	PCYOX1	144.099	48.1435	1.58165	0.0024	0.012487
ENSSSCT00000010821	ENSSSCG00000009873	DTX1	7.64178	2.54812	1.58447	0.0028	0.0142054
ENSSSCT00000005546	ENSSSCG00000005030	NID2	21.4338	7.10958	1.59205	5e-05	0.00042226
ENSSSCT00000026905	ENSSSCG00000026585	PROCR	14.4439	4.76454	1.60005	5e-05	0.00042226
ENSSSCT00000026412	ENSSSCG00000023264	IDH1	292.233	96.1206	1.6042	0.0026	0.013354
ENSSSCT00000018526	ENSSSCG00000017014	PANK3	110.115	36.1489	1.60698	5e-05	0.00042226
ENSSSCT00000016697	ENSSSCG00000015324	GNG11	174.607	57.2408	1.609	5e-05	0.00042226
ENSSSCT00000002621	ENSSSCG00000002357	ALDH6A1	35.5056	11.6133	1.61227	5e-05	0.00042226
ENSSSCT00000023610	ENSSSCG00000025533	COX7A1	211.679	69.087	1.61539	5e-05	0.00042226
ENSSSCT00000016877	ENSSSCG00000015493	SERPINC1	0.979235	0.317808	1.6235	0.0116	0.045744
ENSSSCT00000035618	ENSSSCG00000012576	CHRDL1	49.6036	15.9787	1.6343	0.00015	0.00114415
ENSSSCT00000024403	ENSSSCG00000024960	PDGFC	12.6601	4.07513	1.63538	5e-05	0.00042226
ENSSSCT00000005824	ENSSSCG00000005287	PSAT1	7.8011	2.50799	1.63714	5e-05	0.00042226
ENSSSCT00000011077	ENSSSCG00000010116	SLC25A1	56.9719	18.2983	1.63854	5e-05	0.00042226
ENSSSCT00000003995	ENSSSCG00000003600	TINAGL1	67.9951	21.7688	1.64317	0.00035	0.00241123
ENSSSCT00000012791	ENSSSCG00000011683	PCOLCE2	34.0021	10.8566	1.64705	5e-05	0.00042226
ENSSSCT00000004308	ENSSSCG00000003894	CYP4B1	72.404	23.0975	1.64833	0.0006	0.00385087
ENSSSCT00000002070	ENSSSCG00000001847	MESP1	1.3567	0.432317	1.64994	0.0125	0.0485956
ENSSSCT00000028024	ENSSSCG00000021206	IL1RAP	2.61812	0.832482	1.65304	0.00055	0.00357219
ENSSSCT00000018104	ENSSSCG00000016628	WNT2	0.78635	0.249852	1.6541	0.00115	0.00672023
ENSSSCT00000012961	ENSSSCG00000011849	TNK2	9.973	3.1457	1.66465	0.0001	0.000795643
ENSSSCT00000016672	ENSSSCG00000015301	STEAP1B	5.99934	1.87275	1.67965	0.00375	0.0181124
ENSSSCT00000016413	ENSSSCG00000015047	TTC12	1.50819	0.469214	1.6845	0.00165	0.00911517
ENSSSCT00000008688	ENSSSCG00000007927	PPL	3.804	1.18128	1.68717	5e-05	0.00042226
ENSSSCT00000009820	ENSSSCG00000008965	BTC	9.35961	2.90334	1.68873	0.00805	0.0339829
ENSSSCT00000003508	ENSSSCG00000003158	DHDH	16.5584	5.13	1.69053	5e-05	0.00042226
ENSSSCT00000018113	ENSSSCG00000016635	CAV2	79.2783	24.5311	1.69231	5e-05	0.00042226
ENSSSCT00000016284	ENSSSCG00000014927	NOX4	5.03156	1.55561	1.69353	5e-05	0.00042226
ENSSSCT00000019080	ENSSSCG00000017526	COPZ2	51.4099	15.8654	1.69616	5e-05	0.00042226
ENSSSCT00000008288	ENSSSCG00000007556	PSMG3	11.4814	3.53959	1.69765	0.01215	0.0474919
ENSSSCT00000012370	ENSSSCG00000011299	CLEC3B	85.0956	26.1681	1.70128	5e-05	0.00042226
ENSSSCT00000006228	ENSSSCG00000005665	PHYHD1	10.3506	3.17057	1.7069	5e-05	0.00042226
ENSSSCT00000014036	ENSSSCG00000012841	PNPLA2	43.6134	13.3178	1.71142	5e-05	0.00042226
ENSSSCT00000007528	ENSSSCG00000006874	PALMD	25.8545	7.87721	1.71466	5e-05	0.00042226
ENSSSCT00000031660	ENSSSCG00000021379	C1QTNF1	8.20197	2.49471	1.7171	0.0003	0.00210767
ENSSSCT00000017853	ENSSSCG00000016396	TNFAIP6	5.39009	1.62899	1.72633	5e-05	0.00042226
ENSSSCT00000009398	ENSSSCG00000008588	FKBP1B	5.80277	1.75301	1.72691	0.01035	0.0417144
ENSSSCT00000033976	ENSSSCG00000014920	FZD4	36.2257	10.8652	1.73729	0.0002	0.00147612
ENSSSCT00000006747	ENSSSCG00000006153	FABP5	121.154	36.2471	1.74091	5e-05	0.00042226
ENSSSCT00000008166	ENSSSCG00000007462	KCNB1	9.12061	2.728	1.74129	5e-05	0.00042226
ENSSSCT00000023818	ENSSSCG00000024325	SGK2	9.20268	2.74077	1.74747	5e-05	0.00042226
ENSSSCT00000000232	ENSSSCG00000000216	ASIC2	0.67463	0.199256	1.75947	0.00215	0.011386
ENSSSCT00000024538	ENSSSCG00000029359	PHLDA3	24.1541	7.09523	1.76735	5e-05	0.00042226
ENSSSCT00000018923	ENSSSCG00000017384	AOC2	9.46056	2.77788	1.76794	5e-05	0.00042226
ENSSSCT00000014853	ENSSSCG00000013599	ANGPTL4	4.28747	1.25335	1.77434	5e-05	0.00042226
ENSSSCT00000009937	ENSSSCG00000009072	PGRMC2	23.2319	6.77978	1.7768	0.0012	0.00696669
ENSSSCT00000031984	ENSSSCG00000030095	ZBTB16	8.3767	2.44398	1.77715	5e-05	0.00042226
ENSSSCT00000025213	ENSSSCG00000021408	TKT	265.242	77.018	1.78404	0.00085	0.00519231
ENSSSCT00000025210	ENSSSCG00000023371	EHD2	57.2424	16.6095	1.78508	5e-05	0.00042226
ENSSSCT00000006660	ENSSSCG00000006069	RGS22	4.46512	1.29423	1.7866	5e-05	0.00042226
ENSSSCT00000012769	ENSSSCG00000011664	RBP1	20.0548	5.7911	1.79204	5e-05	0.00042226
ENSSSCT00000026173	ENSSSCG00000026813	SURF4	8.53597	2.4641	1.7925	0.00225	0.0118294
ENSSSCT00000017589	ENSSSCG00000016156	ACADL	38.0085	10.9588	1.79423	5e-05	0.00042226
ENSSSCT00000018623	ENSSSCG00000017105	UBE2QL1	0.864065	0.24836	1.7987	0.00875	0.0363758
ENSSSCT00000007652	ENSSSCG00000006987	SLC7A2	5.99911	1.71863	1.80349	5e-05	0.00042226
ENSSSCT00000010462	ENSSSCG00000009544	COL4A1	116.359	33.2503	1.80714	0.00055	0.00357219
ENSSSCT00000027767	ENSSSCG00000028881	CNIH3	2.683	0.766405	1.80767	5e-05	0.00042226
ENSSSCT00000002748	ENSSSCG00000002474	PPP4R4	3.07297	0.872916	1.81572	5e-05	0.00042226
ENSSSCT00000016695	ENSSSCG00000015322	TFPI2	117.902	33.3987	1.81972	5e-05	0.00042226
ENSSSCT00000036184	ENSSSCG00000002989	AKT2	64.4824	18.2659	1.81975	5e-05	0.00042226
ENSSSCT00000018170	ENSSSCG00000016689	TRIL	8.64342	2.43268	1.82906	5e-05	0.00042226
ENSSSCT00000035452	ENSSSCG00000030874	CT797454.3	3.6547	1.02724	1.83097	0.002	0.0107157
ENSSSCT00000014806	ENSSSCG00000013556	ADGRE1	1.91055	0.536433	1.83252	0.00045	0.00300237
ENSSSCT00000032321	ENSSSCG00000028758	LBP	2.68463	0.752405	1.83514	0.0027	0.013779
ENSSSCT00000016708	ENSSSCG00000015335	DYNC1I1	4.01785	1.12415	1.83759	0.0021	0.0111623
ENSSSCT00000017798	ENSSSCG00000016343	TWIST2	2.75941	0.771618	1.8384	0.0012	0.00696669
ENSSSCT00000024644	ENSSSCG00000026755	KLF15	6.94819	1.93733	1.84257	5e-05	0.00042226
ENSSSCT00000035788	ENSSSCG00000031053	S100A1	2280.73	630.751	1.85435	5e-05	0.00042226
ENSSSCT00000000821	ENSSSCG00000000757	ADIPOR2	128.78	35.559	1.85662	5e-05	0.00042226
ENSSSCT00000008453	ENSSSCG00000007710	MLXIPL	5.70627	1.57284	1.85918	0.00015	0.00114415
ENSSSCT00000009021	ENSSSCG00000008238	ELMOD3	66.7957	18.3936	1.86055	5e-05	0.00042226
ENSSSCT00000014517	ENSSSCG00000013292	PRR5L	17.7657	4.88707	1.86205	5e-05	0.00042226
ENSSSCT00000013159	ENSSSCG00000012027	ADAMTS5	10.0647	2.76602	1.86342	5e-05	0.00042226
ENSSSCT00000005603	ENSSSCG00000005083	DHRS7	37.4009	10.2776	1.86357	0.0024	0.012487
ENSSSCT00000009167	ENSSSCG00000008372	EHBP1	40.6643	11.1241	1.87007	5e-05	0.00042226
ENSSSCT00000007682	ENSSSCG00000007019	GPAT4	28.7168	7.8006	1.88024	5e-05	0.00042226
ENSSSCT00000003817	ENSSSCG00000003439	DHRS3	60.9327	16.3899	1.89441	5e-05	0.00042226
ENSSSCT00000013569	ENSSSCG00000012409	CITED1	8.0142	2.14987	1.89831	5e-05	0.00042226
ENSSSCT00000000025	ENSSSCG00000000024	PARVB	8.99028	2.41039	1.8991	0.00025	0.00179652
ENSSSCT00000028863	ENSSSCG00000022758	PECR	30.795	8.24743	1.90068	5e-05	0.00042226
ENSSSCT00000008382	ENSSSCG00000007642	AZGP1	6.16359	1.64217	1.90817	0.0001	0.000795643
ENSSSCT00000030864	ENSSSCG00000024134	MGLL	57.5824	15.2963	1.91245	5e-05	0.00042226
ENSSSCT00000017460	ENSSSCG00000016035	COL5A2	133.796	35.4318	1.91692	5e-05	0.00042226
ENSSSCT00000014528	ENSSSCG00000013302	CAT	424.49	111.724	1.92579	0.00275	0.0139935
ENSSSCT00000036536	ENSSSCG00000014725	HBB	437.458	114.409	1.93494	5e-05	0.00042226
ENSSSCT00000015305	ENSSSCG00000014012	GFPT2	15.4638	4.03836	1.93705	5e-05	0.00042226
ENSSSCT00000004862	ENSSSCG00000004399	SLC22A16	2.0002	0.520962	1.9409	0.00175	0.00957731
ENSSSCT00000006577	ENSSSCG00000005994	SNTB1	17.2493	4.48779	1.94246	5e-05	0.00042226
ENSSSCT00000027647	ENSSSCG00000025822	SFRP1	64.7936	16.7974	1.94761	5e-05	0.00042226
ENSSSCT00000002650	ENSSSCG00000002383	FOS	381.306	97.9133	1.96137	5e-05	0.00042226
ENSSSCT00000011758	ENSSSCG00000010746	ADAM12	3.30231	0.847899	1.96151	0.0049	0.022612
ENSSSCT00000006909	ENSSSCG00000006304	MPC2	117.109	29.9643	1.96653	5e-05	0.00042226
ENSSSCT00000033904	ENSSSCG00000000242	CH242-185F9.2	9.36663	2.39625	1.96675	0.0015	0.00840992
ENSSSCT00000004191	ENSSSCG00000003788	PTGER3	4.14627	1.05227	1.97831	5e-05	0.00042226
ENSSSCT00000008069	ENSSSCG00000007372	FITM2	13.0333	3.27987	1.9905	5e-05	0.00042226
ENSSSCT00000000131	ENSSSCG00000000125	LGALS1	966.04	242.454	1.99437	0.0005	0.00328984
ENSSSCT00000000278	ENSSSCG00000000259	CSAD	18.7688	4.68764	2.00141	5e-05	0.00042226
ENSSSCT00000004744	ENSSSCG00000004290	TBX18	3.97177	0.982974	2.01456	5e-05	0.00042226
ENSSSCT00000000078	ENSSSCG00000000072	SLC25A17	50.9323	12.542	2.02181	5e-05	0.00042226
ENSSSCT00000016707	ENSSSCG00000015334	PDK4	17.6996	4.35014	2.02459	5e-05	0.00042226
ENSSSCT00000006200	ENSSSCG00000005638	LCN2	23.6176	5.7833	2.0299	5e-05	0.00042226
ENSSSCT00000017819	ENSSSCG00000016364	GPC1	10.0136	2.44708	2.03283	5e-05	0.00042226
ENSSSCT00000004771	ENSSSCG00000004315	GABRR1	1.42257	0.347036	2.03534	0.004	0.0191078
ENSSSCT00000003853	ENSSSCG00000003467	SLC25A34	10.9645	2.6723	2.03668	5e-05	0.00042226
ENSSSCT00000006932	ENSSSCG00000006324	ALDH9A1	87.8937	21.2416	2.04887	5e-05	0.00042226
ENSSSCT00000000722	ENSSSCG00000000666	MFAP5	255.696	61.7341	2.05029	5e-05	0.00042226
ENSSSCT00000007884	ENSSSCG00000007205	TBC1D20	52.4697	12.653	2.05201	0.00025	0.00179652
ENSSSCT00000003167	ENSSSCG00000002866	CEBPA	98.1752	23.5414	2.06016	5e-05	0.00042226
ENSSSCT00000005802	ENSSSCG00000005267	ANXA1	418.055	100.172	2.06122	0.00015	0.00114415
ENSSSCT00000028470	ENSSSCG00000028567	BTNL9	5.60817	1.34364	2.06138	5e-05	0.00042226
ENSSSCT00000001027	ENSSSCG00000000939	ACSS3	24.0281	5.65545	2.08701	5e-05	0.00042226
ENSSSCT00000016186	ENSSSCG00000014834	UCP3	19.5308	4.59258	2.08838	5e-05	0.00042226
ENSSSCT00000033327	ENSSSCG00000012126	GPM6B	30.4165	7.13857	2.09115	0.0041	0.0195028
ENSSSCT00000004774	ENSSSCG00000004318	RRAGD	4.6644	1.09199	2.09473	5e-05	0.00042226
ENSSSCT00000012532	ENSSSCG00000011451	ITIH3	13.896	3.24357	2.09902	5e-05	0.00042226
ENSSSCT00000031664	ENSSSCG00000028123	ACAD8	15.5221	3.6219	2.09951	5e-05	0.00042226
ENSSSCT00000000035	ENSSSCG00000000033	TSPO	173.849	40.5159	2.10127	5e-05	0.00042226
ENSSSCT00000013862	ENSSSCG00000012680	GPC3	10.56	2.45491	2.10487	5e-05	0.00042226
ENSSSCT00000015654	ENSSSCG00000014328	GFRA3	3.37034	0.779138	2.11294	5e-05	0.00042226
ENSSSCT00000009669	ENSSSCG00000008833	SGCB	111.776	25.6287	2.12478	5e-05	0.00042226
ENSSSCT00000010506	ENSSSCG00000009585	GADD45G	39.9623	9.16238	2.12484	5e-05	0.00042226
ENSSSCT00000010225	ENSSSCG00000009331	MEDAG	18.4571	4.21527	2.13048	5e-05	0.00042226
ENSSSCT00000002252	ENSSSCG00000002013	DHRS4	100.561	22.9168	2.1336	5e-05	0.00042226
ENSSSCT00000005989	ENSSSCG00000005445	FRRS1L	3.4837	0.793847	2.13369	0.0013	0.00745411
ENSSSCT00000010023	ENSSSCG00000009153	DKK2	17.4565	3.95286	2.1428	0.0002	0.00147612
ENSSSCT00000022362	ENSSSCG00000027052	PEX11A	22.5676	5.09275	2.14774	5e-05	0.00042226
ENSSSCT00000028428	ENSSSCG00000026668	HIST1H2BC	11.9925	2.66171	2.17171	0.0017	0.00934572
ENSSSCT00000000555	ENSSSCG00000000515	TRHDE	3.12216	0.692604	2.17244	0.00605	0.0269102
ENSSSCT00000001801	ENSSSCG00000001620	MDFI	2.66805	0.573555	2.21778	5e-05	0.00042226
ENSSSCT00000033020	ENSSSCG00000001435	AGPAT1	25.6671	5.51671	2.21804	0.00065	0.00412501
ENSSSCT00000015779	ENSSSCG00000014434	IL17B	13.7432	2.93663	2.22649	0.00055	0.00357219
ENSSSCT00000003426	ENSSSCG00000003088	APOE	532.101	113.69	2.22659	0.0008	0.00492927
ENSSSCT00000007358	ENSSSCG00000006717	PHGDH	7.15266	1.52604	2.22868	5e-05	0.00042226
ENSSSCT00000013502	ENSSSCG00000012347	ALAS2	3.90899	0.833786	2.22905	5e-05	0.00042226
ENSSSCT00000023661	ENSSSCG00000030395	ASB5	5.33555	1.13392	2.23432	5e-05	0.00042226
ENSSSCT00000007420	ENSSSCG00000006774	PPM1J	4.04238	0.856771	2.23822	5e-05	0.00042226
ENSSSCT00000016339	ENSSSCG00000014977	PGR	4.82442	1.01317	2.25148	0.0001	0.000795643
ENSSSCT00000012185	ENSSSCG00000011133	PFKFB3	17.7682	3.71472	2.25797	5e-05	0.00042226
ENSSSCT00000010021	ENSSSCG00000009151	CYP2U1	19.3886	4.04733	2.26017	5e-05	0.00042226
ENSSSCT00000009963	ENSSSCG00000009097	ANXA5	265.179	54.1286	2.2925	5e-05	0.00042226
ENSSSCT00000029833	ENSSSCG00000020843	MARK1	1.27986	0.25806	2.31021	0.0007	0.00439795
ENSSSCT00000003985	ENSSSCG00000003590	PTPRU	4.29975	0.849404	2.33973	5e-05	0.00042226
ENSSSCT00000032511	ENSSSCG00000022592	FIBIN	4.79873	0.943368	2.34676	0.0015	0.00840992
ENSSSCT00000031350	ENSSSCG00000024596	NOCT	11.8383	2.30153	2.36279	5e-05	0.00042226
ENSSSCT00000018599	ENSSSCG00000017083	SPARC	333.923	64.2403	2.37797	5e-05	0.00042226
ENSSSCT00000008495	ENSSSCG00000007748	PSPH	18.8446	3.52055	2.42028	5e-05	0.00042226
ENSSSCT00000013944	ENSSSCG00000012754	GABRE	1.11771	0.207198	2.43147	0.00385	0.0185112
ENSSSCT00000003112	ENSSSCG00000002812	KIFC3	5.50211	1.01333	2.44089	5e-05	0.00042226
ENSSSCT00000027504	ENSSSCG00000022447	F3	33.682	6.17444	2.4476	5e-05	0.00042226
ENSSSCT00000019361	ENSSSCG00000017789	ABHD15	8.75052	1.56426	2.48389	5e-05	0.00042226
ENSSSCT00000029081	ENSSSCG00000016665	BMPER	4.71844	0.839615	2.49051	0.0018	0.00980761
ENSSSCT00000010558	ENSSSCG00000009631	PEBP4	10.9336	1.89628	2.52753	5e-05	0.00042226
ENSSSCT00000022764	ENSSSCG00000025560	PGLYRP2	4.71173	0.808044	2.54375	5e-05	0.00042226
ENSSSCT00000034096	ENSSSCG00000011630	ACKR4	68.0243	11.6002	2.5519	0.0008	0.00492927
ENSSSCT00000013280	ENSSSCG00000012141	CA5B	43.4377	7.3653	2.56013	5e-05	0.00042226
ENSSSCT00000024406	ENSSSCG00000023435	DBI	240.24	40.7154	2.56083	0.0003	0.00210767
ENSSSCT00000016389	ENSSSCG00000015025	CRYAB	74.7025	12.5629	2.57199	5e-05	0.00042226
ENSSSCT00000000862	ENSSSCG00000000795	ADAMTS20	1.87074	0.312412	2.58209	5e-05	0.00042226
ENSSSCT00000001995	ENSSSCG00000001780	FAH	37.363	6.23442	2.58328	5e-05	0.00042226
ENSSSCT00000031030	ENSSSCG00000024610	KRT4	3.19171	0.514103	2.6342	5e-05	0.00042226
ENSSSCT00000009020	ENSSSCG00000008237	RETSAT	273.843	42.3504	2.6929	5e-05	0.00042226
ENSSSCT00000018324	ENSSSCG00000016829	AGXT2	1.11725	0.16947	2.72085	0.00265	0.0135691
ENSSSCT00000011662	ENSSSCG00000010662	HSPA12A	20.251	2.91727	2.7953	0.0005	0.00328984
ENSSSCT00000001025	ENSSSCG00000000938	LIN7A	6.85068	0.968965	2.82173	5e-05	0.00042226
ENSSSCT00000018703	ENSSSCG00000017178	SPHK1	3.88926	0.549234	2.824	5e-05	0.00042226
ENSSSCT00000014129	ENSSSCG00000012926	PC	123.536	16.9557	2.86509	5e-05	0.00042226
ENSSSCT00000006968	ENSSSCG00000006359	ADAMTS4	5.26666	0.715548	2.87977	5e-05	0.00042226
ENSSSCT00000007110	ENSSSCG00000006491	PAQR6	34.1279	4.60428	2.8899	5e-05	0.00042226
ENSSSCT00000014542	ENSSSCG00000013316	WT1	0.952893	0.128194	2.89399	0.0031	0.0154629
ENSSSCT00000000594	ENSSSCG00000000551	ARNTL2	12.2514	1.63129	2.90886	5e-05	0.00042226
ENSSSCT00000018922	ENSSSCG00000017383	AOC3	104.963	13.9284	2.91379	5e-05	0.00042226
ENSSSCT00000022356	ENSSSCG00000024685	GRIA2	4.44107	0.576943	2.94441	5e-05	0.00042226
ENSSSCT00000007734	ENSSSCG00000007063	ANKEF1	1.64061	0.210344	2.96341	5e-05	0.00042226
ENSSSCT00000010444	ENSSSCG00000009526	ITGBL1	3.63285	0.46496	2.96592	0.0001	0.000795643
ENSSSCT00000000913	ENSSSCG00000000839	ALDH1L2	8.98595	1.14648	2.97046	0.00915	0.0377283
ENSSSCT00000026073	ENSSSCG00000027443	MRAS	38.0884	4.75032	3.00325	5e-05	0.00042226
ENSSSCT00000034369	ENSSSCG00000006213	ADHFE1	19.0697	2.35226	3.01916	5e-05	0.00042226
ENSSSCT00000010731	ENSSSCG00000009789	HCAR1	4.29307	0.527673	3.02429	0.00015	0.00114415
ENSSSCT00000019259	ENSSSCG00000017694	ACACA	134.553	16.4046	3.036	0.0017	0.00934572
ENSSSCT00000010341	ENSSSCG00000009434	RGCC	118.476	14.3639	3.04408	5e-05	0.00042226
ENSSSCT00000034552	ENSSSCG00000015405	CD36	419.71	50.8561	3.0449	0.00065	0.00412501
ENSSSCT00000028801	ENSSSCG00000023472	FMO3	0.742067	0.088785	3.06316	0.0002	0.00147612
ENSSSCT00000030201	ENSSSCG00000028411	MC5R	1.30335	0.155647	3.06588	0.01115	0.044299
ENSSSCT00000017187	ENSSSCG00000015784	ACSL1	109.909	13.0403	3.07527	5e-05	0.00042226
ENSSSCT00000014931	ENSSSCG00000013667	COL5A3	38.1335	4.51351	3.07874	5e-05	0.00042226
ENSSSCT00000014271	ENSSSCG00000013056	LGALS12	14.1536	1.6628	3.08948	5e-05	0.00042226
ENSSSCT00000003165	ENSSSCG00000002864	SLC7A10	3.0923	0.36194	3.09486	5e-05	0.00042226
ENSSSCT00000016864	ENSSSCG00000015481	MYOC	22.2697	2.60296	3.09686	5e-05	0.00042226
ENSSSCT00000010751	ENSSSCG00000009808	TMEM120B	22.4334	2.60102	3.1085	5e-05	0.00042226
ENSSSCT00000018369	ENSSSCG00000016866	GHR	75.3519	8.64989	3.12289	5e-05	0.00042226
ENSSSCT00000004917	ENSSSCG00000004452	PRSS35	8.04416	0.900481	3.15917	5e-05	0.00042226
ENSSSCT00000027856	ENSSSCG00000029515	PON3	81.5227	9.08899	3.16501	5e-05	0.00042226
ENSSSCT00000018530	ENSSSCG00000017018	TENM2	5.67422	0.62909	3.17308	5e-05	0.00042226
ENSSSCT00000028424	ENSSSCG00000030209	MFNG	34.7347	3.75519	3.20942	5e-05	0.00042226
ENSSSCT00000032492	ENSSSCG00000024149	ELOVL5	196.789	21.0068	3.22772	5e-05	0.00042226
ENSSSCT00000000621	ENSSSCG00000000577	GYS2	11.7218	1.2344	3.24731	5e-05	0.00042226
ENSSSCT00000009854	ENSSSCG00000008997	FGB	1.52366	0.159766	3.25351	0.0003	0.00210767
ENSSSCT00000009047	ENSSSCG00000008261	HK2	21.9539	2.26474	3.27706	5e-05	0.00042226
ENSSSCT00000008038	ENSSSCG00000007346	ADIG	131.516	13.4816	3.28618	0.0003	0.00210767
ENSSSCT00000000280	ENSSSCG00000000261	IGFBP6	36.7769	3.76245	3.28905	5e-05	0.00042226
ENSSSCT00000019166	ENSSSCG00000017605	MMD	91.1247	9.2082	3.30685	5e-05	0.00042226
ENSSSCT00000010314	ENSSSCG00000009413	CPB2	0.733486	0.0730344	3.32812	0.01145	0.0452628
ENSSSCT00000010585	ENSSSCG00000009655	EBF2	5.06546	0.486795	3.3793	5e-05	0.00042226
ENSSSCT00000007200	ENSSSCG00000006572	NPR1	46.7053	4.41651	3.40261	5e-05	0.00042226
ENSSSCT00000026071	ENSSSCG00000022295	C9orf16	78.0294	7.01183	3.47615	5e-05	0.00042226
ENSSSCT00000000956	ENSSSCG00000000873	ANO4	4.6422	0.416001	3.48015	5e-05	0.00042226
ENSSSCT00000003352	ENSSSCG00000003018	LIPE	118.043	10.3813	3.50725	5e-05	0.00042226
ENSSSCT00000015537	ENSSSCG00000014219	CDO1	80.2247	7.02706	3.51305	5e-05	0.00042226
ENSSSCT00000028701	ENSSSCG00000021059	ADORA1	9.81698	0.858071	3.51611	5e-05	0.00042226
ENSSSCT00000015977	ENSSSCG00000014626	HPX	1.54506	0.133207	3.53592	0.00305	0.0152529
ENSSSCT00000028783	ENSSSCG00000020657	BCAM	143.819	12.2876	3.54898	5e-05	0.00042226
ENSSSCT00000018338	ENSSSCG00000016841	SLC1A3	10.9674	0.929344	3.56087	5e-05	0.00042226
ENSSSCT00000017011	ENSSSCG00000015617	G0S2	25.6163	2.16629	3.56377	0.0001	0.000795643
ENSSSCT00000019373	ENSSSCG00000017801	TUSC5	98.8936	8.22013	3.58865	5e-05	0.00042226
ENSSSCT00000012911	ENSSSCG00000011799	AHSG	0.930928	0.0772893	3.59033	0.0089	0.0368846
ENSSSCT00000031113	ENSSSCG00000022593	TSHR	30.9538	2.53831	3.60818	5e-05	0.00042226
ENSSSCT00000028090	ENSSSCG00000026297	KLB	88.9773	7.05736	3.65624	5e-05	0.00042226
ENSSSCT00000006282	ENSSSCG00000005710	LAMC3	2.03689	0.160341	3.66715	5e-05	0.00042226
ENSSSCT00000006734	ENSSSCG00000006141	CA3	817.026	59.2937	3.78443	0.0001	0.000795643
ENSSSCT00000011519	ENSSSCG00000010529	SFRP5	59.7766	4.32766	3.78792	5e-05	0.00042226
ENSSSCT00000005767	ENSSSCG00000005233	DMRT2	3.20212	0.231061	3.79268	5e-05	0.00042226
ENSSSCT00000028556	ENSSSCG00000030626	ALDH1L1	38.6734	2.76207	3.80752	5e-05	0.00042226
ENSSSCT00000000159	ENSSSCG00000000151	APOL6	24.0801	1.71879	3.80838	5e-05	0.00042226
ENSSSCT00000014759	ENSSSCG00000013512	PLIN4	83.5203	5.84274	3.83741	5e-05	0.00042226
ENSSSCT00000000384	ENSSSCG00000000362	RDH5	9.16029	0.627084	3.86866	5e-05	0.00042226
ENSSSCT00000008927	ENSSSCG00000008150	TMEM182	10.4826	0.704983	3.89426	5e-05	0.00042226
ENSSSCT00000028141	ENSSSCG00000024919	RDH16	50.1439	3.28601	3.93167	5e-05	0.00042226
ENSSSCT00000000636	ENSSSCG00000000591	PIK3C2G	7.8511	0.506244	3.95499	0.0037	0.0179108
ENSSSCT00000019331	ENSSSCG00000017759	ALDOC	472.051	30.3423	3.95954	5e-05	0.00042226
ENSSSCT00000002568	ENSSSCG00000002306	GALNT16	14.1364	0.880674	4.00467	5e-05	0.00042226
ENSSSCT00000016745	ENSSSCG00000015370	TWIST1	22.5199	1.33061	4.08105	5e-05	0.00042226
ENSSSCT00000014572	ENSSSCG00000013344	ANO5	1.63874	0.0954326	4.10196	0.00155	0.00864549
ENSSSCT00000011467	ENSSSCG00000010479	RBP4	61.4397	3.41319	4.16998	5e-05	0.00042226
ENSSSCT00000028648	ENSSSCG00000024644	CIDEA	106.894	5.93091	4.17178	5e-05	0.00042226
ENSSSCT00000012648	ENSSSCG00000011557	CIDEC	366.764	18.8284	4.28387	5e-05	0.00042226
ENSSSCT00000011502	ENSSSCG00000010512	SLIT1	3.05439	0.152915	4.32008	5e-05	0.00042226
ENSSSCT00000025502	ENSSSCG00000021602	TTC36	55.0893	2.53691	4.44063	5e-05	0.00042226
ENSSSCT00000000229	ENSSSCG00000000214	GPD1	94.4182	4.01479	4.55567	0.0023	0.0120488
ENSSSCT00000000267	ENSSSCG00000000248	KRT5	1.85521	0.0758516	4.61226	0.0055	0.024876
ENSSSCT00000013277	ENSSSCG00000012138	ACE2	52.7251	2.11748	4.63807	5e-05	0.00042226
ENSSSCT00000007219	ENSSSCG00000006590	S100A8	25.9779	0.947069	4.77767	0.0038	0.018311
ENSSSCT00000007218	ENSSSCG00000006589	S100A12	130.423	4.37375	4.89819	5e-05	0.00042226
ENSSSCT00000018991	ENSSSCG00000017445	KRT13	8.3014	0.27138	4.93497	5e-05	0.00042226
ENSSSCT00000000845	ENSSSCG00000000781	ABCD2	19.2013	0.550072	5.12544	5e-05	0.00042226
ENSSSCT00000001659	ENSSSCG00000001487	KLHL31	41.945	1.18212	5.14905	5e-05	0.00042226
ENSSSCT00000009802	ENSSSCG00000008948	ALB	31.3093	0.732958	5.41672	5e-05	0.00042226
ENSSSCT00000006844	ENSSSCG00000006245	SDR16C5	58.5719	1.35438	5.4345	5e-05	0.00042226
ENSSSCT00000004920	ENSSSCG00000004454	ME1	102.86	2.32263	5.46878	5e-05	0.00042226
ENSSSCT00000028082	ENSSSCG00000029289	CST9L	0.828051	0	inf	0.00045	0.00300237
ENSSSCT00000017617	ENSSSCG00000016179	TNP1	3.30334	0	inf	5e-05	0.00042226
ENSSSCT00000003307	ENSSSCG00000002979	PSP-II	0	1.42564	-inf	5e-05	0.00042226
-inf represents dimensionless; inf represents infinity

## Sheet: Table S8
Table S8. Differentially expressed mRNAs in co-expressed lncRNA-mRNA pairs in duodenum.
lncRNA_ID	lncRNA_Gene_ID	mRNA_Gene_Symbol	DU_E_FPKM	DU_C_FPKM	log2(foldchange)	pvalue	FDR
ALDBSSCT0000004582	ALDBSSCG0000002786	AARD	0.634995	0.251477	1.33632	0.01225	0.0478079
ALDBSSCT0000004582	ALDBSSCG0000002786	ABCB5	0.634995	0.251477	1.33632	0.01225	0.0478079
ALDBSSCT0000004582	ALDBSSCG0000002786	ABCB9	0.634995	0.251477	1.33632	0.01225	0.0478079
ALDBSSCT0000007070	ALDBSSCG0000004297	ABCF1	3.19594	8.16295	-1.35285	0.00065	0.00412501
ALDBSSCT0000004582	ALDBSSCG0000002786	ABCF2	0.634995	0.251477	1.33632	0.01225	0.0478079
ALDBSSCT0000004582	ALDBSSCG0000002786	ABLIM2	0.634995	0.251477	1.33632	0.01225	0.0478079
ALDBSSCT0000002077	ALDBSSCG0000001251	ACAT1	15.1002	8.03875	0.909524	0.0047	0.0218451
LNC_011699	XLOC_574286	ACAT1	169.548	82.5182	1.03891	0.0017	0.00934572
ALDBSSCT0000004582	ALDBSSCG0000002786	ACE	0.634995	0.251477	1.33632	0.01225	0.0478079
ALDBSSCT0000004582	ALDBSSCG0000002786	ACE3	0.634995	0.251477	1.33632	0.01225	0.0478079
ALDBSSCT0000002077	ALDBSSCG0000001251	ACOT13	15.1002	8.03875	0.909524	0.0047	0.0218451
ALDBSSCT0000002077	ALDBSSCG0000001251	ACOX2	15.1002	8.03875	0.909524	0.0047	0.0218451
ALDBSSCT0000002077	ALDBSSCG0000001251	ACP2	15.1002	8.03875	0.909524	0.0047	0.0218451
ALDBSSCT0000004582	ALDBSSCG0000002786	ACRBP	0.634995	0.251477	1.33632	0.01225	0.0478079
ALDBSSCT0000004582	ALDBSSCG0000002786	ACRV1	0.634995	0.251477	1.33632	0.01225	0.0478079
ALDBSSCT0000004582	ALDBSSCG0000002786	ACSBG1	0.634995	0.251477	1.33632	0.01225	0.0478079
ALDBSSCT0000004582	ALDBSSCG0000002786	ACSBG2	0.634995	0.251477	1.33632	0.01225	0.0478079
LNC_011699	XLOC_574286	ACSM3	169.548	82.5182	1.03891	0.0017	0.00934572
ALDBSSCT0000002077	ALDBSSCG0000001251	ACSM4	15.1002	8.03875	0.909524	0.0047	0.0218451
LNC_011699	XLOC_574286	ACSM4	169.548	82.5182	1.03891	0.0017	0.00934572
ALDBSSCT0000004582	ALDBSSCG0000002786	ACTL10	0.634995	0.251477	1.33632	0.01225	0.0478079
ALDBSSCT0000004582	ALDBSSCG0000002786	ACTL6A	0.634995	0.251477	1.33632	0.01225	0.0478079
ALDBSSCT0000004582	ALDBSSCG0000002786	ACTL6B	0.634995	0.251477	1.33632	0.01225	0.0478079
ALDBSSCT0000004582	ALDBSSCG0000002786	ACTL7A	0.634995	0.251477	1.33632	0.01225	0.0478079
ALDBSSCT0000004582	ALDBSSCG0000002786	ACTL7B	0.634995	0.251477	1.33632	0.01225	0.0478079
ALDBSSCT0000004582	ALDBSSCG0000002786	ACTL9	0.634995	0.251477	1.33632	0.01225	0.0478079
ALDBSSCT0000004582	ALDBSSCG0000002786	ACTRT1	0.634995	0.251477	1.33632	0.01225	0.0478079
ALDBSSCT0000004582	ALDBSSCG0000002786	ACTRT2	0.634995	0.251477	1.33632	0.01225	0.0478079
ALDBSSCT0000004582	ALDBSSCG0000002786	ACTRT3	0.634995	0.251477	1.33632	0.01225	0.0478079
ALDBSSCT0000007070	ALDBSSCG0000004297	ACYP1	3.19594	8.16295	-1.35285	0.00065	0.00412501
ALDBSSCT0000006605	ALDBSSCG0000004037	ACYP1	1.93871	5.45839	-1.49338	0.00585	0.0261738
ALDBSSCT0000004582	ALDBSSCG0000002786	ADAD1	0.634995	0.251477	1.33632	0.01225	0.0478079
ALDBSSCT0000004582	ALDBSSCG0000002786	ADAM18	0.634995	0.251477	1.33632	0.01225	0.0478079
ALDBSSCT0000004582	ALDBSSCG0000002786	ADAM2	0.634995	0.251477	1.33632	0.01225	0.0478079
ALDBSSCT0000004582	ALDBSSCG0000002786	ADAM21	0.634995	0.251477	1.33632	0.01225	0.0478079
ALDBSSCT0000004582	ALDBSSCG0000002786	ADAM29	0.634995	0.251477	1.33632	0.01225	0.0478079
ALDBSSCT0000004582	ALDBSSCG0000002786	ADAM30	0.634995	0.251477	1.33632	0.01225	0.0478079
ALDBSSCT0000004582	ALDBSSCG0000002786	ADAM32	0.634995	0.251477	1.33632	0.01225	0.0478079
ALDBSSCT0000004582	ALDBSSCG0000002786	ADCY10	0.634995	0.251477	1.33632	0.01225	0.0478079
ALDBSSCT0000004582	ALDBSSCG0000002786	ADGB	0.634995	0.251477	1.33632	0.01225	0.0478079
LNC_011699	XLOC_574286	AFM	169.548	82.5182	1.03891	0.0017	0.00934572
ALDBSSCT0000004582	ALDBSSCG0000002786	AGBL3	0.634995	0.251477	1.33632	0.01225	0.0478079
ALDBSSCT0000004582	ALDBSSCG0000002786	AGBL5	0.634995	0.251477	1.33632	0.01225	0.0478079
ALDBSSCT0000004582	ALDBSSCG0000002786	AHCTF1	0.634995	0.251477	1.33632	0.01225	0.0478079
ALDBSSCT0000004582	ALDBSSCG0000002786	AK1	0.634995	0.251477	1.33632	0.01225	0.0478079
LNC_011699	XLOC_574286	AK3	169.548	82.5182	1.03891	0.0017	0.00934572
ALDBSSCT0000004582	ALDBSSCG0000002786	AK7	0.634995	0.251477	1.33632	0.01225	0.0478079
ALDBSSCT0000004582	ALDBSSCG0000002786	AKAP3	0.634995	0.251477	1.33632	0.01225	0.0478079
LNC_005186	XLOC_252591	ALAS2	0	2.81362	-inf	0.00065	0.00412501
LNC_004933	XLOC_239696	ALAS2	0	10.2934	-inf	0.00115	0.00672023
LNC_000759	XLOC_025723	ALAS2	0	2.52822	-inf	0.00115	0.00672023
LNC_000785	XLOC_027158	ALAS2	0	12.9127	-inf	0.0007	0.00439795
ALDBSSCT0000004582	ALDBSSCG0000002786	ALS2CR12	0.634995	0.251477	1.33632	0.01225	0.0478079
ALDBSSCT0000002870	ALDBSSCG0000001743	ANGPTL3	3.88715	14.1987	-1.86897	0.0036	0.017508
ALDBSSCT0000004582	ALDBSSCG0000002786	ANKAR	0.634995	0.251477	1.33632	0.01225	0.0478079
ALDBSSCT0000004582	ALDBSSCG0000002786	ANKEF1	0.634995	0.251477	1.33632	0.01225	0.0478079
ALDBSSCT0000004582	ALDBSSCG0000002786	ANKRD35	0.634995	0.251477	1.33632	0.01225	0.0478079
ALDBSSCT0000004582	ALDBSSCG0000002786	ANKRD42	0.634995	0.251477	1.33632	0.01225	0.0478079
ALDBSSCT0000004582	ALDBSSCG0000002786	ANKRD45	0.634995	0.251477	1.33632	0.01225	0.0478079
ALDBSSCT0000004582	ALDBSSCG0000002786	ANKRD55	0.634995	0.251477	1.33632	0.01225	0.0478079
ALDBSSCT0000004582	ALDBSSCG0000002786	ANKRD60	0.634995	0.251477	1.33632	0.01225	0.0478079
ALDBSSCT0000004582	ALDBSSCG0000002786	ANKRD7	0.634995	0.251477	1.33632	0.01225	0.0478079
ALDBSSCT0000004582	ALDBSSCG0000002786	ANTXRL	0.634995	0.251477	1.33632	0.01225	0.0478079
ALDBSSCT0000004582	ALDBSSCG0000002786	AP2A1	0.634995	0.251477	1.33632	0.01225	0.0478079
ALDBSSCT0000007070	ALDBSSCG0000004297	AP2B1	3.19594	8.16295	-1.35285	0.00065	0.00412501
ALDBSSCT0000004582	ALDBSSCG0000002786	AP2B1	0.634995	0.251477	1.33632	0.01225	0.0478079
ALDBSSCT0000002077	ALDBSSCG0000001251	APOC4	15.1002	8.03875	0.909524	0.0047	0.0218451
ALDBSSCT0000002077	ALDBSSCG0000001251	APOH	15.1002	8.03875	0.909524	0.0047	0.0218451
LNC_011699	XLOC_574286	APOH	169.548	82.5182	1.03891	0.0017	0.00934572
ALDBSSCT0000004582	ALDBSSCG0000002786	APTX	0.634995	0.251477	1.33632	0.01225	0.0478079
ALDBSSCT0000004582	ALDBSSCG0000002786	AQP11	0.634995	0.251477	1.33632	0.01225	0.0478079
LNC_006146	XLOC_303009	AQP5	0.301729	2.79321	-3.2106	0.0028	0.0142054
ALDBSSCT0000004582	ALDBSSCG0000002786	ARHGAP36	0.634995	0.251477	1.33632	0.01225	0.0478079
ALDBSSCT0000007070	ALDBSSCG0000004297	ARIH1	3.19594	8.16295	-1.35285	0.00065	0.00412501
ALDBSSCT0000004582	ALDBSSCG0000002786	ARIH1	0.634995	0.251477	1.33632	0.01225	0.0478079
ALDBSSCT0000004582	ALDBSSCG0000002786	ARIH2	0.634995	0.251477	1.33632	0.01225	0.0478079
ALDBSSCT0000004582	ALDBSSCG0000002786	ARL2BP	0.634995	0.251477	1.33632	0.01225	0.0478079
ALDBSSCT0000004582	ALDBSSCG0000002786	ARL9	0.634995	0.251477	1.33632	0.01225	0.0478079
ALDBSSCT0000004582	ALDBSSCG0000002786	ARMC12	0.634995	0.251477	1.33632	0.01225	0.0478079
ALDBSSCT0000004582	ALDBSSCG0000002786	ARMC2	0.634995	0.251477	1.33632	0.01225	0.0478079
ALDBSSCT0000004582	ALDBSSCG0000002786	ARMC3	0.634995	0.251477	1.33632	0.01225	0.0478079
ALDBSSCT0000004582	ALDBSSCG0000002786	ARPP21	0.634995	0.251477	1.33632	0.01225	0.0478079
ALDBSSCT0000000237	ALDBSSCG0000000137	ART3	0	8.16315	-inf	0.0007	0.00439795
ALDBSSCT0000004582	ALDBSSCG0000002786	ART3	0.634995	0.251477	1.33632	0.01225	0.0478079
ALDBSSCT0000004582	ALDBSSCG0000002786	ARV1	0.634995	0.251477	1.33632	0.01225	0.0478079
ALDBSSCT0000004582	ALDBSSCG0000002786	ASB15	0.634995	0.251477	1.33632	0.01225	0.0478079
ALDBSSCT0000004582	ALDBSSCG0000002786	ASB5	0.634995	0.251477	1.33632	0.01225	0.0478079
ALDBSSCT0000007070	ALDBSSCG0000004297	ASB8	3.19594	8.16295	-1.35285	0.00065	0.00412501
ALDBSSCT0000002077	ALDBSSCG0000001251	ASGR1	15.1002	8.03875	0.909524	0.0047	0.0218451
ALDBSSCT0000004582	ALDBSSCG0000002786	ASRGL1	0.634995	0.251477	1.33632	0.01225	0.0478079
ALDBSSCT0000004582	ALDBSSCG0000002786	ATAD2	0.634995	0.251477	1.33632	0.01225	0.0478079
ALDBSSCT0000007070	ALDBSSCG0000004297	ATF7IP2	3.19594	8.16295	-1.35285	0.00065	0.00412501
ALDBSSCT0000004582	ALDBSSCG0000002786	ATF7IP2	0.634995	0.251477	1.33632	0.01225	0.0478079
ALDBSSCT0000004582	ALDBSSCG0000002786	ATP1A4	0.634995	0.251477	1.33632	0.01225	0.0478079
ALDBSSCT0000004582	ALDBSSCG0000002786	ATP6V1E2	0.634995	0.251477	1.33632	0.01225	0.0478079
ALDBSSCT0000004582	ALDBSSCG0000002786	ATP8B3	0.634995	0.251477	1.33632	0.01225	0.0478079
ALDBSSCT0000007070	ALDBSSCG0000004297	AZIN2	3.19594	8.16295	-1.35285	0.00065	0.00412501
ALDBSSCT0000004582	ALDBSSCG0000002786	AZIN2	0.634995	0.251477	1.33632	0.01225	0.0478079
ALDBSSCT0000004582	ALDBSSCG0000002786	B4GALNT1	0.634995	0.251477	1.33632	0.01225	0.0478079
ALDBSSCT0000004582	ALDBSSCG0000002786	BAG5	0.634995	0.251477	1.33632	0.01225	0.0478079
LNC_005186	XLOC_252591	BAG6	0	2.81362	-inf	0.00065	0.00412501
LNC_004933	XLOC_239696	BAG6	0	10.2934	-inf	0.00115	0.00672023
LNC_000759	XLOC_025723	BAG6	0	2.52822	-inf	0.00115	0.00672023
LNC_000785	XLOC_027158	BAG6	0	12.9127	-inf	0.0007	0.00439795
ALDBSSCT0000004582	ALDBSSCG0000002786	BAG6	0.634995	0.251477	1.33632	0.01225	0.0478079
ALDBSSCT0000004582	ALDBSSCG0000002786	BAIAP3	0.634995	0.251477	1.33632	0.01225	0.0478079
ALDBSSCT0000004582	ALDBSSCG0000002786	BBOF1	0.634995	0.251477	1.33632	0.01225	0.0478079
ALDBSSCT0000007070	ALDBSSCG0000004297	BCAP29	3.19594	8.16295	-1.35285	0.00065	0.00412501
ALDBSSCT0000004582	ALDBSSCG0000002786	BCAP29	0.634995	0.251477	1.33632	0.01225	0.0478079
ALDBSSCT0000004582	ALDBSSCG0000002786	BCL2L14	0.634995	0.251477	1.33632	0.01225	0.0478079
ALDBSSCT0000007070	ALDBSSCG0000004297	BECN1	3.19594	8.16295	-1.35285	0.00065	0.00412501
ALDBSSCT0000004582	ALDBSSCG0000002786	BNIPL	0.634995	0.251477	1.33632	0.01225	0.0478079
ALDBSSCT0000004582	ALDBSSCG0000002786	BOLL	0.634995	0.251477	1.33632	0.01225	0.0478079
LNC_005186	XLOC_252591	BPIFA1	0	2.81362	-inf	0.00065	0.00412501
LNC_004933	XLOC_239696	BPIFA1	0	10.2934	-inf	0.00115	0.00672023
LNC_000759	XLOC_025723	BPIFA1	0	2.52822	-inf	0.00115	0.00672023
LNC_000785	XLOC_027158	BPIFA1	0	12.9127	-inf	0.0007	0.00439795
ALDBSSCT0000004582	ALDBSSCG0000002786	BPIFA3	0.634995	0.251477	1.33632	0.01225	0.0478079
ALDBSSCT0000007070	ALDBSSCG0000004297	BRD8	3.19594	8.16295	-1.35285	0.00065	0.00412501
ALDBSSCT0000004582	ALDBSSCG0000002786	BRD8	0.634995	0.251477	1.33632	0.01225	0.0478079
ALDBSSCT0000004582	ALDBSSCG0000002786	BSP1	0.634995	0.251477	1.33632	0.01225	0.0478079
ALDBSSCT0000004582	ALDBSSCG0000002786	BTBD16	0.634995	0.251477	1.33632	0.01225	0.0478079
LNC_006893	XLOC_342681	C10orf71	3.10482	0.816091	1.92771	5e-05	0.00042226
LNC_006891	XLOC_342680	C10orf71	1.84994	0.351033	2.3978	0.00665	0.0290831
ALDBSSCT0000004582	ALDBSSCG0000002786	C10orf90	0.634995	0.251477	1.33632	0.01225	0.0478079
ALDBSSCT0000004582	ALDBSSCG0000002786	C11orf1	0.634995	0.251477	1.33632	0.01225	0.0478079
ALDBSSCT0000004582	ALDBSSCG0000002786	C11orf65	0.634995	0.251477	1.33632	0.01225	0.0478079
ALDBSSCT0000004582	ALDBSSCG0000002786	C11orf70	0.634995	0.251477	1.33632	0.01225	0.0478079
ALDBSSCT0000004582	ALDBSSCG0000002786	C11orf91	0.634995	0.251477	1.33632	0.01225	0.0478079
ALDBSSCT0000004582	ALDBSSCG0000002786	C11orf94	0.634995	0.251477	1.33632	0.01225	0.0478079
ALDBSSCT0000004582	ALDBSSCG0000002786	C12orf40	0.634995	0.251477	1.33632	0.01225	0.0478079
ALDBSSCT0000004582	ALDBSSCG0000002786	C12orf50	0.634995	0.251477	1.33632	0.01225	0.0478079
ALDBSSCT0000004582	ALDBSSCG0000002786	C12orf54	0.634995	0.251477	1.33632	0.01225	0.0478079
ALDBSSCT0000004582	ALDBSSCG0000002786	C12orf56	0.634995	0.251477	1.33632	0.01225	0.0478079
ALDBSSCT0000004582	ALDBSSCG0000002786	C12orf60	0.634995	0.251477	1.33632	0.01225	0.0478079
ALDBSSCT0000004582	ALDBSSCG0000002786	C12orf65	0.634995	0.251477	1.33632	0.01225	0.0478079
ALDBSSCT0000008044	ALDBSSCG0000004882	C15orf52	5.26576	12.951	-1.29835	0.0029	0.0146282
ALDBSSCT0000007070	ALDBSSCG0000004297	C15orf61	3.19594	8.16295	-1.35285	0.00065	0.00412501
ALDBSSCT0000004582	ALDBSSCG0000002786	C15orf61	0.634995	0.251477	1.33632	0.01225	0.0478079
ALDBSSCT0000004582	ALDBSSCG0000002786	C16orf71	0.634995	0.251477	1.33632	0.01225	0.0478079
ALDBSSCT0000004582	ALDBSSCG0000002786	C16orf78	0.634995	0.251477	1.33632	0.01225	0.0478079
ALDBSSCT0000004582	ALDBSSCG0000002786	C16orf86	0.634995	0.251477	1.33632	0.01225	0.0478079
ALDBSSCT0000004582	ALDBSSCG0000002786	C16orf90	0.634995	0.251477	1.33632	0.01225	0.0478079
ALDBSSCT0000004582	ALDBSSCG0000002786	C17orf64	0.634995	0.251477	1.33632	0.01225	0.0478079
ALDBSSCT0000004582	ALDBSSCG0000002786	C17orf67	0.634995	0.251477	1.33632	0.01225	0.0478079
ALDBSSCT0000004582	ALDBSSCG0000002786	C17orf74	0.634995	0.251477	1.33632	0.01225	0.0478079
ALDBSSCT0000004582	ALDBSSCG0000002786	C17orf80	0.634995	0.251477	1.33632	0.01225	0.0478079
ALDBSSCT0000004582	ALDBSSCG0000002786	C18orf54	0.634995	0.251477	1.33632	0.01225	0.0478079
ALDBSSCT0000004582	ALDBSSCG0000002786	C18orf63	0.634995	0.251477	1.33632	0.01225	0.0478079
ALDBSSCT0000004582	ALDBSSCG0000002786	C19orf47	0.634995	0.251477	1.33632	0.01225	0.0478079
ALDBSSCT0000004582	ALDBSSCG0000002786	C19orf57	0.634995	0.251477	1.33632	0.01225	0.0478079
ALDBSSCT0000004582	ALDBSSCG0000002786	C19orf67	0.634995	0.251477	1.33632	0.01225	0.0478079
ALDBSSCT0000004582	ALDBSSCG0000002786	C19orf71	0.634995	0.251477	1.33632	0.01225	0.0478079
ALDBSSCT0000000237	ALDBSSCG0000000137	C1orf100	0	8.16315	-inf	0.0007	0.00439795
ALDBSSCT0000004582	ALDBSSCG0000002786	C1orf111	0.634995	0.251477	1.33632	0.01225	0.0478079
ALDBSSCT0000004582	ALDBSSCG0000002786	C1orf141	0.634995	0.251477	1.33632	0.01225	0.0478079
ALDBSSCT0000004582	ALDBSSCG0000002786	C1orf158	0.634995	0.251477	1.33632	0.01225	0.0478079
ALDBSSCT0000004582	ALDBSSCG0000002786	C1orf167	0.634995	0.251477	1.33632	0.01225	0.0478079
ALDBSSCT0000004582	ALDBSSCG0000002786	C1orf174	0.634995	0.251477	1.33632	0.01225	0.0478079
ALDBSSCT0000004582	ALDBSSCG0000002786	C1orf189	0.634995	0.251477	1.33632	0.01225	0.0478079
ALDBSSCT0000004582	ALDBSSCG0000002786	C1orf194	0.634995	0.251477	1.33632	0.01225	0.0478079
ALDBSSCT0000004582	ALDBSSCG0000002786	C1orf234	0.634995	0.251477	1.33632	0.01225	0.0478079
ALDBSSCT0000000237	ALDBSSCG0000000137	C1orf87	0	8.16315	-inf	0.0007	0.00439795
ALDBSSCT0000004582	ALDBSSCG0000002786	C1orf94	0.634995	0.251477	1.33632	0.01225	0.0478079
ALDBSSCT0000004582	ALDBSSCG0000002786	C20orf85	0.634995	0.251477	1.33632	0.01225	0.0478079
ALDBSSCT0000004582	ALDBSSCG0000002786	C20orf96	0.634995	0.251477	1.33632	0.01225	0.0478079
ALDBSSCT0000004582	ALDBSSCG0000002786	C21orf140	0.634995	0.251477	1.33632	0.01225	0.0478079
ALDBSSCT0000004582	ALDBSSCG0000002786	C21orf59	0.634995	0.251477	1.33632	0.01225	0.0478079
ALDBSSCT0000004582	ALDBSSCG0000002786	C2orf16	0.634995	0.251477	1.33632	0.01225	0.0478079
ALDBSSCT0000004582	ALDBSSCG0000002786	C2orf42	0.634995	0.251477	1.33632	0.01225	0.0478079
ALDBSSCT0000004582	ALDBSSCG0000002786	C2orf57	0.634995	0.251477	1.33632	0.01225	0.0478079
ALDBSSCT0000004582	ALDBSSCG0000002786	C2orf61	0.634995	0.251477	1.33632	0.01225	0.0478079
ALDBSSCT0000004582	ALDBSSCG0000002786	C2orf70	0.634995	0.251477	1.33632	0.01225	0.0478079
ALDBSSCT0000004582	ALDBSSCG0000002786	C2orf73	0.634995	0.251477	1.33632	0.01225	0.0478079
ALDBSSCT0000004582	ALDBSSCG0000002786	C2orf78	0.634995	0.251477	1.33632	0.01225	0.0478079
ALDBSSCT0000004582	ALDBSSCG0000002786	C2orf88	0.634995	0.251477	1.33632	0.01225	0.0478079
ALDBSSCT0000004582	ALDBSSCG0000002786	C3orf22	0.634995	0.251477	1.33632	0.01225	0.0478079
ALDBSSCT0000004582	ALDBSSCG0000002786	C3orf84	0.634995	0.251477	1.33632	0.01225	0.0478079
ALDBSSCT0000004582	ALDBSSCG0000002786	C4orf47	0.634995	0.251477	1.33632	0.01225	0.0478079
ALDBSSCT0000004582	ALDBSSCG0000002786	C4orf48	0.634995	0.251477	1.33632	0.01225	0.0478079
ALDBSSCT0000004582	ALDBSSCG0000002786	C5orf52	0.634995	0.251477	1.33632	0.01225	0.0478079
ALDBSSCT0000004582	ALDBSSCG0000002786	C6orf118	0.634995	0.251477	1.33632	0.01225	0.0478079
ALDBSSCT0000004582	ALDBSSCG0000002786	C6orf163	0.634995	0.251477	1.33632	0.01225	0.0478079
ALDBSSCT0000000237	ALDBSSCG0000000137	C6orf229	0	8.16315	-inf	0.0007	0.00439795
ALDBSSCT0000004582	ALDBSSCG0000002786	C6orf229	0.634995	0.251477	1.33632	0.01225	0.0478079
ALDBSSCT0000004582	ALDBSSCG0000002786	C7H6orf12	0.634995	0.251477	1.33632	0.01225	0.0478079
ALDBSSCT0000007070	ALDBSSCG0000004297	C7orf49	3.19594	8.16295	-1.35285	0.00065	0.00412501
ALDBSSCT0000004582	ALDBSSCG0000002786	C7orf49	0.634995	0.251477	1.33632	0.01225	0.0478079
ALDBSSCT0000004582	ALDBSSCG0000002786	C7orf61	0.634995	0.251477	1.33632	0.01225	0.0478079
ALDBSSCT0000004582	ALDBSSCG0000002786	C7orf62	0.634995	0.251477	1.33632	0.01225	0.0478079
ALDBSSCT0000007070	ALDBSSCG0000004297	C8orf48	3.19594	8.16295	-1.35285	0.00065	0.00412501
ALDBSSCT0000004582	ALDBSSCG0000002786	C9orf116	0.634995	0.251477	1.33632	0.01225	0.0478079
ALDBSSCT0000004582	ALDBSSCG0000002786	C9orf135	0.634995	0.251477	1.33632	0.01225	0.0478079
ALDBSSCT0000004582	ALDBSSCG0000002786	C9orf24	0.634995	0.251477	1.33632	0.01225	0.0478079
ALDBSSCT0000004582	ALDBSSCG0000002786	C9orf43	0.634995	0.251477	1.33632	0.01225	0.0478079
ALDBSSCT0000004582	ALDBSSCG0000002786	CALR3	0.634995	0.251477	1.33632	0.01225	0.0478079
ALDBSSCT0000004582	ALDBSSCG0000002786	CAMKV	0.634995	0.251477	1.33632	0.01225	0.0478079
ALDBSSCT0000007070	ALDBSSCG0000004297	CAMLG	3.19594	8.16295	-1.35285	0.00065	0.00412501
ALDBSSCT0000004582	ALDBSSCG0000002786	CAMLG	0.634995	0.251477	1.33632	0.01225	0.0478079
ALDBSSCT0000004582	ALDBSSCG0000002786	CAPN11	0.634995	0.251477	1.33632	0.01225	0.0478079
ALDBSSCT0000004582	ALDBSSCG0000002786	CAPN3	0.634995	0.251477	1.33632	0.01225	0.0478079
ALDBSSCT0000007070	ALDBSSCG0000004297	CAPS2	3.19594	8.16295	-1.35285	0.00065	0.00412501
ALDBSSCT0000004582	ALDBSSCG0000002786	CAPS2	0.634995	0.251477	1.33632	0.01225	0.0478079
ALDBSSCT0000004582	ALDBSSCG0000002786	CAPZA3	0.634995	0.251477	1.33632	0.01225	0.0478079
LNC_010891	XLOC_529521	CASQ2	1.10337	2.30403	-1.06225	0.0025	0.0129223
ALDBSSCT0000004582	ALDBSSCG0000002786	CATSPER2	0.634995	0.251477	1.33632	0.01225	0.0478079
ALDBSSCT0000004582	ALDBSSCG0000002786	CATSPER4	0.634995	0.251477	1.33632	0.01225	0.0478079
ALDBSSCT0000004582	ALDBSSCG0000002786	CATSPERB	0.634995	0.251477	1.33632	0.01225	0.0478079
ALDBSSCT0000004582	ALDBSSCG0000002786	CATSPERD	0.634995	0.251477	1.33632	0.01225	0.0478079
LNC_011699	XLOC_574286	CBR4	169.548	82.5182	1.03891	0.0017	0.00934572
ALDBSSCT0000004582	ALDBSSCG0000002786	CBY3	0.634995	0.251477	1.33632	0.01225	0.0478079
ALDBSSCT0000004582	ALDBSSCG0000002786	CC2D2B	0.634995	0.251477	1.33632	0.01225	0.0478079
ALDBSSCT0000004582	ALDBSSCG0000002786	CCDC105	0.634995	0.251477	1.33632	0.01225	0.0478079
ALDBSSCT0000004582	ALDBSSCG0000002786	CCDC110	0.634995	0.251477	1.33632	0.01225	0.0478079
ALDBSSCT0000004582	ALDBSSCG0000002786	CCDC112	0.634995	0.251477	1.33632	0.01225	0.0478079
ALDBSSCT0000004582	ALDBSSCG0000002786	CCDC113	0.634995	0.251477	1.33632	0.01225	0.0478079
ALDBSSCT0000004582	ALDBSSCG0000002786	CCDC114	0.634995	0.251477	1.33632	0.01225	0.0478079
ALDBSSCT0000004582	ALDBSSCG0000002786	CCDC116	0.634995	0.251477	1.33632	0.01225	0.0478079
ALDBSSCT0000004582	ALDBSSCG0000002786	CCDC121	0.634995	0.251477	1.33632	0.01225	0.0478079
ALDBSSCT0000004582	ALDBSSCG0000002786	CCDC122	0.634995	0.251477	1.33632	0.01225	0.0478079
ALDBSSCT0000004582	ALDBSSCG0000002786	CCDC130	0.634995	0.251477	1.33632	0.01225	0.0478079
ALDBSSCT0000004582	ALDBSSCG0000002786	CCDC136	0.634995	0.251477	1.33632	0.01225	0.0478079
ALDBSSCT0000004582	ALDBSSCG0000002786	CCDC138	0.634995	0.251477	1.33632	0.01225	0.0478079
ALDBSSCT0000004582	ALDBSSCG0000002786	CCDC15	0.634995	0.251477	1.33632	0.01225	0.0478079
ALDBSSCT0000004582	ALDBSSCG0000002786	CCDC152	0.634995	0.251477	1.33632	0.01225	0.0478079
ALDBSSCT0000004582	ALDBSSCG0000002786	CCDC155	0.634995	0.251477	1.33632	0.01225	0.0478079
ALDBSSCT0000004582	ALDBSSCG0000002786	CCDC158	0.634995	0.251477	1.33632	0.01225	0.0478079
ALDBSSCT0000004582	ALDBSSCG0000002786	CCDC159	0.634995	0.251477	1.33632	0.01225	0.0478079
ALDBSSCT0000004582	ALDBSSCG0000002786	CCDC160	0.634995	0.251477	1.33632	0.01225	0.0478079
ALDBSSCT0000004582	ALDBSSCG0000002786	CCDC17	0.634995	0.251477	1.33632	0.01225	0.0478079
ALDBSSCT0000004582	ALDBSSCG0000002786	CCDC172	0.634995	0.251477	1.33632	0.01225	0.0478079
ALDBSSCT0000004582	ALDBSSCG0000002786	CCDC173	0.634995	0.251477	1.33632	0.01225	0.0478079
ALDBSSCT0000004582	ALDBSSCG0000002786	CCDC175	0.634995	0.251477	1.33632	0.01225	0.0478079
ALDBSSCT0000004582	ALDBSSCG0000002786	CCDC180	0.634995	0.251477	1.33632	0.01225	0.0478079
ALDBSSCT0000004582	ALDBSSCG0000002786	CCDC181	0.634995	0.251477	1.33632	0.01225	0.0478079
ALDBSSCT0000004582	ALDBSSCG0000002786	CCDC183	0.634995	0.251477	1.33632	0.01225	0.0478079
ALDBSSCT0000004582	ALDBSSCG0000002786	CCDC185	0.634995	0.251477	1.33632	0.01225	0.0478079
ALDBSSCT0000004582	ALDBSSCG0000002786	CCDC30	0.634995	0.251477	1.33632	0.01225	0.0478079
ALDBSSCT0000004582	ALDBSSCG0000002786	CCDC36	0.634995	0.251477	1.33632	0.01225	0.0478079
ALDBSSCT0000004582	ALDBSSCG0000002786	CCDC38	0.634995	0.251477	1.33632	0.01225	0.0478079
ALDBSSCT0000004582	ALDBSSCG0000002786	CCDC39	0.634995	0.251477	1.33632	0.01225	0.0478079
ALDBSSCT0000004582	ALDBSSCG0000002786	CCDC42	0.634995	0.251477	1.33632	0.01225	0.0478079
ALDBSSCT0000004582	ALDBSSCG0000002786	CCDC60	0.634995	0.251477	1.33632	0.01225	0.0478079
ALDBSSCT0000007070	ALDBSSCG0000004297	CCDC62	3.19594	8.16295	-1.35285	0.00065	0.00412501
ALDBSSCT0000004582	ALDBSSCG0000002786	CCDC62	0.634995	0.251477	1.33632	0.01225	0.0478079
ALDBSSCT0000004582	ALDBSSCG0000002786	CCDC63	0.634995	0.251477	1.33632	0.01225	0.0478079
ALDBSSCT0000004582	ALDBSSCG0000002786	CCDC65	0.634995	0.251477	1.33632	0.01225	0.0478079
ALDBSSCT0000004582	ALDBSSCG0000002786	CCDC70	0.634995	0.251477	1.33632	0.01225	0.0478079
ALDBSSCT0000004582	ALDBSSCG0000002786	CCDC73	0.634995	0.251477	1.33632	0.01225	0.0478079
ALDBSSCT0000004582	ALDBSSCG0000002786	CCDC77	0.634995	0.251477	1.33632	0.01225	0.0478079
ALDBSSCT0000004582	ALDBSSCG0000002786	CCDC81	0.634995	0.251477	1.33632	0.01225	0.0478079
ALDBSSCT0000004582	ALDBSSCG0000002786	CCDC83	0.634995	0.251477	1.33632	0.01225	0.0478079
ALDBSSCT0000004582	ALDBSSCG0000002786	CCDC88A	0.634995	0.251477	1.33632	0.01225	0.0478079
ALDBSSCT0000004582	ALDBSSCG0000002786	CCDC89	0.634995	0.251477	1.33632	0.01225	0.0478079
ALDBSSCT0000004582	ALDBSSCG0000002786	CCDC96	0.634995	0.251477	1.33632	0.01225	0.0478079
ALDBSSCT0000004582	ALDBSSCG0000002786	CCER1	0.634995	0.251477	1.33632	0.01225	0.0478079
ALDBSSCT0000004582	ALDBSSCG0000002786	CCHCR1	0.634995	0.251477	1.33632	0.01225	0.0478079
ALDBSSCT0000004582	ALDBSSCG0000002786	CCIN	0.634995	0.251477	1.33632	0.01225	0.0478079
LNC_006893	XLOC_342681	CCL5	3.10482	0.816091	1.92771	5e-05	0.00042226
LNC_006891	XLOC_342680	CCL5	1.84994	0.351033	2.3978	0.00665	0.0290831
ALDBSSCT0000004582	ALDBSSCG0000002786	CCNA1	0.634995	0.251477	1.33632	0.01225	0.0478079
ALDBSSCT0000004582	ALDBSSCG0000002786	CCNB1IP1	0.634995	0.251477	1.33632	0.01225	0.0478079
ALDBSSCT0000004582	ALDBSSCG0000002786	CCNB2	0.634995	0.251477	1.33632	0.01225	0.0478079
ALDBSSCT0000007070	ALDBSSCG0000004297	CCNE1	3.19594	8.16295	-1.35285	0.00065	0.00412501
ALDBSSCT0000004582	ALDBSSCG0000002786	CCNE1	0.634995	0.251477	1.33632	0.01225	0.0478079
ALDBSSCT0000007070	ALDBSSCG0000004297	CCT7	3.19594	8.16295	-1.35285	0.00065	0.00412501
ALDBSSCT0000004582	ALDBSSCG0000002786	CCT8L2	0.634995	0.251477	1.33632	0.01225	0.0478079
ALDBSSCT0000008044	ALDBSSCG0000004882	CD151	5.26576	12.951	-1.29835	0.0029	0.0146282
ALDBSSCT0000004582	ALDBSSCG0000002786	CD209	0.634995	0.251477	1.33632	0.01225	0.0478079
ALDBSSCT0000004582	ALDBSSCG0000002786	CDC25C	0.634995	0.251477	1.33632	0.01225	0.0478079
ALDBSSCT0000004582	ALDBSSCG0000002786	CDCA2	0.634995	0.251477	1.33632	0.01225	0.0478079
ALDBSSCT0000004582	ALDBSSCG0000002786	CDK16	0.634995	0.251477	1.33632	0.01225	0.0478079
ALDBSSCT0000004582	ALDBSSCG0000002786	CDKL3	0.634995	0.251477	1.33632	0.01225	0.0478079
ALDBSSCT0000004582	ALDBSSCG0000002786	CDKL4	0.634995	0.251477	1.33632	0.01225	0.0478079
ALDBSSCT0000004582	ALDBSSCG0000002786	CDKN2A	0.634995	0.251477	1.33632	0.01225	0.0478079
ALDBSSCT0000007070	ALDBSSCG0000004297	CDKN2D	3.19594	8.16295	-1.35285	0.00065	0.00412501
ALDBSSCT0000004582	ALDBSSCG0000002786	CDKN2D	0.634995	0.251477	1.33632	0.01225	0.0478079
ALDBSSCT0000004582	ALDBSSCG0000002786	CDKN3	0.634995	0.251477	1.33632	0.01225	0.0478079
ALDBSSCT0000004582	ALDBSSCG0000002786	CEBPZ	0.634995	0.251477	1.33632	0.01225	0.0478079
ALDBSSCT0000004582	ALDBSSCG0000002786	CELA2A	0.634995	0.251477	1.33632	0.01225	0.0478079
ALDBSSCT0000004582	ALDBSSCG0000002786	CENPP	0.634995	0.251477	1.33632	0.01225	0.0478079
ALDBSSCT0000004582	ALDBSSCG0000002786	CEP126	0.634995	0.251477	1.33632	0.01225	0.0478079
ALDBSSCT0000004582	ALDBSSCG0000002786	CEP135	0.634995	0.251477	1.33632	0.01225	0.0478079
ALDBSSCT0000004582	ALDBSSCG0000002786	CEP152	0.634995	0.251477	1.33632	0.01225	0.0478079
ALDBSSCT0000004582	ALDBSSCG0000002786	CEP164	0.634995	0.251477	1.33632	0.01225	0.0478079
ALDBSSCT0000004582	ALDBSSCG0000002786	CEP290	0.634995	0.251477	1.33632	0.01225	0.0478079
ALDBSSCT0000004582	ALDBSSCG0000002786	CEP41	0.634995	0.251477	1.33632	0.01225	0.0478079
ALDBSSCT0000004582	ALDBSSCG0000002786	CEP55	0.634995	0.251477	1.33632	0.01225	0.0478079
ALDBSSCT0000004582	ALDBSSCG0000002786	CEP57L1	0.634995	0.251477	1.33632	0.01225	0.0478079
ALDBSSCT0000004582	ALDBSSCG0000002786	CEP63	0.634995	0.251477	1.33632	0.01225	0.0478079
ALDBSSCT0000007070	ALDBSSCG0000004297	CEP70	3.19594	8.16295	-1.35285	0.00065	0.00412501
ALDBSSCT0000004582	ALDBSSCG0000002786	CEP70	0.634995	0.251477	1.33632	0.01225	0.0478079
ALDBSSCT0000004582	ALDBSSCG0000002786	CEP76	0.634995	0.251477	1.33632	0.01225	0.0478079
ALDBSSCT0000004582	ALDBSSCG0000002786	CEP78	0.634995	0.251477	1.33632	0.01225	0.0478079
ALDBSSCT0000004582	ALDBSSCG0000002786	CEP83	0.634995	0.251477	1.33632	0.01225	0.0478079
ALDBSSCT0000004582	ALDBSSCG0000002786	CEP85	0.634995	0.251477	1.33632	0.01225	0.0478079
ALDBSSCT0000004582	ALDBSSCG0000002786	CEP85L	0.634995	0.251477	1.33632	0.01225	0.0478079
ALDBSSCT0000004582	ALDBSSCG0000002786	CERS3	0.634995	0.251477	1.33632	0.01225	0.0478079
ALDBSSCT0000004582	ALDBSSCG0000002786	CETN1	0.634995	0.251477	1.33632	0.01225	0.0478079
ALDBSSCT0000004582	ALDBSSCG0000002786	CETN2	0.634995	0.251477	1.33632	0.01225	0.0478079
ALDBSSCT0000004582	ALDBSSCG0000002786	CFAP100	0.634995	0.251477	1.33632	0.01225	0.0478079
ALDBSSCT0000004582	ALDBSSCG0000002786	CFAP126	0.634995	0.251477	1.33632	0.01225	0.0478079
ALDBSSCT0000004582	ALDBSSCG0000002786	CFAP161	0.634995	0.251477	1.33632	0.01225	0.0478079
ALDBSSCT0000007070	ALDBSSCG0000004297	CFAP36	3.19594	8.16295	-1.35285	0.00065	0.00412501
ALDBSSCT0000004582	ALDBSSCG0000002786	CFAP36	0.634995	0.251477	1.33632	0.01225	0.0478079
ALDBSSCT0000004582	ALDBSSCG0000002786	CFAP43	0.634995	0.251477	1.33632	0.01225	0.0478079
ALDBSSCT0000004582	ALDBSSCG0000002786	CFAP45	0.634995	0.251477	1.33632	0.01225	0.0478079
ALDBSSCT0000004582	ALDBSSCG0000002786	CFAP57	0.634995	0.251477	1.33632	0.01225	0.0478079
ALDBSSCT0000004582	ALDBSSCG0000002786	CFAP58	0.634995	0.251477	1.33632	0.01225	0.0478079
ALDBSSCT0000004582	ALDBSSCG0000002786	CFAP70	0.634995	0.251477	1.33632	0.01225	0.0478079
ALDBSSCT0000002077	ALDBSSCG0000001251	CFH	15.1002	8.03875	0.909524	0.0047	0.0218451
ALDBSSCT0000011852	ALDBSSCG0000007201	CFL2	26.4138	12.6828	1.05842	0.0012	0.00696669
ALDBSSCT0000004582	ALDBSSCG0000002786	CH242-119C15.1	0.634995	0.251477	1.33632	0.01225	0.0478079
ALDBSSCT0000004582	ALDBSSCG0000002786	CH242-134A11.1	0.634995	0.251477	1.33632	0.01225	0.0478079
ALDBSSCT0000004582	ALDBSSCG0000002786	CH242-176I15.3	0.634995	0.251477	1.33632	0.01225	0.0478079
ALDBSSCT0000004582	ALDBSSCG0000002786	CH242-196B23.2	0.634995	0.251477	1.33632	0.01225	0.0478079
LNC_005186	XLOC_252591	CH242-307A4.1	0	2.81362	-inf	0.00065	0.00412501
LNC_004933	XLOC_239696	CH242-307A4.1	0	10.2934	-inf	0.00115	0.00672023
LNC_000759	XLOC_025723	CH242-307A4.1	0	2.52822	-inf	0.00115	0.00672023
LNC_000785	XLOC_027158	CH242-307A4.1	0	12.9127	-inf	0.0007	0.00439795
ALDBSSCT0000004582	ALDBSSCG0000002786	CH242-366F10.1	0.634995	0.251477	1.33632	0.01225	0.0478079
ALDBSSCT0000004582	ALDBSSCG0000002786	CH242-57E23.1	0.634995	0.251477	1.33632	0.01225	0.0478079
ALDBSSCT0000004582	ALDBSSCG0000002786	CHADL	0.634995	0.251477	1.33632	0.01225	0.0478079
ALDBSSCT0000004582	ALDBSSCG0000002786	CHAF1A	0.634995	0.251477	1.33632	0.01225	0.0478079
ALDBSSCT0000007070	ALDBSSCG0000004297	CHRAC1	3.19594	8.16295	-1.35285	0.00065	0.00412501
ALDBSSCT0000004582	ALDBSSCG0000002786	CHRAC1	0.634995	0.251477	1.33632	0.01225	0.0478079
LNC_005186	XLOC_252591	CHRDL1	0	2.81362	-inf	0.00065	0.00412501
LNC_004933	XLOC_239696	CHRDL1	0	10.2934	-inf	0.00115	0.00672023
LNC_000759	XLOC_025723	CHRDL1	0	2.52822	-inf	0.00115	0.00672023
ALDBSSCT0000004582	ALDBSSCG0000002786	CHRDL2	0.634995	0.251477	1.33632	0.01225	0.0478079
ALDBSSCT0000004582	ALDBSSCG0000002786	CIB4	0.634995	0.251477	1.33632	0.01225	0.0478079
ALDBSSCT0000004582	ALDBSSCG0000002786	CILP2	0.634995	0.251477	1.33632	0.01225	0.0478079
ALDBSSCT0000004582	ALDBSSCG0000002786	CIPC	0.634995	0.251477	1.33632	0.01225	0.0478079
ALDBSSCT0000004582	ALDBSSCG0000002786	CLDN11	0.634995	0.251477	1.33632	0.01225	0.0478079
LNC_011699	XLOC_574286	CLDN14	169.548	82.5182	1.03891	0.0017	0.00934572
ALDBSSCT0000004582	ALDBSSCG0000002786	CLGN	0.634995	0.251477	1.33632	0.01225	0.0478079
ALDBSSCT0000004582	ALDBSSCG0000002786	CLHC1	0.634995	0.251477	1.33632	0.01225	0.0478079
ALDBSSCT0000004582	ALDBSSCG0000002786	CLIP4	0.634995	0.251477	1.33632	0.01225	0.0478079
ALDBSSCT0000004582	ALDBSSCG0000002786	CNBD2	0.634995	0.251477	1.33632	0.01225	0.0478079
ALDBSSCT0000004582	ALDBSSCG0000002786	CNGB1	0.634995	0.251477	1.33632	0.01225	0.0478079
ALDBSSCT0000011852	ALDBSSCG0000007201	CNN1	26.4138	12.6828	1.05842	0.0012	0.00696669
ALDBSSCT0000004582	ALDBSSCG0000002786	CNTLN	0.634995	0.251477	1.33632	0.01225	0.0478079
ALDBSSCT0000004582	ALDBSSCG0000002786	COIL	0.634995	0.251477	1.33632	0.01225	0.0478079
ALDBSSCT0000004582	ALDBSSCG0000002786	COX8C	0.634995	0.251477	1.33632	0.01225	0.0478079
ALDBSSCT0000004582	ALDBSSCG0000002786	CPEB1	0.634995	0.251477	1.33632	0.01225	0.0478079
ALDBSSCT0000002077	ALDBSSCG0000001251	CPN1	15.1002	8.03875	0.909524	0.0047	0.0218451
ALDBSSCT0000002077	ALDBSSCG0000001251	CPOX	15.1002	8.03875	0.909524	0.0047	0.0218451
LNC_011699	XLOC_574286	CPOX	169.548	82.5182	1.03891	0.0017	0.00934572
ALDBSSCT0000007070	ALDBSSCG0000004297	CPVL	3.19594	8.16295	-1.35285	0.00065	0.00412501
LNC_006146	XLOC_303009	CREB3L1	0.301729	2.79321	-3.2106	0.0028	0.0142054
ALDBSSCT0000004582	ALDBSSCG0000002786	CREM	0.634995	0.251477	1.33632	0.01225	0.0478079
ALDBSSCT0000004582	ALDBSSCG0000002786	CRISP2	0.634995	0.251477	1.33632	0.01225	0.0478079
ALDBSSCT0000002077	ALDBSSCG0000001251	CRLS1	15.1002	8.03875	0.909524	0.0047	0.0218451
LNC_005186	XLOC_252591	CRTC2	0	2.81362	-inf	0.00065	0.00412501
LNC_004933	XLOC_239696	CRTC2	0	10.2934	-inf	0.00115	0.00672023
LNC_000759	XLOC_025723	CRTC2	0	2.52822	-inf	0.00115	0.00672023
LNC_000785	XLOC_027158	CRTC2	0	12.9127	-inf	0.0007	0.00439795
ALDBSSCT0000004582	ALDBSSCG0000002786	CSMD1	0.634995	0.251477	1.33632	0.01225	0.0478079
ALDBSSCT0000004582	ALDBSSCG0000002786	CSNK1D	0.634995	0.251477	1.33632	0.01225	0.0478079
ALDBSSCT0000004582	ALDBSSCG0000002786	CSNK1G2	0.634995	0.251477	1.33632	0.01225	0.0478079
ALDBSSCT0000004582	ALDBSSCG0000002786	CSNK2B	0.634995	0.251477	1.33632	0.01225	0.0478079
ALDBSSCT0000004582	ALDBSSCG0000002786	CST8	0.634995	0.251477	1.33632	0.01225	0.0478079
ALDBSSCT0000004582	ALDBSSCG0000002786	CST9L	0.634995	0.251477	1.33632	0.01225	0.0478079
ALDBSSCT0000004582	ALDBSSCG0000002786	CSTL1	0.634995	0.251477	1.33632	0.01225	0.0478079
ALDBSSCT0000000237	ALDBSSCG0000000137	CT83	0	8.16315	-inf	0.0007	0.00439795
ALDBSSCT0000004582	ALDBSSCG0000002786	CT83	0.634995	0.251477	1.33632	0.01225	0.0478079
ALDBSSCT0000004582	ALDBSSCG0000002786	CU151851.1	0.634995	0.251477	1.33632	0.01225	0.0478079
ALDBSSCT0000007070	ALDBSSCG0000004297	CU459197.4	3.19594	8.16295	-1.35285	0.00065	0.00412501
ALDBSSCT0000004582	ALDBSSCG0000002786	CXorf58	0.634995	0.251477	1.33632	0.01225	0.0478079
ALDBSSCT0000004582	ALDBSSCG0000002786	CXorf65	0.634995	0.251477	1.33632	0.01225	0.0478079
ALDBSSCT0000004582	ALDBSSCG0000002786	CXorf66	0.634995	0.251477	1.33632	0.01225	0.0478079
ALDBSSCT0000004582	ALDBSSCG0000002786	CYLC1	0.634995	0.251477	1.33632	0.01225	0.0478079
ALDBSSCT0000004582	ALDBSSCG0000002786	CYLC2	0.634995	0.251477	1.33632	0.01225	0.0478079
ALDBSSCT0000004582	ALDBSSCG0000002786	DAW1	0.634995	0.251477	1.33632	0.01225	0.0478079
ALDBSSCT0000004582	ALDBSSCG0000002786	DAXX	0.634995	0.251477	1.33632	0.01225	0.0478079
ALDBSSCT0000004582	ALDBSSCG0000002786	DAZAP1	0.634995	0.251477	1.33632	0.01225	0.0478079
ALDBSSCT0000004582	ALDBSSCG0000002786	DAZL	0.634995	0.251477	1.33632	0.01225	0.0478079
ALDBSSCT0000004582	ALDBSSCG0000002786	DCAF1	0.634995	0.251477	1.33632	0.01225	0.0478079
ALDBSSCT0000007070	ALDBSSCG0000004297	DCAF10	3.19594	8.16295	-1.35285	0.00065	0.00412501
ALDBSSCT0000002077	ALDBSSCG0000001251	DCAF11	15.1002	8.03875	0.909524	0.0047	0.0218451
ALDBSSCT0000004582	ALDBSSCG0000002786	DCAF17	0.634995	0.251477	1.33632	0.01225	0.0478079
ALDBSSCT0000007070	ALDBSSCG0000004297	DCAF7	3.19594	8.16295	-1.35285	0.00065	0.00412501
ALDBSSCT0000004582	ALDBSSCG0000002786	DCDC2C	0.634995	0.251477	1.33632	0.01225	0.0478079
ALDBSSCT0000004582	ALDBSSCG0000002786	DCST2	0.634995	0.251477	1.33632	0.01225	0.0478079
ALDBSSCT0000004582	ALDBSSCG0000002786	DDHD1	0.634995	0.251477	1.33632	0.01225	0.0478079
ALDBSSCT0000004582	ALDBSSCG0000002786	DDI1	0.634995	0.251477	1.33632	0.01225	0.0478079
ALDBSSCT0000004582	ALDBSSCG0000002786	DDX20	0.634995	0.251477	1.33632	0.01225	0.0478079
ALDBSSCT0000004582	ALDBSSCG0000002786	DDX28	0.634995	0.251477	1.33632	0.01225	0.0478079
ALDBSSCT0000007070	ALDBSSCG0000004297	DDX39A	3.19594	8.16295	-1.35285	0.00065	0.00412501
ALDBSSCT0000004582	ALDBSSCG0000002786	DDX43	0.634995	0.251477	1.33632	0.01225	0.0478079
ALDBSSCT0000004582	ALDBSSCG0000002786	DDX53	0.634995	0.251477	1.33632	0.01225	0.0478079
LNC_011699	XLOC_574286	DECR1	169.548	82.5182	1.03891	0.0017	0.00934572
ALDBSSCT0000004582	ALDBSSCG0000002786	DEFB119	0.634995	0.251477	1.33632	0.01225	0.0478079
ALDBSSCT0000004582	ALDBSSCG0000002786	DEFB123	0.634995	0.251477	1.33632	0.01225	0.0478079
ALDBSSCT0000004582	ALDBSSCG0000002786	DESI1	0.634995	0.251477	1.33632	0.01225	0.0478079
ALDBSSCT0000004582	ALDBSSCG0000002786	DESI2	0.634995	0.251477	1.33632	0.01225	0.0478079
ALDBSSCT0000004582	ALDBSSCG0000002786	DET1	0.634995	0.251477	1.33632	0.01225	0.0478079
ALDBSSCT0000007070	ALDBSSCG0000004297	DGKH	3.19594	8.16295	-1.35285	0.00065	0.00412501
ALDBSSCT0000004582	ALDBSSCG0000002786	DGKH	0.634995	0.251477	1.33632	0.01225	0.0478079
ALDBSSCT0000004582	ALDBSSCG0000002786	DHX30	0.634995	0.251477	1.33632	0.01225	0.0478079
ALDBSSCT0000004582	ALDBSSCG0000002786	DMC1	0.634995	0.251477	1.33632	0.01225	0.0478079
ALDBSSCT0000004582	ALDBSSCG0000002786	DNAH10	0.634995	0.251477	1.33632	0.01225	0.0478079
ALDBSSCT0000004582	ALDBSSCG0000002786	DNAH8	0.634995	0.251477	1.33632	0.01225	0.0478079
ALDBSSCT0000004582	ALDBSSCG0000002786	DNAI2	0.634995	0.251477	1.33632	0.01225	0.0478079
ALDBSSCT0000004582	ALDBSSCG0000002786	DNAJA4	0.634995	0.251477	1.33632	0.01225	0.0478079
ALDBSSCT0000004582	ALDBSSCG0000002786	DNAJB13	0.634995	0.251477	1.33632	0.01225	0.0478079
ALDBSSCT0000004582	ALDBSSCG0000002786	DNAJB8	0.634995	0.251477	1.33632	0.01225	0.0478079
ALDBSSCT0000007070	ALDBSSCG0000004297	DNAJC18	3.19594	8.16295	-1.35285	0.00065	0.00412501
ALDBSSCT0000004582	ALDBSSCG0000002786	DNAJC18	0.634995	0.251477	1.33632	0.01225	0.0478079
ALDBSSCT0000004582	ALDBSSCG0000002786	DNAJC21	0.634995	0.251477	1.33632	0.01225	0.0478079
ALDBSSCT0000004582	ALDBSSCG0000002786	DNAJC5B	0.634995	0.251477	1.33632	0.01225	0.0478079
ALDBSSCT0000007070	ALDBSSCG0000004297	DNAL1	3.19594	8.16295	-1.35285	0.00065	0.00412501
ALDBSSCT0000004582	ALDBSSCG0000002786	DNAL1	0.634995	0.251477	1.33632	0.01225	0.0478079
ALDBSSCT0000004582	ALDBSSCG0000002786	DNALI1	0.634995	0.251477	1.33632	0.01225	0.0478079
ALDBSSCT0000004582	ALDBSSCG0000002786	DNMT3B	0.634995	0.251477	1.33632	0.01225	0.0478079
ALDBSSCT0000002077	ALDBSSCG0000001251	DNPH1	15.1002	8.03875	0.909524	0.0047	0.0218451
ALDBSSCT0000004582	ALDBSSCG0000002786	DOCK3	0.634995	0.251477	1.33632	0.01225	0.0478079
ALDBSSCT0000004582	ALDBSSCG0000002786	DONSON	0.634995	0.251477	1.33632	0.01225	0.0478079
ALDBSSCT0000004582	ALDBSSCG0000002786	DPCD	0.634995	0.251477	1.33632	0.01225	0.0478079
ALDBSSCT0000004582	ALDBSSCG0000002786	DPEP3	0.634995	0.251477	1.33632	0.01225	0.0478079
ALDBSSCT0000004582	ALDBSSCG0000002786	DPP8	0.634995	0.251477	1.33632	0.01225	0.0478079
ALDBSSCT0000004582	ALDBSSCG0000002786	DPY19L2	0.634995	0.251477	1.33632	0.01225	0.0478079
ALDBSSCT0000004582	ALDBSSCG0000002786	DRC1	0.634995	0.251477	1.33632	0.01225	0.0478079
ALDBSSCT0000004582	ALDBSSCG0000002786	DUSP13	0.634995	0.251477	1.33632	0.01225	0.0478079
ALDBSSCT0000004582	ALDBSSCG0000002786	DYDC1	0.634995	0.251477	1.33632	0.01225	0.0478079
ALDBSSCT0000004582	ALDBSSCG0000002786	DYDC2	0.634995	0.251477	1.33632	0.01225	0.0478079
ALDBSSCT0000004582	ALDBSSCG0000002786	DYRK4	0.634995	0.251477	1.33632	0.01225	0.0478079
ALDBSSCT0000007070	ALDBSSCG0000004297	DYX1C1	3.19594	8.16295	-1.35285	0.00065	0.00412501
ALDBSSCT0000004582	ALDBSSCG0000002786	DYX1C1	0.634995	0.251477	1.33632	0.01225	0.0478079
ALDBSSCT0000004582	ALDBSSCG0000002786	DZIP1L	0.634995	0.251477	1.33632	0.01225	0.0478079
ALDBSSCT0000002077	ALDBSSCG0000001251	ECHDC2	15.1002	8.03875	0.909524	0.0047	0.0218451
LNC_011699	XLOC_574286	ECHDC2	169.548	82.5182	1.03891	0.0017	0.00934572
ALDBSSCT0000004582	ALDBSSCG0000002786	ECT2L	0.634995	0.251477	1.33632	0.01225	0.0478079
ALDBSSCT0000004582	ALDBSSCG0000002786	EFCAB10	0.634995	0.251477	1.33632	0.01225	0.0478079
ALDBSSCT0000004582	ALDBSSCG0000002786	EFCAB11	0.634995	0.251477	1.33632	0.01225	0.0478079
ALDBSSCT0000004582	ALDBSSCG0000002786	EFCAB13	0.634995	0.251477	1.33632	0.01225	0.0478079
ALDBSSCT0000004582	ALDBSSCG0000002786	EFCAB2	0.634995	0.251477	1.33632	0.01225	0.0478079
ALDBSSCT0000004582	ALDBSSCG0000002786	EFCAB3	0.634995	0.251477	1.33632	0.01225	0.0478079
ALDBSSCT0000004582	ALDBSSCG0000002786	EFCAB5	0.634995	0.251477	1.33632	0.01225	0.0478079
ALDBSSCT0000004582	ALDBSSCG0000002786	EFHB	0.634995	0.251477	1.33632	0.01225	0.0478079
ALDBSSCT0000004582	ALDBSSCG0000002786	EFHC1	0.634995	0.251477	1.33632	0.01225	0.0478079
ALDBSSCT0000004582	ALDBSSCG0000002786	EFHC2	0.634995	0.251477	1.33632	0.01225	0.0478079
ALDBSSCT0000004582	ALDBSSCG0000002786	EFNB3	0.634995	0.251477	1.33632	0.01225	0.0478079
LNC_005186	XLOC_252591	EIF1AX	0	2.81362	-inf	0.00065	0.00412501
LNC_004933	XLOC_239696	EIF1AX	0	10.2934	-inf	0.00115	0.00672023
LNC_000759	XLOC_025723	EIF1AX	0	2.52822	-inf	0.00115	0.00672023
LNC_000785	XLOC_027158	EIF1AX	0	12.9127	-inf	0.0007	0.00439795
ALDBSSCT0000004582	ALDBSSCG0000002786	EIF4H	0.634995	0.251477	1.33632	0.01225	0.0478079
ALDBSSCT0000004582	ALDBSSCG0000002786	ELF5	0.634995	0.251477	1.33632	0.01225	0.0478079
ALDBSSCT0000004582	ALDBSSCG0000002786	ELOF1	0.634995	0.251477	1.33632	0.01225	0.0478079
ALDBSSCT0000004582	ALDBSSCG0000002786	ELSPBP1	0.634995	0.251477	1.33632	0.01225	0.0478079
ALDBSSCT0000004582	ALDBSSCG0000002786	EME1	0.634995	0.251477	1.33632	0.01225	0.0478079
LNC_006893	XLOC_342681	EN2	3.10482	0.816091	1.92771	5e-05	0.00042226
LNC_006891	XLOC_342680	EN2	1.84994	0.351033	2.3978	0.00665	0.0290831
ALDBSSCT0000011852	ALDBSSCG0000007201	ENAH	26.4138	12.6828	1.05842	0.0012	0.00696669
ALDBSSCT0000004582	ALDBSSCG0000002786	ENKD1	0.634995	0.251477	1.33632	0.01225	0.0478079
ALDBSSCT0000004582	ALDBSSCG0000002786	ENO4	0.634995	0.251477	1.33632	0.01225	0.0478079
ALDBSSCT0000004582	ALDBSSCG0000002786	ENPP5	0.634995	0.251477	1.33632	0.01225	0.0478079
ALDBSSCT0000004582	ALDBSSCG0000002786	ENTHD1	0.634995	0.251477	1.33632	0.01225	0.0478079
ALDBSSCT0000004582	ALDBSSCG0000002786	ERICH3	0.634995	0.251477	1.33632	0.01225	0.0478079
ALDBSSCT0000004582	ALDBSSCG0000002786	ERICH6	0.634995	0.251477	1.33632	0.01225	0.0478079
ALDBSSCT0000004582	ALDBSSCG0000002786	ESCO2	0.634995	0.251477	1.33632	0.01225	0.0478079
ALDBSSCT0000002077	ALDBSSCG0000001251	ETFA	15.1002	8.03875	0.909524	0.0047	0.0218451
ALDBSSCT0000002077	ALDBSSCG0000001251	ETFB	15.1002	8.03875	0.909524	0.0047	0.0218451
ALDBSSCT0000004582	ALDBSSCG0000002786	EVI5L	0.634995	0.251477	1.33632	0.01225	0.0478079
ALDBSSCT0000004582	ALDBSSCG0000002786	EYA2	0.634995	0.251477	1.33632	0.01225	0.0478079
ALDBSSCT0000004582	ALDBSSCG0000002786	EZH2	0.634995	0.251477	1.33632	0.01225	0.0478079
ALDBSSCT0000002077	ALDBSSCG0000001251	F13B	15.1002	8.03875	0.909524	0.0047	0.0218451
ALDBSSCT0000002077	ALDBSSCG0000001251	F2	15.1002	8.03875	0.909524	0.0047	0.0218451
ALDBSSCT0000004582	ALDBSSCG0000002786	FAM104A	0.634995	0.251477	1.33632	0.01225	0.0478079
ALDBSSCT0000004582	ALDBSSCG0000002786	FAM122C	0.634995	0.251477	1.33632	0.01225	0.0478079
ALDBSSCT0000004582	ALDBSSCG0000002786	FAM161A	0.634995	0.251477	1.33632	0.01225	0.0478079
ALDBSSCT0000004582	ALDBSSCG0000002786	FAM166A	0.634995	0.251477	1.33632	0.01225	0.0478079
ALDBSSCT0000004582	ALDBSSCG0000002786	FAM170A	0.634995	0.251477	1.33632	0.01225	0.0478079
ALDBSSCT0000004582	ALDBSSCG0000002786	FAM170B	0.634995	0.251477	1.33632	0.01225	0.0478079
ALDBSSCT0000004582	ALDBSSCG0000002786	FAM178B	0.634995	0.251477	1.33632	0.01225	0.0478079
ALDBSSCT0000004582	ALDBSSCG0000002786	FAM184A	0.634995	0.251477	1.33632	0.01225	0.0478079
ALDBSSCT0000004582	ALDBSSCG0000002786	FAM186B	0.634995	0.251477	1.33632	0.01225	0.0478079
ALDBSSCT0000004582	ALDBSSCG0000002786	FAM187B	0.634995	0.251477	1.33632	0.01225	0.0478079
ALDBSSCT0000004582	ALDBSSCG0000002786	FAM209B	0.634995	0.251477	1.33632	0.01225	0.0478079
ALDBSSCT0000004582	ALDBSSCG0000002786	FAM216A	0.634995	0.251477	1.33632	0.01225	0.0478079
LNC_006893	XLOC_342681	FAM216B	3.10482	0.816091	1.92771	5e-05	0.00042226
ALDBSSCT0000004582	ALDBSSCG0000002786	FAM221B	0.634995	0.251477	1.33632	0.01225	0.0478079
ALDBSSCT0000004582	ALDBSSCG0000002786	FAM229B	0.634995	0.251477	1.33632	0.01225	0.0478079
ALDBSSCT0000004582	ALDBSSCG0000002786	FAM46D	0.634995	0.251477	1.33632	0.01225	0.0478079
ALDBSSCT0000004582	ALDBSSCG0000002786	FAM57A	0.634995	0.251477	1.33632	0.01225	0.0478079
ALDBSSCT0000004582	ALDBSSCG0000002786	FAM71B	0.634995	0.251477	1.33632	0.01225	0.0478079
ALDBSSCT0000004582	ALDBSSCG0000002786	FAM71D	0.634995	0.251477	1.33632	0.01225	0.0478079
ALDBSSCT0000004582	ALDBSSCG0000002786	FAM71E1	0.634995	0.251477	1.33632	0.01225	0.0478079
ALDBSSCT0000004582	ALDBSSCG0000002786	FAM71F1	0.634995	0.251477	1.33632	0.01225	0.0478079
ALDBSSCT0000004582	ALDBSSCG0000002786	FAM81B	0.634995	0.251477	1.33632	0.01225	0.0478079
ALDBSSCT0000004582	ALDBSSCG0000002786	FAM92A1	0.634995	0.251477	1.33632	0.01225	0.0478079
ALDBSSCT0000004582	ALDBSSCG0000002786	FANCD2	0.634995	0.251477	1.33632	0.01225	0.0478079
ALDBSSCT0000004582	ALDBSSCG0000002786	FANCI	0.634995	0.251477	1.33632	0.01225	0.0478079
ALDBSSCT0000004582	ALDBSSCG0000002786	FANK1	0.634995	0.251477	1.33632	0.01225	0.0478079
LNC_006893	XLOC_342681	FAT2	3.10482	0.816091	1.92771	5e-05	0.00042226
ALDBSSCT0000004582	ALDBSSCG0000002786	FATE1	0.634995	0.251477	1.33632	0.01225	0.0478079
ALDBSSCT0000004582	ALDBSSCG0000002786	FBF1	0.634995	0.251477	1.33632	0.01225	0.0478079
ALDBSSCT0000004582	ALDBSSCG0000002786	FBXO15	0.634995	0.251477	1.33632	0.01225	0.0478079
ALDBSSCT0000004582	ALDBSSCG0000002786	FBXO24	0.634995	0.251477	1.33632	0.01225	0.0478079
ALDBSSCT0000004582	ALDBSSCG0000002786	FBXO43	0.634995	0.251477	1.33632	0.01225	0.0478079
ALDBSSCT0000004582	ALDBSSCG0000002786	FBXO7	0.634995	0.251477	1.33632	0.01225	0.0478079
ALDBSSCT0000007070	ALDBSSCG0000004297	FBXW9	3.19594	8.16295	-1.35285	0.00065	0.00412501
ALDBSSCT0000004582	ALDBSSCG0000002786	FBXW9	0.634995	0.251477	1.33632	0.01225	0.0478079
ALDBSSCT0000004582	ALDBSSCG0000002786	FCGR1A	0.634995	0.251477	1.33632	0.01225	0.0478079
ALDBSSCT0000004582	ALDBSSCG0000002786	FGF14	0.634995	0.251477	1.33632	0.01225	0.0478079
ALDBSSCT0000008044	ALDBSSCG0000004882	FGFR1	5.26576	12.951	-1.29835	0.0029	0.0146282
ALDBSSCT0000004582	ALDBSSCG0000002786	FGFR1OP	0.634995	0.251477	1.33632	0.01225	0.0478079
ALDBSSCT0000007070	ALDBSSCG0000004297	FHL5	3.19594	8.16295	-1.35285	0.00065	0.00412501
ALDBSSCT0000004582	ALDBSSCG0000002786	FHL5	0.634995	0.251477	1.33632	0.01225	0.0478079
ALDBSSCT0000004582	ALDBSSCG0000002786	FKBP6	0.634995	0.251477	1.33632	0.01225	0.0478079
ALDBSSCT0000004582	ALDBSSCG0000002786	FKBPL	0.634995	0.251477	1.33632	0.01225	0.0478079
ALDBSSCT0000002077	ALDBSSCG0000001251	FMO3	15.1002	8.03875	0.909524	0.0047	0.0218451
ALDBSSCT0000004582	ALDBSSCG0000002786	FMR1NB	0.634995	0.251477	1.33632	0.01225	0.0478079
ALDBSSCT0000004582	ALDBSSCG0000002786	FNDC8	0.634995	0.251477	1.33632	0.01225	0.0478079
ALDBSSCT0000004582	ALDBSSCG0000002786	FOPNL	0.634995	0.251477	1.33632	0.01225	0.0478079
LNC_006891	XLOC_342680	FOXI1	1.84994	0.351033	2.3978	0.00665	0.0290831
ALDBSSCT0000004582	ALDBSSCG0000002786	FOXJ1	0.634995	0.251477	1.33632	0.01225	0.0478079
ALDBSSCT0000004582	ALDBSSCG0000002786	FSCB	0.634995	0.251477	1.33632	0.01225	0.0478079
ALDBSSCT0000004582	ALDBSSCG0000002786	FSCN3	0.634995	0.251477	1.33632	0.01225	0.0478079
ALDBSSCT0000002077	ALDBSSCG0000001251	FTCD	15.1002	8.03875	0.909524	0.0047	0.0218451
ALDBSSCT0000004582	ALDBSSCG0000002786	FTMT	0.634995	0.251477	1.33632	0.01225	0.0478079
ALDBSSCT0000007070	ALDBSSCG0000004297	FXR1	3.19594	8.16295	-1.35285	0.00065	0.00412501
ALDBSSCT0000004582	ALDBSSCG0000002786	FXR1	0.634995	0.251477	1.33632	0.01225	0.0478079
ALDBSSCT0000004582	ALDBSSCG0000002786	FZD3	0.634995	0.251477	1.33632	0.01225	0.0478079
ALDBSSCT0000007070	ALDBSSCG0000004297	FZR1	3.19594	8.16295	-1.35285	0.00065	0.00412501
ALDBSSCT0000004582	ALDBSSCG0000002786	G2E3	0.634995	0.251477	1.33632	0.01225	0.0478079
ALDBSSCT0000004582	ALDBSSCG0000002786	GALNTL5	0.634995	0.251477	1.33632	0.01225	0.0478079
ALDBSSCT0000002077	ALDBSSCG0000001251	GAMT	15.1002	8.03875	0.909524	0.0047	0.0218451
ALDBSSCT0000004582	ALDBSSCG0000002786	GAPDHS	0.634995	0.251477	1.33632	0.01225	0.0478079
ALDBSSCT0000004582	ALDBSSCG0000002786	GAS2L3	0.634995	0.251477	1.33632	0.01225	0.0478079
ALDBSSCT0000004582	ALDBSSCG0000002786	GDAP1L1	0.634995	0.251477	1.33632	0.01225	0.0478079
ALDBSSCT0000002077	ALDBSSCG0000001251	GDF2	15.1002	8.03875	0.909524	0.0047	0.0218451
ALDBSSCT0000004582	ALDBSSCG0000002786	GFER	0.634995	0.251477	1.33632	0.01225	0.0478079
ALDBSSCT0000004582	ALDBSSCG0000002786	GGNBP2	0.634995	0.251477	1.33632	0.01225	0.0478079
ALDBSSCT0000004582	ALDBSSCG0000002786	GGPS1	0.634995	0.251477	1.33632	0.01225	0.0478079
LNC_006146	XLOC_303009	GIF	0.301729	2.79321	-3.2106	0.0028	0.0142054
ALDBSSCT0000002077	ALDBSSCG0000001251	GJB1	15.1002	8.03875	0.909524	0.0047	0.0218451
LNC_011699	XLOC_574286	GJB1	169.548	82.5182	1.03891	0.0017	0.00934572
ALDBSSCT0000004582	ALDBSSCG0000002786	GK2	0.634995	0.251477	1.33632	0.01225	0.0478079
ALDBSSCT0000004582	ALDBSSCG0000002786	GKAP1	0.634995	0.251477	1.33632	0.01225	0.0478079
ALDBSSCT0000007070	ALDBSSCG0000004297	GLE1	3.19594	8.16295	-1.35285	0.00065	0.00412501
ALDBSSCT0000004582	ALDBSSCG0000002786	GLE1	0.634995	0.251477	1.33632	0.01225	0.0478079
ALDBSSCT0000004582	ALDBSSCG0000002786	GLIPR1L1	0.634995	0.251477	1.33632	0.01225	0.0478079
ALDBSSCT0000004582	ALDBSSCG0000002786	GLIPR1L2	0.634995	0.251477	1.33632	0.01225	0.0478079
ALDBSSCT0000004582	ALDBSSCG0000002786	GLRA3	0.634995	0.251477	1.33632	0.01225	0.0478079
ALDBSSCT0000002077	ALDBSSCG0000001251	GLYCTK	15.1002	8.03875	0.909524	0.0047	0.0218451
ALDBSSCT0000007070	ALDBSSCG0000004297	GNL1	3.19594	8.16295	-1.35285	0.00065	0.00412501
ALDBSSCT0000004582	ALDBSSCG0000002786	GNL2	0.634995	0.251477	1.33632	0.01225	0.0478079
ALDBSSCT0000004582	ALDBSSCG0000002786	GNPAT	0.634995	0.251477	1.33632	0.01225	0.0478079
ALDBSSCT0000004582	ALDBSSCG0000002786	GOLGA1	0.634995	0.251477	1.33632	0.01225	0.0478079
ALDBSSCT0000004582	ALDBSSCG0000002786	GORASP1	0.634995	0.251477	1.33632	0.01225	0.0478079
ALDBSSCT0000004582	ALDBSSCG0000002786	GOSR1	0.634995	0.251477	1.33632	0.01225	0.0478079
ALDBSSCT0000004582	ALDBSSCG0000002786	GPAT2	0.634995	0.251477	1.33632	0.01225	0.0478079
ALDBSSCT0000004582	ALDBSSCG0000002786	GPC2	0.634995	0.251477	1.33632	0.01225	0.0478079
ALDBSSCT0000002077	ALDBSSCG0000001251	GPHN	15.1002	8.03875	0.909524	0.0047	0.0218451
ALDBSSCT0000004582	ALDBSSCG0000002786	GPR161	0.634995	0.251477	1.33632	0.01225	0.0478079
LNC_006893	XLOC_342681	GPR179	3.10482	0.816091	1.92771	5e-05	0.00042226
ALDBSSCT0000004582	ALDBSSCG0000002786	GPR19	0.634995	0.251477	1.33632	0.01225	0.0478079
ALDBSSCT0000002077	ALDBSSCG0000001251	GRHPR	15.1002	8.03875	0.909524	0.0047	0.0218451
ALDBSSCT0000004582	ALDBSSCG0000002786	GRIK5	0.634995	0.251477	1.33632	0.01225	0.0478079
ALDBSSCT0000004582	ALDBSSCG0000002786	GRIN2B	0.634995	0.251477	1.33632	0.01225	0.0478079
ALDBSSCT0000004582	ALDBSSCG0000002786	GRIP1	0.634995	0.251477	1.33632	0.01225	0.0478079
ALDBSSCT0000004582	ALDBSSCG0000002786	GRK4	0.634995	0.251477	1.33632	0.01225	0.0478079
ALDBSSCT0000004582	ALDBSSCG0000002786	GRM1	0.634995	0.251477	1.33632	0.01225	0.0478079
ALDBSSCT0000004582	ALDBSSCG0000002786	GSG2	0.634995	0.251477	1.33632	0.01225	0.0478079
ALDBSSCT0000002077	ALDBSSCG0000001251	GSTK1	15.1002	8.03875	0.909524	0.0047	0.0218451
ALDBSSCT0000004582	ALDBSSCG0000002786	GSTM3	0.634995	0.251477	1.33632	0.01225	0.0478079
ALDBSSCT0000002077	ALDBSSCG0000001251	GSTO1	15.1002	8.03875	0.909524	0.0047	0.0218451
ALDBSSCT0000004582	ALDBSSCG0000002786	GTF2H1	0.634995	0.251477	1.33632	0.01225	0.0478079
ALDBSSCT0000004582	ALDBSSCG0000002786	GTSF1	0.634995	0.251477	1.33632	0.01225	0.0478079
ALDBSSCT0000004582	ALDBSSCG0000002786	H1FNT	0.634995	0.251477	1.33632	0.01225	0.0478079
LNC_011699	XLOC_574286	HACD3	169.548	82.5182	1.03891	0.0017	0.00934572
ALDBSSCT0000002077	ALDBSSCG0000001251	HAO1	15.1002	8.03875	0.909524	0.0047	0.0218451
ALDBSSCT0000007070	ALDBSSCG0000004297	HARS	3.19594	8.16295	-1.35285	0.00065	0.00412501
ALDBSSCT0000004582	ALDBSSCG0000002786	HDGFL1	0.634995	0.251477	1.33632	0.01225	0.0478079
ALDBSSCT0000004582	ALDBSSCG0000002786	HEMGN	0.634995	0.251477	1.33632	0.01225	0.0478079
LNC_010891	XLOC_529521	HEYL	1.10337	2.30403	-1.06225	0.0025	0.0129223
ALDBSSCT0000007070	ALDBSSCG0000004297	HFM1	3.19594	8.16295	-1.35285	0.00065	0.00412501
ALDBSSCT0000004582	ALDBSSCG0000002786	HFM1	0.634995	0.251477	1.33632	0.01225	0.0478079
LNC_011699	XLOC_574286	HGD	169.548	82.5182	1.03891	0.0017	0.00934572
ALDBSSCT0000002077	ALDBSSCG0000001251	HGFAC	15.1002	8.03875	0.909524	0.0047	0.0218451
ALDBSSCT0000004582	ALDBSSCG0000002786	HHAT	0.634995	0.251477	1.33632	0.01225	0.0478079
ALDBSSCT0000004582	ALDBSSCG0000002786	HILS1	0.634995	0.251477	1.33632	0.01225	0.0478079
ALDBSSCT0000004582	ALDBSSCG0000002786	HIPK4	0.634995	0.251477	1.33632	0.01225	0.0478079
ALDBSSCT0000004582	ALDBSSCG0000002786	HIST1H2BA	0.634995	0.251477	1.33632	0.01225	0.0478079
ALDBSSCT0000004582	ALDBSSCG0000002786	HLTF	0.634995	0.251477	1.33632	0.01225	0.0478079
ALDBSSCT0000004582	ALDBSSCG0000002786	HMGB4	0.634995	0.251477	1.33632	0.01225	0.0478079
ALDBSSCT0000004582	ALDBSSCG0000002786	HORMAD1	0.634995	0.251477	1.33632	0.01225	0.0478079
ALDBSSCT0000004582	ALDBSSCG0000002786	HORMAD2	0.634995	0.251477	1.33632	0.01225	0.0478079
ALDBSSCT0000002077	ALDBSSCG0000001251	HPD	15.1002	8.03875	0.909524	0.0047	0.0218451
ALDBSSCT0000004582	ALDBSSCG0000002786	HRASLS5	0.634995	0.251477	1.33632	0.01225	0.0478079
ALDBSSCT0000002077	ALDBSSCG0000001251	HSD11B1	15.1002	8.03875	0.909524	0.0047	0.0218451
ALDBSSCT0000002077	ALDBSSCG0000001251	HSD17B10	15.1002	8.03875	0.909524	0.0047	0.0218451
ALDBSSCT0000004582	ALDBSSCG0000002786	HSD17B3	0.634995	0.251477	1.33632	0.01225	0.0478079
ALDBSSCT0000007070	ALDBSSCG0000004297	HSF2	3.19594	8.16295	-1.35285	0.00065	0.00412501
ALDBSSCT0000004582	ALDBSSCG0000002786	HSF2	0.634995	0.251477	1.33632	0.01225	0.0478079
ALDBSSCT0000004582	ALDBSSCG0000002786	HSF2BP	0.634995	0.251477	1.33632	0.01225	0.0478079
ALDBSSCT0000004582	ALDBSSCG0000002786	HSF5	0.634995	0.251477	1.33632	0.01225	0.0478079
ALDBSSCT0000007070	ALDBSSCG0000004297	HSPA2	3.19594	8.16295	-1.35285	0.00065	0.00412501
ALDBSSCT0000004582	ALDBSSCG0000002786	HSPA4L	0.634995	0.251477	1.33632	0.01225	0.0478079
ALDBSSCT0000004582	ALDBSSCG0000002786	HSPB9	0.634995	0.251477	1.33632	0.01225	0.0478079
ALDBSSCT0000004582	ALDBSSCG0000002786	HTR3B	0.634995	0.251477	1.33632	0.01225	0.0478079
ALDBSSCT0000007070	ALDBSSCG0000004297	HUS1	3.19594	8.16295	-1.35285	0.00065	0.00412501
LNC_006146	XLOC_303009	HUWE1	0.301729	2.79321	-3.2106	0.0028	0.0142054
ALDBSSCT0000004582	ALDBSSCG0000002786	HYPM	0.634995	0.251477	1.33632	0.01225	0.0478079
ALDBSSCT0000004582	ALDBSSCG0000002786	ICA1L	0.634995	0.251477	1.33632	0.01225	0.0478079
ALDBSSCT0000007070	ALDBSSCG0000004297	IFT140	3.19594	8.16295	-1.35285	0.00065	0.00412501
ALDBSSCT0000004582	ALDBSSCG0000002786	IFT140	0.634995	0.251477	1.33632	0.01225	0.0478079
ALDBSSCT0000007070	ALDBSSCG0000004297	IFT22	3.19594	8.16295	-1.35285	0.00065	0.00412501
ALDBSSCT0000004582	ALDBSSCG0000002786	IFT22	0.634995	0.251477	1.33632	0.01225	0.0478079
ALDBSSCT0000007070	ALDBSSCG0000004297	IFT57	3.19594	8.16295	-1.35285	0.00065	0.00412501
ALDBSSCT0000004582	ALDBSSCG0000002786	IFT57	0.634995	0.251477	1.33632	0.01225	0.0478079
ALDBSSCT0000004582	ALDBSSCG0000002786	IFT74	0.634995	0.251477	1.33632	0.01225	0.0478079
LNC_005186	XLOC_252591	IGF1	0	2.81362	-inf	0.00065	0.00412501
LNC_004933	XLOC_239696	IGF1	0	10.2934	-inf	0.00115	0.00672023
LNC_000759	XLOC_025723	IGF1	0	2.52822	-inf	0.00115	0.00672023
LNC_005186	XLOC_252591	IL17REL	0	2.81362	-inf	0.00065	0.00412501
LNC_004933	XLOC_239696	IL17REL	0	10.2934	-inf	0.00115	0.00672023
LNC_000759	XLOC_025723	IL17REL	0	2.52822	-inf	0.00115	0.00672023
LNC_000785	XLOC_027158	IL17REL	0	12.9127	-inf	0.0007	0.00439795
LNC_011699	XLOC_574286	IL1RAP	169.548	82.5182	1.03891	0.0017	0.00934572
ALDBSSCT0000004582	ALDBSSCG0000002786	IMPG1	0.634995	0.251477	1.33632	0.01225	0.0478079
ALDBSSCT0000004582	ALDBSSCG0000002786	INSL6	0.634995	0.251477	1.33632	0.01225	0.0478079
ALDBSSCT0000004582	ALDBSSCG0000002786	INTS6	0.634995	0.251477	1.33632	0.01225	0.0478079
ALDBSSCT0000007070	ALDBSSCG0000004297	INTU	3.19594	8.16295	-1.35285	0.00065	0.00412501
ALDBSSCT0000004582	ALDBSSCG0000002786	INTU	0.634995	0.251477	1.33632	0.01225	0.0478079
ALDBSSCT0000007070	ALDBSSCG0000004297	IP6K1	3.19594	8.16295	-1.35285	0.00065	0.00412501
ALDBSSCT0000004582	ALDBSSCG0000002786	IPO4	0.634995	0.251477	1.33632	0.01225	0.0478079
ALDBSSCT0000004582	ALDBSSCG0000002786	IPO5	0.634995	0.251477	1.33632	0.01225	0.0478079
ALDBSSCT0000004582	ALDBSSCG0000002786	IQCA1L	0.634995	0.251477	1.33632	0.01225	0.0478079
ALDBSSCT0000004582	ALDBSSCG0000002786	IQCD	0.634995	0.251477	1.33632	0.01225	0.0478079
ALDBSSCT0000004582	ALDBSSCG0000002786	IQCE	0.634995	0.251477	1.33632	0.01225	0.0478079
ALDBSSCT0000004582	ALDBSSCG0000002786	IQCF1	0.634995	0.251477	1.33632	0.01225	0.0478079
ALDBSSCT0000004582	ALDBSSCG0000002786	IQCF2	0.634995	0.251477	1.33632	0.01225	0.0478079
ALDBSSCT0000004582	ALDBSSCG0000002786	IQCF3	0.634995	0.251477	1.33632	0.01225	0.0478079
ALDBSSCT0000004582	ALDBSSCG0000002786	IQCF5	0.634995	0.251477	1.33632	0.01225	0.0478079
ALDBSSCT0000004582	ALDBSSCG0000002786	IQCF6	0.634995	0.251477	1.33632	0.01225	0.0478079
ALDBSSCT0000004582	ALDBSSCG0000002786	IQCG	0.634995	0.251477	1.33632	0.01225	0.0478079
ALDBSSCT0000004582	ALDBSSCG0000002786	IQUB	0.634995	0.251477	1.33632	0.01225	0.0478079
ALDBSSCT0000007070	ALDBSSCG0000004297	IRAK1BP1	3.19594	8.16295	-1.35285	0.00065	0.00412501
ALDBSSCT0000004582	ALDBSSCG0000002786	IRAK1BP1	0.634995	0.251477	1.33632	0.01225	0.0478079
ALDBSSCT0000004582	ALDBSSCG0000002786	ISG20L2	0.634995	0.251477	1.33632	0.01225	0.0478079
ALDBSSCT0000004582	ALDBSSCG0000002786	IZUMO1	0.634995	0.251477	1.33632	0.01225	0.0478079
ALDBSSCT0000004582	ALDBSSCG0000002786	IZUMO2	0.634995	0.251477	1.33632	0.01225	0.0478079
ALDBSSCT0000004582	ALDBSSCG0000002786	IZUMO3	0.634995	0.251477	1.33632	0.01225	0.0478079
ALDBSSCT0000004582	ALDBSSCG0000002786	IZUMO4	0.634995	0.251477	1.33632	0.01225	0.0478079
ALDBSSCT0000004582	ALDBSSCG0000002786	KAT7	0.634995	0.251477	1.33632	0.01225	0.0478079
ALDBSSCT0000004582	ALDBSSCG0000002786	KCMF1	0.634995	0.251477	1.33632	0.01225	0.0478079
ALDBSSCT0000004582	ALDBSSCG0000002786	KCNG3	0.634995	0.251477	1.33632	0.01225	0.0478079
ALDBSSCT0000004582	ALDBSSCG0000002786	KCNU1	0.634995	0.251477	1.33632	0.01225	0.0478079
ALDBSSCT0000004582	ALDBSSCG0000002786	KCTD19	0.634995	0.251477	1.33632	0.01225	0.0478079
ALDBSSCT0000007070	ALDBSSCG0000004297	KDM1A	3.19594	8.16295	-1.35285	0.00065	0.00412501
ALDBSSCT0000004582	ALDBSSCG0000002786	KDM1A	0.634995	0.251477	1.33632	0.01225	0.0478079
ALDBSSCT0000004582	ALDBSSCG0000002786	KDM5B	0.634995	0.251477	1.33632	0.01225	0.0478079
ALDBSSCT0000004582	ALDBSSCG0000002786	KIF15	0.634995	0.251477	1.33632	0.01225	0.0478079
ALDBSSCT0000004582	ALDBSSCG0000002786	KIF25	0.634995	0.251477	1.33632	0.01225	0.0478079
ALDBSSCT0000004582	ALDBSSCG0000002786	KIF27	0.634995	0.251477	1.33632	0.01225	0.0478079
ALDBSSCT0000004582	ALDBSSCG0000002786	KIF2B	0.634995	0.251477	1.33632	0.01225	0.0478079
ALDBSSCT0000004582	ALDBSSCG0000002786	KIF2C	0.634995	0.251477	1.33632	0.01225	0.0478079
ALDBSSCT0000004582	ALDBSSCG0000002786	KIF5C	0.634995	0.251477	1.33632	0.01225	0.0478079
ALDBSSCT0000007070	ALDBSSCG0000004297	KIFAP3	3.19594	8.16295	-1.35285	0.00065	0.00412501
ALDBSSCT0000004582	ALDBSSCG0000002786	KIZ	0.634995	0.251477	1.33632	0.01225	0.0478079
ALDBSSCT0000004582	ALDBSSCG0000002786	KLF17	0.634995	0.251477	1.33632	0.01225	0.0478079
ALDBSSCT0000004582	ALDBSSCG0000002786	KLHDC3	0.634995	0.251477	1.33632	0.01225	0.0478079
ALDBSSCT0000004582	ALDBSSCG0000002786	KLK4	0.634995	0.251477	1.33632	0.01225	0.0478079
ALDBSSCT0000004582	ALDBSSCG0000002786	KNSTRN	0.634995	0.251477	1.33632	0.01225	0.0478079
ALDBSSCT0000004582	ALDBSSCG0000002786	KPNA2	0.634995	0.251477	1.33632	0.01225	0.0478079
LNC_006891	XLOC_342680	KRT1	1.84994	0.351033	2.3978	0.00665	0.0290831
ALDBSSCT0000000237	ALDBSSCG0000000137	KRT32	0	8.16315	-inf	0.0007	0.00439795
LNC_006893	XLOC_342681	KRT82	3.10482	0.816091	1.92771	5e-05	0.00042226
LNC_006891	XLOC_342680	KRT82	1.84994	0.351033	2.3978	0.00665	0.0290831
LNC_011699	XLOC_574286	LACTB2	169.548	82.5182	1.03891	0.0017	0.00934572
ALDBSSCT0000008044	ALDBSSCG0000004882	LAMB2	5.26576	12.951	-1.29835	0.0029	0.0146282
ALDBSSCT0000004582	ALDBSSCG0000002786	LCA5L	0.634995	0.251477	1.33632	0.01225	0.0478079
ALDBSSCT0000002077	ALDBSSCG0000001251	LCAT	15.1002	8.03875	0.909524	0.0047	0.0218451
LNC_006146	XLOC_303009	LCN15	0.301729	2.79321	-3.2106	0.0028	0.0142054
ALDBSSCT0000004582	ALDBSSCG0000002786	LDHAL6B	0.634995	0.251477	1.33632	0.01225	0.0478079
ALDBSSCT0000004582	ALDBSSCG0000002786	LDHC	0.634995	0.251477	1.33632	0.01225	0.0478079
LNC_011699	XLOC_574286	LECT2	169.548	82.5182	1.03891	0.0017	0.00934572
ALDBSSCT0000004582	ALDBSSCG0000002786	LEMD1	0.634995	0.251477	1.33632	0.01225	0.0478079
ALDBSSCT0000007070	ALDBSSCG0000004297	LEMD3	3.19594	8.16295	-1.35285	0.00065	0.00412501
ALDBSSCT0000004582	ALDBSSCG0000002786	LETM2	0.634995	0.251477	1.33632	0.01225	0.0478079
ALDBSSCT0000004582	ALDBSSCG0000002786	LEXM	0.634995	0.251477	1.33632	0.01225	0.0478079
ALDBSSCT0000004582	ALDBSSCG0000002786	LHX4	0.634995	0.251477	1.33632	0.01225	0.0478079
ALDBSSCT0000004582	ALDBSSCG0000002786	LINC00238	0.634995	0.251477	1.33632	0.01225	0.0478079
ALDBSSCT0000004582	ALDBSSCG0000002786	LINC00935	0.634995	0.251477	1.33632	0.01225	0.0478079
ALDBSSCT0000004582	ALDBSSCG0000002786	LIPI	0.634995	0.251477	1.33632	0.01225	0.0478079
ALDBSSCT0000004582	ALDBSSCG0000002786	LMNTD1	0.634995	0.251477	1.33632	0.01225	0.0478079
ALDBSSCT0000004582	ALDBSSCG0000002786	LMNTD2	0.634995	0.251477	1.33632	0.01225	0.0478079
ALDBSSCT0000004582	ALDBSSCG0000002786	LRGUK	0.634995	0.251477	1.33632	0.01225	0.0478079
ALDBSSCT0000004582	ALDBSSCG0000002786	LRIF1	0.634995	0.251477	1.33632	0.01225	0.0478079
ALDBSSCT0000004582	ALDBSSCG0000002786	LRIT1	0.634995	0.251477	1.33632	0.01225	0.0478079
ALDBSSCT0000004582	ALDBSSCG0000002786	LRP2BP	0.634995	0.251477	1.33632	0.01225	0.0478079
ALDBSSCT0000004582	ALDBSSCG0000002786	LRRC18	0.634995	0.251477	1.33632	0.01225	0.0478079
ALDBSSCT0000004582	ALDBSSCG0000002786	LRRC23	0.634995	0.251477	1.33632	0.01225	0.0478079
ALDBSSCT0000004582	ALDBSSCG0000002786	LRRC27	0.634995	0.251477	1.33632	0.01225	0.0478079
ALDBSSCT0000004582	ALDBSSCG0000002786	LRRC34	0.634995	0.251477	1.33632	0.01225	0.0478079
ALDBSSCT0000004582	ALDBSSCG0000002786	LRRC36	0.634995	0.251477	1.33632	0.01225	0.0478079
ALDBSSCT0000004582	ALDBSSCG0000002786	LRRC52	0.634995	0.251477	1.33632	0.01225	0.0478079
ALDBSSCT0000004582	ALDBSSCG0000002786	LRRC56	0.634995	0.251477	1.33632	0.01225	0.0478079
ALDBSSCT0000004582	ALDBSSCG0000002786	LRRC6	0.634995	0.251477	1.33632	0.01225	0.0478079
ALDBSSCT0000004582	ALDBSSCG0000002786	LRRC63	0.634995	0.251477	1.33632	0.01225	0.0478079
ALDBSSCT0000004582	ALDBSSCG0000002786	LRRC71	0.634995	0.251477	1.33632	0.01225	0.0478079
ALDBSSCT0000004582	ALDBSSCG0000002786	LRRC74A	0.634995	0.251477	1.33632	0.01225	0.0478079
ALDBSSCT0000004582	ALDBSSCG0000002786	LRRD1	0.634995	0.251477	1.33632	0.01225	0.0478079
ALDBSSCT0000004582	ALDBSSCG0000002786	LRRIQ1	0.634995	0.251477	1.33632	0.01225	0.0478079
ALDBSSCT0000004582	ALDBSSCG0000002786	LRRIQ4	0.634995	0.251477	1.33632	0.01225	0.0478079
ALDBSSCT0000008044	ALDBSSCG0000004882	LTBP3	5.26576	12.951	-1.29835	0.0029	0.0146282
ALDBSSCT0000007070	ALDBSSCG0000004297	LUC7L	3.19594	8.16295	-1.35285	0.00065	0.00412501
ALDBSSCT0000004582	ALDBSSCG0000002786	LUZP4	0.634995	0.251477	1.33632	0.01225	0.0478079
ALDBSSCT0000004582	ALDBSSCG0000002786	LY6G5C	0.634995	0.251477	1.33632	0.01225	0.0478079
ALDBSSCT0000004582	ALDBSSCG0000002786	LYAR	0.634995	0.251477	1.33632	0.01225	0.0478079
ALDBSSCT0000004582	ALDBSSCG0000002786	LYZL4	0.634995	0.251477	1.33632	0.01225	0.0478079
ALDBSSCT0000004582	ALDBSSCG0000002786	LZTFL1	0.634995	0.251477	1.33632	0.01225	0.0478079
ALDBSSCT0000004582	ALDBSSCG0000002786	M1AP	0.634995	0.251477	1.33632	0.01225	0.0478079
ALDBSSCT0000004582	ALDBSSCG0000002786	MAATS1	0.634995	0.251477	1.33632	0.01225	0.0478079
ALDBSSCT0000004582	ALDBSSCG0000002786	MAGEB10	0.634995	0.251477	1.33632	0.01225	0.0478079
ALDBSSCT0000004582	ALDBSSCG0000002786	MAGEB3	0.634995	0.251477	1.33632	0.01225	0.0478079
ALDBSSCT0000004582	ALDBSSCG0000002786	MAK	0.634995	0.251477	1.33632	0.01225	0.0478079
ALDBSSCT0000002077	ALDBSSCG0000001251	MAOB	15.1002	8.03875	0.909524	0.0047	0.0218451
ALDBSSCT0000000237	ALDBSSCG0000000137	MAP7D2	0	8.16315	-inf	0.0007	0.00439795
ALDBSSCT0000004582	ALDBSSCG0000002786	MAP7D2	0.634995	0.251477	1.33632	0.01225	0.0478079
ALDBSSCT0000002870	ALDBSSCG0000001743	MASP1	3.88715	14.1987	-1.86897	0.0036	0.017508
LNC_006893	XLOC_342681	MC4R	3.10482	0.816091	1.92771	5e-05	0.00042226
LNC_006891	XLOC_342680	MC4R	1.84994	0.351033	2.3978	0.00665	0.0290831
ALDBSSCT0000004582	ALDBSSCG0000002786	MCF2	0.634995	0.251477	1.33632	0.01225	0.0478079
ALDBSSCT0000004582	ALDBSSCG0000002786	MCHR2	0.634995	0.251477	1.33632	0.01225	0.0478079
ALDBSSCT0000004582	ALDBSSCG0000002786	MCMDC2	0.634995	0.251477	1.33632	0.01225	0.0478079
ALDBSSCT0000004582	ALDBSSCG0000002786	MDH1B	0.634995	0.251477	1.33632	0.01225	0.0478079
ALDBSSCT0000004582	ALDBSSCG0000002786	MEA1	0.634995	0.251477	1.33632	0.01225	0.0478079
ALDBSSCT0000004582	ALDBSSCG0000002786	MED7	0.634995	0.251477	1.33632	0.01225	0.0478079
ALDBSSCT0000002077	ALDBSSCG0000001251	MED8	15.1002	8.03875	0.909524	0.0047	0.0218451
ALDBSSCT0000004582	ALDBSSCG0000002786	MEGF11	0.634995	0.251477	1.33632	0.01225	0.0478079
ALDBSSCT0000004582	ALDBSSCG0000002786	MEIG1	0.634995	0.251477	1.33632	0.01225	0.0478079
ALDBSSCT0000004582	ALDBSSCG0000002786	MEIKIN	0.634995	0.251477	1.33632	0.01225	0.0478079
ALDBSSCT0000004582	ALDBSSCG0000002786	MEIOC	0.634995	0.251477	1.33632	0.01225	0.0478079
ALDBSSCT0000004582	ALDBSSCG0000002786	MFSD4B	0.634995	0.251477	1.33632	0.01225	0.0478079
ALDBSSCT0000007070	ALDBSSCG0000004297	MIIP	3.19594	8.16295	-1.35285	0.00065	0.00412501
ALDBSSCT0000004582	ALDBSSCG0000002786	MKRN1	0.634995	0.251477	1.33632	0.01225	0.0478079
ALDBSSCT0000004582	ALDBSSCG0000002786	MLF1	0.634995	0.251477	1.33632	0.01225	0.0478079
ALDBSSCT0000007070	ALDBSSCG0000004297	MLH1	3.19594	8.16295	-1.35285	0.00065	0.00412501
ALDBSSCT0000004582	ALDBSSCG0000002786	MLH1	0.634995	0.251477	1.33632	0.01225	0.0478079
ALDBSSCT0000004582	ALDBSSCG0000002786	MLLT10	0.634995	0.251477	1.33632	0.01225	0.0478079
ALDBSSCT0000004582	ALDBSSCG0000002786	MMEL1	0.634995	0.251477	1.33632	0.01225	0.0478079
LNC_006891	XLOC_342680	MMP20	1.84994	0.351033	2.3978	0.00665	0.0290831
ALDBSSCT0000004582	ALDBSSCG0000002786	MNS1	0.634995	0.251477	1.33632	0.01225	0.0478079
ALDBSSCT0000004582	ALDBSSCG0000002786	MORN2	0.634995	0.251477	1.33632	0.01225	0.0478079
ALDBSSCT0000004582	ALDBSSCG0000002786	MORN3	0.634995	0.251477	1.33632	0.01225	0.0478079
ALDBSSCT0000004582	ALDBSSCG0000002786	MORN5	0.634995	0.251477	1.33632	0.01225	0.0478079
LNC_006893	XLOC_342681	MOS	3.10482	0.816091	1.92771	5e-05	0.00042226
ALDBSSCT0000004582	ALDBSSCG0000002786	MPHOSPH9	0.634995	0.251477	1.33632	0.01225	0.0478079
LNC_004933	XLOC_239696	MPP1	0	10.2934	-inf	0.00115	0.00672023
LNC_000759	XLOC_025723	MPP1	0	2.52822	-inf	0.00115	0.00672023
LNC_000785	XLOC_027158	MPP1	0	12.9127	-inf	0.0007	0.00439795
ALDBSSCT0000004582	ALDBSSCG0000002786	MPP6	0.634995	0.251477	1.33632	0.01225	0.0478079
LNC_010891	XLOC_529521	MRAP2	1.10337	2.30403	-1.06225	0.0025	0.0129223
ALDBSSCT0000004582	ALDBSSCG0000002786	MRO	0.634995	0.251477	1.33632	0.01225	0.0478079
ALDBSSCT0000002077	ALDBSSCG0000001251	MRPL38	15.1002	8.03875	0.909524	0.0047	0.0218451
ALDBSSCT0000002077	ALDBSSCG0000001251	MRPS18B	15.1002	8.03875	0.909524	0.0047	0.0218451
ALDBSSCT0000004582	ALDBSSCG0000002786	MS4A5	0.634995	0.251477	1.33632	0.01225	0.0478079
ALDBSSCT0000004582	ALDBSSCG0000002786	MSH4	0.634995	0.251477	1.33632	0.01225	0.0478079
ALDBSSCT0000004582	ALDBSSCG0000002786	MSLNL	0.634995	0.251477	1.33632	0.01225	0.0478079
ALDBSSCT0000004582	ALDBSSCG0000002786	MTF2	0.634995	0.251477	1.33632	0.01225	0.0478079
ALDBSSCT0000004582	ALDBSSCG0000002786	MYCBPAP	0.634995	0.251477	1.33632	0.01225	0.0478079
ALDBSSCT0000004582	ALDBSSCG0000002786	MYL5	0.634995	0.251477	1.33632	0.01225	0.0478079
ALDBSSCT0000004582	ALDBSSCG0000002786	MYOZ1	0.634995	0.251477	1.33632	0.01225	0.0478079
ALDBSSCT0000007070	ALDBSSCG0000004297	NAP1L4	3.19594	8.16295	-1.35285	0.00065	0.00412501
ALDBSSCT0000004582	ALDBSSCG0000002786	NAPB	0.634995	0.251477	1.33632	0.01225	0.0478079
ALDBSSCT0000004582	ALDBSSCG0000002786	NASP	0.634995	0.251477	1.33632	0.01225	0.0478079
ALDBSSCT0000004582	ALDBSSCG0000002786	NAT2	0.634995	0.251477	1.33632	0.01225	0.0478079
ALDBSSCT0000004582	ALDBSSCG0000002786	NCBP1	0.634995	0.251477	1.33632	0.01225	0.0478079
ALDBSSCT0000004582	ALDBSSCG0000002786	NCBP2L	0.634995	0.251477	1.33632	0.01225	0.0478079
ALDBSSCT0000004582	ALDBSSCG0000002786	NCOA5	0.634995	0.251477	1.33632	0.01225	0.0478079
ALDBSSCT0000004582	ALDBSSCG0000002786	NEK2	0.634995	0.251477	1.33632	0.01225	0.0478079
ALDBSSCT0000004582	ALDBSSCG0000002786	NFXL1	0.634995	0.251477	1.33632	0.01225	0.0478079
ALDBSSCT0000004582	ALDBSSCG0000002786	NIM1K	0.634995	0.251477	1.33632	0.01225	0.0478079
ALDBSSCT0000002077	ALDBSSCG0000001251	NIPSNAP1	15.1002	8.03875	0.909524	0.0047	0.0218451
ALDBSSCT0000004582	ALDBSSCG0000002786	NKAPL	0.634995	0.251477	1.33632	0.01225	0.0478079
LNC_006891	XLOC_342680	NLRP13	1.84994	0.351033	2.3978	0.00665	0.0290831
ALDBSSCT0000004582	ALDBSSCG0000002786	NME5	0.634995	0.251477	1.33632	0.01225	0.0478079
ALDBSSCT0000004582	ALDBSSCG0000002786	NME8	0.634995	0.251477	1.33632	0.01225	0.0478079
ALDBSSCT0000004582	ALDBSSCG0000002786	NOX3	0.634995	0.251477	1.33632	0.01225	0.0478079
ALDBSSCT0000004582	ALDBSSCG0000002786	NOX4	0.634995	0.251477	1.33632	0.01225	0.0478079
ALDBSSCT0000004582	ALDBSSCG0000002786	NOXRED1	0.634995	0.251477	1.33632	0.01225	0.0478079
ALDBSSCT0000007070	ALDBSSCG0000004297	NPHP1	3.19594	8.16295	-1.35285	0.00065	0.00412501
ALDBSSCT0000004582	ALDBSSCG0000002786	NPHP1	0.634995	0.251477	1.33632	0.01225	0.0478079
ALDBSSCT0000004582	ALDBSSCG0000002786	NR2E1	0.634995	0.251477	1.33632	0.01225	0.0478079
LNC_005186	XLOC_252591	NR3C2	0	2.81362	-inf	0.00065	0.00412501
LNC_004933	XLOC_239696	NR3C2	0	10.2934	-inf	0.00115	0.00672023
LNC_000759	XLOC_025723	NR3C2	0	2.52822	-inf	0.00115	0.00672023
ALDBSSCT0000004582	ALDBSSCG0000002786	NR6A1	0.634995	0.251477	1.33632	0.01225	0.0478079
ALDBSSCT0000004582	ALDBSSCG0000002786	NR6A1	0.634995	0.251477	1.33632	0.01225	0.0478079
ALDBSSCT0000004582	ALDBSSCG0000002786	NRARP	0.634995	0.251477	1.33632	0.01225	0.0478079
ALDBSSCT0000004582	ALDBSSCG0000002786	NRDC	0.634995	0.251477	1.33632	0.01225	0.0478079
ALDBSSCT0000004582	ALDBSSCG0000002786	NRM	0.634995	0.251477	1.33632	0.01225	0.0478079
ALDBSSCT0000004582	ALDBSSCG0000002786	NSUN7	0.634995	0.251477	1.33632	0.01225	0.0478079
ALDBSSCT0000004582	ALDBSSCG0000002786	NT5M	0.634995	0.251477	1.33632	0.01225	0.0478079
LNC_010891	XLOC_529521	NTF3	1.10337	2.30403	-1.06225	0.0025	0.0129223
ALDBSSCT0000004582	ALDBSSCG0000002786	NTMT1	0.634995	0.251477	1.33632	0.01225	0.0478079
ALDBSSCT0000004582	ALDBSSCG0000002786	NUDT11	0.634995	0.251477	1.33632	0.01225	0.0478079
ALDBSSCT0000004582	ALDBSSCG0000002786	NUP133	0.634995	0.251477	1.33632	0.01225	0.0478079
ALDBSSCT0000004582	ALDBSSCG0000002786	NUP153	0.634995	0.251477	1.33632	0.01225	0.0478079
ALDBSSCT0000004582	ALDBSSCG0000002786	NUP155	0.634995	0.251477	1.33632	0.01225	0.0478079
ALDBSSCT0000004582	ALDBSSCG0000002786	NUP43	0.634995	0.251477	1.33632	0.01225	0.0478079
ALDBSSCT0000004582	ALDBSSCG0000002786	NUP62CL	0.634995	0.251477	1.33632	0.01225	0.0478079
ALDBSSCT0000004582	ALDBSSCG0000002786	NUPR2	0.634995	0.251477	1.33632	0.01225	0.0478079
ALDBSSCT0000004582	ALDBSSCG0000002786	NUTM1	0.634995	0.251477	1.33632	0.01225	0.0478079
ALDBSSCT0000004582	ALDBSSCG0000002786	OAZ3	0.634995	0.251477	1.33632	0.01225	0.0478079
ALDBSSCT0000004582	ALDBSSCG0000002786	ODF1	0.634995	0.251477	1.33632	0.01225	0.0478079
ALDBSSCT0000004582	ALDBSSCG0000002786	ODF2	0.634995	0.251477	1.33632	0.01225	0.0478079
ALDBSSCT0000004582	ALDBSSCG0000002786	ODF3B	0.634995	0.251477	1.33632	0.01225	0.0478079
ALDBSSCT0000004582	ALDBSSCG0000002786	ODF4	0.634995	0.251477	1.33632	0.01225	0.0478079
ALDBSSCT0000004582	ALDBSSCG0000002786	OFD1	0.634995	0.251477	1.33632	0.01225	0.0478079
ALDBSSCT0000004582	ALDBSSCG0000002786	OPTC	0.634995	0.251477	1.33632	0.01225	0.0478079
LNC_006891	XLOC_342680	OR10AG1	1.84994	0.351033	2.3978	0.00665	0.0290831
LNC_006893	XLOC_342681	OR10D3	3.10482	0.816091	1.92771	5e-05	0.00042226
LNC_006891	XLOC_342680	OR10D3	1.84994	0.351033	2.3978	0.00665	0.0290831
LNC_006893	XLOC_342681	OR10V1	3.10482	0.816091	1.92771	5e-05	0.00042226
LNC_006891	XLOC_342680	OR10V1	1.84994	0.351033	2.3978	0.00665	0.0290831
LNC_006893	XLOC_342681	OR11H4	3.10482	0.816091	1.92771	5e-05	0.00042226
LNC_006893	XLOC_342681	OR11H7	3.10482	0.816091	1.92771	5e-05	0.00042226
LNC_006891	XLOC_342680	OR11H7	1.84994	0.351033	2.3978	0.00665	0.0290831
LNC_006893	XLOC_342681	OR12D3	3.10482	0.816091	1.92771	5e-05	0.00042226
LNC_006893	XLOC_342681	OR1J1	3.10482	0.816091	1.92771	5e-05	0.00042226
LNC_006891	XLOC_342680	OR1J1	1.84994	0.351033	2.3978	0.00665	0.0290831
LNC_006891	XLOC_342680	OR4C6	1.84994	0.351033	2.3978	0.00665	0.0290831
LNC_006893	XLOC_342681	OR4K13	3.10482	0.816091	1.92771	5e-05	0.00042226
LNC_006893	XLOC_342681	OR4N5	3.10482	0.816091	1.92771	5e-05	0.00042226
LNC_006891	XLOC_342680	OR4N5	1.84994	0.351033	2.3978	0.00665	0.0290831
ALDBSSCT0000004582	ALDBSSCG0000002786	OR52E4	0.634995	0.251477	1.33632	0.01225	0.0478079
LNC_006891	XLOC_342680	OR52L1	1.84994	0.351033	2.3978	0.00665	0.0290831
LNC_006891	XLOC_342680	OR5AR1	1.84994	0.351033	2.3978	0.00665	0.0290831
LNC_006891	XLOC_342680	OR5B17	1.84994	0.351033	2.3978	0.00665	0.0290831
LNC_006893	XLOC_342681	OR5V1	3.10482	0.816091	1.92771	5e-05	0.00042226
LNC_006891	XLOC_342680	OR6N1	1.84994	0.351033	2.3978	0.00665	0.0290831
LNC_006891	XLOC_342680	OR8D1	1.84994	0.351033	2.3978	0.00665	0.0290831
LNC_006893	XLOC_342681	OR8D2	3.10482	0.816091	1.92771	5e-05	0.00042226
LNC_006893	XLOC_342681	OR9G4	3.10482	0.816091	1.92771	5e-05	0.00042226
LNC_006891	XLOC_342680	OR9G4	1.84994	0.351033	2.3978	0.00665	0.0290831
ALDBSSCT0000004582	ALDBSSCG0000002786	OSBP2	0.634995	0.251477	1.33632	0.01225	0.0478079
ALDBSSCT0000004582	ALDBSSCG0000002786	OSBPL10	0.634995	0.251477	1.33632	0.01225	0.0478079
LNC_011699	XLOC_574286	OTC	169.548	82.5182	1.03891	0.0017	0.00934572
ALDBSSCT0000004582	ALDBSSCG0000002786	OTOGL	0.634995	0.251477	1.33632	0.01225	0.0478079
ALDBSSCT0000004582	ALDBSSCG0000002786	OTUB2	0.634995	0.251477	1.33632	0.01225	0.0478079
ALDBSSCT0000004582	ALDBSSCG0000002786	OTUD6B	0.634995	0.251477	1.33632	0.01225	0.0478079
ALDBSSCT0000004582	ALDBSSCG0000002786	OTX2	0.634995	0.251477	1.33632	0.01225	0.0478079
ALDBSSCT0000008044	ALDBSSCG0000004882	P3H3	5.26576	12.951	-1.29835	0.0029	0.0146282
ALDBSSCT0000004582	ALDBSSCG0000002786	PACRGL	0.634995	0.251477	1.33632	0.01225	0.0478079
ALDBSSCT0000004582	ALDBSSCG0000002786	PAF1	0.634995	0.251477	1.33632	0.01225	0.0478079
ALDBSSCT0000007070	ALDBSSCG0000004297	PAFAH1B1	3.19594	8.16295	-1.35285	0.00065	0.00412501
ALDBSSCT0000004582	ALDBSSCG0000002786	PAFAH1B1	0.634995	0.251477	1.33632	0.01225	0.0478079
ALDBSSCT0000004582	ALDBSSCG0000002786	PAGE2B	0.634995	0.251477	1.33632	0.01225	0.0478079
ALDBSSCT0000004582	ALDBSSCG0000002786	PAGE3	0.634995	0.251477	1.33632	0.01225	0.0478079
ALDBSSCT0000002077	ALDBSSCG0000001251	PAICS	15.1002	8.03875	0.909524	0.0047	0.0218451
ALDBSSCT0000007070	ALDBSSCG0000004297	PANK2	3.19594	8.16295	-1.35285	0.00065	0.00412501
ALDBSSCT0000004582	ALDBSSCG0000002786	PAPOLB	0.634995	0.251477	1.33632	0.01225	0.0478079
ALDBSSCT0000004582	ALDBSSCG0000002786	PAQR5	0.634995	0.251477	1.33632	0.01225	0.0478079
ALDBSSCT0000004582	ALDBSSCG0000002786	PASK	0.634995	0.251477	1.33632	0.01225	0.0478079
ALDBSSCT0000004582	ALDBSSCG0000002786	PBK	0.634995	0.251477	1.33632	0.01225	0.0478079
LNC_011699	XLOC_574286	PBLD	169.548	82.5182	1.03891	0.0017	0.00934572
ALDBSSCT0000004582	ALDBSSCG0000002786	PCDHB1	0.634995	0.251477	1.33632	0.01225	0.0478079
ALDBSSCT0000002077	ALDBSSCG0000001251	PCK2	15.1002	8.03875	0.909524	0.0047	0.0218451
ALDBSSCT0000004582	ALDBSSCG0000002786	PCSK4	0.634995	0.251477	1.33632	0.01225	0.0478079
ALDBSSCT0000004582	ALDBSSCG0000002786	PCYT1B	0.634995	0.251477	1.33632	0.01225	0.0478079
ALDBSSCT0000004582	ALDBSSCG0000002786	PDCL2	0.634995	0.251477	1.33632	0.01225	0.0478079
ALDBSSCT0000004582	ALDBSSCG0000002786	PDE10A	0.634995	0.251477	1.33632	0.01225	0.0478079
ALDBSSCT0000004582	ALDBSSCG0000002786	PDE7A	0.634995	0.251477	1.33632	0.01225	0.0478079
ALDBSSCT0000004582	ALDBSSCG0000002786	PDILT	0.634995	0.251477	1.33632	0.01225	0.0478079
ALDBSSCT0000004582	ALDBSSCG0000002786	PDP1	0.634995	0.251477	1.33632	0.01225	0.0478079
ALDBSSCT0000004582	ALDBSSCG0000002786	PEBP4	0.634995	0.251477	1.33632	0.01225	0.0478079
ALDBSSCT0000004582	ALDBSSCG0000002786	PFKFB2	0.634995	0.251477	1.33632	0.01225	0.0478079
ALDBSSCT0000004582	ALDBSSCG0000002786	PGAM2	0.634995	0.251477	1.33632	0.01225	0.0478079
ALDBSSCT0000004582	ALDBSSCG0000002786	PGP	0.634995	0.251477	1.33632	0.01225	0.0478079
ALDBSSCT0000002077	ALDBSSCG0000001251	PGRMC1	15.1002	8.03875	0.909524	0.0047	0.0218451
ALDBSSCT0000002077	ALDBSSCG0000001251	PHB2	15.1002	8.03875	0.909524	0.0047	0.0218451
ALDBSSCT0000007070	ALDBSSCG0000004297	PHF1	3.19594	8.16295	-1.35285	0.00065	0.00412501
ALDBSSCT0000004582	ALDBSSCG0000002786	PHF7	0.634995	0.251477	1.33632	0.01225	0.0478079
ALDBSSCT0000004582	ALDBSSCG0000002786	PHTF1	0.634995	0.251477	1.33632	0.01225	0.0478079
ALDBSSCT0000004582	ALDBSSCG0000002786	PHYHIP	0.634995	0.251477	1.33632	0.01225	0.0478079
ALDBSSCT0000004582	ALDBSSCG0000002786	PIH1D2	0.634995	0.251477	1.33632	0.01225	0.0478079
ALDBSSCT0000004582	ALDBSSCG0000002786	PIH1D3	0.634995	0.251477	1.33632	0.01225	0.0478079
ALDBSSCT0000004582	ALDBSSCG0000002786	PITPNB	0.634995	0.251477	1.33632	0.01225	0.0478079
ALDBSSCT0000004582	ALDBSSCG0000002786	PIWIL1	0.634995	0.251477	1.33632	0.01225	0.0478079
ALDBSSCT0000004582	ALDBSSCG0000002786	PIWIL2	0.634995	0.251477	1.33632	0.01225	0.0478079
ALDBSSCT0000004582	ALDBSSCG0000002786	PKD2L1	0.634995	0.251477	1.33632	0.01225	0.0478079
ALDBSSCT0000002077	ALDBSSCG0000001251	PLA2G12B	15.1002	8.03875	0.909524	0.0047	0.0218451
ALDBSSCT0000004582	ALDBSSCG0000002786	PLA2G4D	0.634995	0.251477	1.33632	0.01225	0.0478079
ALDBSSCT0000004582	ALDBSSCG0000002786	PLAC8L1	0.634995	0.251477	1.33632	0.01225	0.0478079
ALDBSSCT0000004582	ALDBSSCG0000002786	PLCZ1	0.634995	0.251477	1.33632	0.01225	0.0478079
ALDBSSCT0000004582	ALDBSSCG0000002786	PLEKHG4	0.634995	0.251477	1.33632	0.01225	0.0478079
ALDBSSCT0000004582	ALDBSSCG0000002786	PLK4	0.634995	0.251477	1.33632	0.01225	0.0478079
LNC_010891	XLOC_529521	PMEPA1	1.10337	2.30403	-1.06225	0.0025	0.0129223
ALDBSSCT0000004582	ALDBSSCG0000002786	PMFBP1	0.634995	0.251477	1.33632	0.01225	0.0478079
ALDBSSCT0000004582	ALDBSSCG0000002786	PNLDC1	0.634995	0.251477	1.33632	0.01225	0.0478079
ALDBSSCT0000004582	ALDBSSCG0000002786	PNLIPRP3	0.634995	0.251477	1.33632	0.01225	0.0478079
ALDBSSCT0000004582	ALDBSSCG0000002786	POC1A	0.634995	0.251477	1.33632	0.01225	0.0478079
ALDBSSCT0000004582	ALDBSSCG0000002786	POC5	0.634995	0.251477	1.33632	0.01225	0.0478079
ALDBSSCT0000004582	ALDBSSCG0000002786	POLN	0.634995	0.251477	1.33632	0.01225	0.0478079
LNC_005186	XLOC_252591	POLR3G	0	2.81362	-inf	0.00065	0.00412501
LNC_004933	XLOC_239696	POLR3G	0	10.2934	-inf	0.00115	0.00672023
LNC_000759	XLOC_025723	POLR3G	0	2.52822	-inf	0.00115	0.00672023
LNC_000785	XLOC_027158	POLR3G	0	12.9127	-inf	0.0007	0.00439795
ALDBSSCT0000004582	ALDBSSCG0000002786	POMT1	0.634995	0.251477	1.33632	0.01225	0.0478079
ALDBSSCT0000004582	ALDBSSCG0000002786	POMT2	0.634995	0.251477	1.33632	0.01225	0.0478079
ALDBSSCT0000004582	ALDBSSCG0000002786	PP2D1	0.634995	0.251477	1.33632	0.01225	0.0478079
ALDBSSCT0000004582	ALDBSSCG0000002786	PPEF1	0.634995	0.251477	1.33632	0.01225	0.0478079
ALDBSSCT0000004582	ALDBSSCG0000002786	PPIL6	0.634995	0.251477	1.33632	0.01225	0.0478079
ALDBSSCT0000004582	ALDBSSCG0000002786	PPM1D	0.634995	0.251477	1.33632	0.01225	0.0478079
ALDBSSCT0000004582	ALDBSSCG0000002786	PPM1E	0.634995	0.251477	1.33632	0.01225	0.0478079
ALDBSSCT0000004582	ALDBSSCG0000002786	PPM1G	0.634995	0.251477	1.33632	0.01225	0.0478079
ALDBSSCT0000007070	ALDBSSCG0000004297	PPM1J	3.19594	8.16295	-1.35285	0.00065	0.00412501
ALDBSSCT0000007070	ALDBSSCG0000004297	PPP1R36	3.19594	8.16295	-1.35285	0.00065	0.00412501
ALDBSSCT0000004582	ALDBSSCG0000002786	PPP1R36	0.634995	0.251477	1.33632	0.01225	0.0478079
ALDBSSCT0000004582	ALDBSSCG0000002786	PPP1R42	0.634995	0.251477	1.33632	0.01225	0.0478079
ALDBSSCT0000004582	ALDBSSCG0000002786	PPP2R2B	0.634995	0.251477	1.33632	0.01225	0.0478079
ALDBSSCT0000004582	ALDBSSCG0000002786	PPP3R2	0.634995	0.251477	1.33632	0.01225	0.0478079
ALDBSSCT0000002077	ALDBSSCG0000001251	PRADC1	15.1002	8.03875	0.909524	0.0047	0.0218451
ALDBSSCT0000004582	ALDBSSCG0000002786	PRDX4	0.634995	0.251477	1.33632	0.01225	0.0478079
ALDBSSCT0000008044	ALDBSSCG0000004882	PRKCDBP	5.26576	12.951	-1.29835	0.0029	0.0146282
LNC_006893	XLOC_342681	PRMT8	3.10482	0.816091	1.92771	5e-05	0.00042226
LNC_006891	XLOC_342680	PRMT8	1.84994	0.351033	2.3978	0.00665	0.0290831
ALDBSSCT0000004582	ALDBSSCG0000002786	PRND	0.634995	0.251477	1.33632	0.01225	0.0478079
ALDBSSCT0000002077	ALDBSSCG0000001251	PRODH2	15.1002	8.03875	0.909524	0.0047	0.0218451
ALDBSSCT0000004582	ALDBSSCG0000002786	PROK2	0.634995	0.251477	1.33632	0.01225	0.0478079
LNC_006893	XLOC_342681	PROP1	3.10482	0.816091	1.92771	5e-05	0.00042226
LNC_006891	XLOC_342680	PROP1	1.84994	0.351033	2.3978	0.00665	0.0290831
ALDBSSCT0000007070	ALDBSSCG0000004297	PRPF40B	3.19594	8.16295	-1.35285	0.00065	0.00412501
ALDBSSCT0000004582	ALDBSSCG0000002786	PRSS21	0.634995	0.251477	1.33632	0.01225	0.0478079
ALDBSSCT0000004582	ALDBSSCG0000002786	PRSS46	0.634995	0.251477	1.33632	0.01225	0.0478079
ALDBSSCT0000004582	ALDBSSCG0000002786	PRSS50	0.634995	0.251477	1.33632	0.01225	0.0478079
ALDBSSCT0000004582	ALDBSSCG0000002786	PRSS54	0.634995	0.251477	1.33632	0.01225	0.0478079
ALDBSSCT0000004582	ALDBSSCG0000002786	PRSS55	0.634995	0.251477	1.33632	0.01225	0.0478079
ALDBSSCT0000004582	ALDBSSCG0000002786	PRSS58	0.634995	0.251477	1.33632	0.01225	0.0478079
ALDBSSCT0000004582	ALDBSSCG0000002786	PSMA8	0.634995	0.251477	1.33632	0.01225	0.0478079
ALDBSSCT0000004582	ALDBSSCG0000002786	PSMC3IP	0.634995	0.251477	1.33632	0.01225	0.0478079
ALDBSSCT0000004582	ALDBSSCG0000002786	PSME3	0.634995	0.251477	1.33632	0.01225	0.0478079
LNC_010891	XLOC_529521	PTGIS	1.10337	2.30403	-1.06225	0.0025	0.0129223
ALDBSSCT0000004582	ALDBSSCG0000002786	PTPN20	0.634995	0.251477	1.33632	0.01225	0.0478079
ALDBSSCT0000002077	ALDBSSCG0000001251	QDPR	15.1002	8.03875	0.909524	0.0047	0.0218451
ALDBSSCT0000004582	ALDBSSCG0000002786	RAB11FIP4	0.634995	0.251477	1.33632	0.01225	0.0478079
ALDBSSCT0000004582	ALDBSSCG0000002786	RAB3IL1	0.634995	0.251477	1.33632	0.01225	0.0478079
ALDBSSCT0000004582	ALDBSSCG0000002786	RABEPK	0.634995	0.251477	1.33632	0.01225	0.0478079
ALDBSSCT0000004582	ALDBSSCG0000002786	RAD18	0.634995	0.251477	1.33632	0.01225	0.0478079
ALDBSSCT0000004582	ALDBSSCG0000002786	RAD21L1	0.634995	0.251477	1.33632	0.01225	0.0478079
ALDBSSCT0000004582	ALDBSSCG0000002786	RAD51AP2	0.634995	0.251477	1.33632	0.01225	0.0478079
ALDBSSCT0000004582	ALDBSSCG0000002786	RAE1	0.634995	0.251477	1.33632	0.01225	0.0478079
ALDBSSCT0000004582	ALDBSSCG0000002786	RANBP1	0.634995	0.251477	1.33632	0.01225	0.0478079
ALDBSSCT0000004582	ALDBSSCG0000002786	RANBP17	0.634995	0.251477	1.33632	0.01225	0.0478079
ALDBSSCT0000004582	ALDBSSCG0000002786	RANBP9	0.634995	0.251477	1.33632	0.01225	0.0478079
ALDBSSCT0000004582	ALDBSSCG0000002786	RAP1GDS1	0.634995	0.251477	1.33632	0.01225	0.0478079
ALDBSSCT0000004582	ALDBSSCG0000002786	RB1CC1	0.634995	0.251477	1.33632	0.01225	0.0478079
ALDBSSCT0000004582	ALDBSSCG0000002786	RBM46	0.634995	0.251477	1.33632	0.01225	0.0478079
ALDBSSCT0000007070	ALDBSSCG0000004297	RBM4B	3.19594	8.16295	-1.35285	0.00065	0.00412501
ALDBSSCT0000004582	ALDBSSCG0000002786	RBM4B	0.634995	0.251477	1.33632	0.01225	0.0478079
ALDBSSCT0000004582	ALDBSSCG0000002786	RBM7	0.634995	0.251477	1.33632	0.01225	0.0478079
ALDBSSCT0000002077	ALDBSSCG0000001251	RBP4	15.1002	8.03875	0.909524	0.0047	0.0218451
ALDBSSCT0000002077	ALDBSSCG0000001251	RCL1	15.1002	8.03875	0.909524	0.0047	0.0218451
ALDBSSCT0000004582	ALDBSSCG0000002786	REC8	0.634995	0.251477	1.33632	0.01225	0.0478079
ALDBSSCT0000004582	ALDBSSCG0000002786	REEP2	0.634995	0.251477	1.33632	0.01225	0.0478079
ALDBSSCT0000004582	ALDBSSCG0000002786	RFC4	0.634995	0.251477	1.33632	0.01225	0.0478079
ALDBSSCT0000004582	ALDBSSCG0000002786	RFX4	0.634995	0.251477	1.33632	0.01225	0.0478079
ALDBSSCT0000004582	ALDBSSCG0000002786	RFX8	0.634995	0.251477	1.33632	0.01225	0.0478079
ALDBSSCT0000004582	ALDBSSCG0000002786	RGS22	0.634995	0.251477	1.33632	0.01225	0.0478079
ALDBSSCT0000004582	ALDBSSCG0000002786	RGSL1	0.634995	0.251477	1.33632	0.01225	0.0478079
ALDBSSCT0000004582	ALDBSSCG0000002786	RHAG	0.634995	0.251477	1.33632	0.01225	0.0478079
ALDBSSCT0000004582	ALDBSSCG0000002786	RHOXF1	0.634995	0.251477	1.33632	0.01225	0.0478079
ALDBSSCT0000004582	ALDBSSCG0000002786	RIBC1	0.634995	0.251477	1.33632	0.01225	0.0478079
ALDBSSCT0000004582	ALDBSSCG0000002786	RIOK1	0.634995	0.251477	1.33632	0.01225	0.0478079
ALDBSSCT0000004582	ALDBSSCG0000002786	RNF138	0.634995	0.251477	1.33632	0.01225	0.0478079
ALDBSSCT0000004582	ALDBSSCG0000002786	RNF139	0.634995	0.251477	1.33632	0.01225	0.0478079
ALDBSSCT0000004582	ALDBSSCG0000002786	RNF151	0.634995	0.251477	1.33632	0.01225	0.0478079
ALDBSSCT0000004582	ALDBSSCG0000002786	RNF17	0.634995	0.251477	1.33632	0.01225	0.0478079
ALDBSSCT0000004582	ALDBSSCG0000002786	RNF182	0.634995	0.251477	1.33632	0.01225	0.0478079
ALDBSSCT0000007070	ALDBSSCG0000004297	RNF19B	3.19594	8.16295	-1.35285	0.00065	0.00412501
ALDBSSCT0000004582	ALDBSSCG0000002786	RNF19B	0.634995	0.251477	1.33632	0.01225	0.0478079
ALDBSSCT0000007070	ALDBSSCG0000004297	RNF215	3.19594	8.16295	-1.35285	0.00065	0.00412501
ALDBSSCT0000004582	ALDBSSCG0000002786	RNF32	0.634995	0.251477	1.33632	0.01225	0.0478079
ALDBSSCT0000004582	ALDBSSCG0000002786	RNF6	0.634995	0.251477	1.33632	0.01225	0.0478079
ALDBSSCT0000004582	ALDBSSCG0000002786	ROPN1L	0.634995	0.251477	1.33632	0.01225	0.0478079
ALDBSSCT0000004582	ALDBSSCG0000002786	RPAP2	0.634995	0.251477	1.33632	0.01225	0.0478079
ALDBSSCT0000004582	ALDBSSCG0000002786	RPE65	0.634995	0.251477	1.33632	0.01225	0.0478079
ALDBSSCT0000007070	ALDBSSCG0000004297	RPGR	3.19594	8.16295	-1.35285	0.00065	0.00412501
ALDBSSCT0000004582	ALDBSSCG0000002786	RPGR	0.634995	0.251477	1.33632	0.01225	0.0478079
ALDBSSCT0000004582	ALDBSSCG0000002786	RPL10	0.634995	0.251477	1.33632	0.01225	0.0478079
LNC_006891	XLOC_342680	RPTN	1.84994	0.351033	2.3978	0.00665	0.0290831
ALDBSSCT0000004582	ALDBSSCG0000002786	RRP1B	0.634995	0.251477	1.33632	0.01225	0.0478079
ALDBSSCT0000004582	ALDBSSCG0000002786	RSPH3	0.634995	0.251477	1.33632	0.01225	0.0478079
ALDBSSCT0000007070	ALDBSSCG0000004297	RUFY3	3.19594	8.16295	-1.35285	0.00065	0.00412501
ALDBSSCT0000004582	ALDBSSCG0000002786	RUFY3	0.634995	0.251477	1.33632	0.01225	0.0478079
ALDBSSCT0000004582	ALDBSSCG0000002786	RUNDC3A	0.634995	0.251477	1.33632	0.01225	0.0478079
ALDBSSCT0000007070	ALDBSSCG0000004297	RUVBL2	3.19594	8.16295	-1.35285	0.00065	0.00412501
ALDBSSCT0000004582	ALDBSSCG0000002786	RUVBL2	0.634995	0.251477	1.33632	0.01225	0.0478079
ALDBSSCT0000004582	ALDBSSCG0000002786	RWDD2A	0.634995	0.251477	1.33632	0.01225	0.0478079
LNC_010891	XLOC_529521	RYR2	1.10337	2.30403	-1.06225	0.0025	0.0129223
ALDBSSCT0000004582	ALDBSSCG0000002786	S100PBP	0.634995	0.251477	1.33632	0.01225	0.0478079
ALDBSSCT0000004582	ALDBSSCG0000002786	SBNO1	0.634995	0.251477	1.33632	0.01225	0.0478079
ALDBSSCT0000004582	ALDBSSCG0000002786	SCCPDH	0.634995	0.251477	1.33632	0.01225	0.0478079
ALDBSSCT0000004582	ALDBSSCG0000002786	SCML2	0.634995	0.251477	1.33632	0.01225	0.0478079
ALDBSSCT0000004582	ALDBSSCG0000002786	SCNM1	0.634995	0.251477	1.33632	0.01225	0.0478079
ALDBSSCT0000004582	ALDBSSCG0000002786	SCP2D1	0.634995	0.251477	1.33632	0.01225	0.0478079
ALDBSSCT0000004582	ALDBSSCG0000002786	SDCCAG3	0.634995	0.251477	1.33632	0.01225	0.0478079
ALDBSSCT0000002077	ALDBSSCG0000001251	SDSL	15.1002	8.03875	0.909524	0.0047	0.0218451
ALDBSSCT0000004582	ALDBSSCG0000002786	SEL1L2	0.634995	0.251477	1.33632	0.01225	0.0478079
ALDBSSCT0000004582	ALDBSSCG0000002786	SELV	0.634995	0.251477	1.33632	0.01225	0.0478079
ALDBSSCT0000004582	ALDBSSCG0000002786	SEPT14	0.634995	0.251477	1.33632	0.01225	0.0478079
ALDBSSCT0000002077	ALDBSSCG0000001251	SERPINA3-2	15.1002	8.03875	0.909524	0.0047	0.0218451
LNC_011699	XLOC_574286	SERPINA3-2	169.548	82.5182	1.03891	0.0017	0.00934572
ALDBSSCT0000002077	ALDBSSCG0000001251	SERPINA5	15.1002	8.03875	0.909524	0.0047	0.0218451
ALDBSSCT0000002870	ALDBSSCG0000001743	SERPINA7	3.88715	14.1987	-1.86897	0.0036	0.017508
ALDBSSCT0000002077	ALDBSSCG0000001251	SERPINF2	15.1002	8.03875	0.909524	0.0047	0.0218451
ALDBSSCT0000004582	ALDBSSCG0000002786	SETD9	0.634995	0.251477	1.33632	0.01225	0.0478079
ALDBSSCT0000004582	ALDBSSCG0000002786	SETX	0.634995	0.251477	1.33632	0.01225	0.0478079
ALDBSSCT0000007070	ALDBSSCG0000004297	SF3A3	3.19594	8.16295	-1.35285	0.00065	0.00412501
ALDBSSCT0000004582	ALDBSSCG0000002786	SF3A3	0.634995	0.251477	1.33632	0.01225	0.0478079
ALDBSSCT0000004582	ALDBSSCG0000002786	SF3B4	0.634995	0.251477	1.33632	0.01225	0.0478079
ALDBSSCT0000007070	ALDBSSCG0000004297	SFMBT1	3.19594	8.16295	-1.35285	0.00065	0.00412501
ALDBSSCT0000004582	ALDBSSCG0000002786	SFMBT1	0.634995	0.251477	1.33632	0.01225	0.0478079
ALDBSSCT0000004582	ALDBSSCG0000002786	SGO2	0.634995	0.251477	1.33632	0.01225	0.0478079
ALDBSSCT0000004582	ALDBSSCG0000002786	SGSM2	0.634995	0.251477	1.33632	0.01225	0.0478079
ALDBSSCT0000004582	ALDBSSCG0000002786	SH3GL3	0.634995	0.251477	1.33632	0.01225	0.0478079
ALDBSSCT0000004582	ALDBSSCG0000002786	SIGLEC15	0.634995	0.251477	1.33632	0.01225	0.0478079
ALDBSSCT0000004582	ALDBSSCG0000002786	SIRPD	0.634995	0.251477	1.33632	0.01225	0.0478079
ALDBSSCT0000004582	ALDBSSCG0000002786	SKOR2	0.634995	0.251477	1.33632	0.01225	0.0478079
LNC_013024	XLOC_644267	SLC10A5	1.19447	0.512161	1.2217	0.008	0.033811
ALDBSSCT0000004582	ALDBSSCG0000002786	SLC10A6	0.634995	0.251477	1.33632	0.01225	0.0478079
ALDBSSCT0000004582	ALDBSSCG0000002786	SLC12A5	0.634995	0.251477	1.33632	0.01225	0.0478079
ALDBSSCT0000004582	ALDBSSCG0000002786	SLC22A14	0.634995	0.251477	1.33632	0.01225	0.0478079
ALDBSSCT0000004582	ALDBSSCG0000002786	SLC22A16	0.634995	0.251477	1.33632	0.01225	0.0478079
ALDBSSCT0000002077	ALDBSSCG0000001251	SLC25A13	15.1002	8.03875	0.909524	0.0047	0.0218451
LNC_011699	XLOC_574286	SLC25A13	169.548	82.5182	1.03891	0.0017	0.00934572
ALDBSSCT0000004582	ALDBSSCG0000002786	SLC25A31	0.634995	0.251477	1.33632	0.01225	0.0478079
ALDBSSCT0000004582	ALDBSSCG0000002786	SLC25A33	0.634995	0.251477	1.33632	0.01225	0.0478079
LNC_011699	XLOC_574286	SLC25A4	169.548	82.5182	1.03891	0.0017	0.00934572
ALDBSSCT0000004582	ALDBSSCG0000002786	SLC26A8	0.634995	0.251477	1.33632	0.01225	0.0478079
LNC_006891	XLOC_342680	SLC32A1	1.84994	0.351033	2.3978	0.00665	0.0290831
ALDBSSCT0000004582	ALDBSSCG0000002786	SLC36A3	0.634995	0.251477	1.33632	0.01225	0.0478079
LNC_011699	XLOC_574286	SLC37A4	169.548	82.5182	1.03891	0.0017	0.00934572
LNC_011699	XLOC_574286	SLC38A4	169.548	82.5182	1.03891	0.0017	0.00934572
ALDBSSCT0000004582	ALDBSSCG0000002786	SLC39A3	0.634995	0.251477	1.33632	0.01225	0.0478079
LNC_004933	XLOC_239696	SLC39A4	0	10.2934	-inf	0.00115	0.00672023
LNC_000759	XLOC_025723	SLC39A4	0	2.52822	-inf	0.00115	0.00672023
ALDBSSCT0000004582	ALDBSSCG0000002786	SLC44A5	0.634995	0.251477	1.33632	0.01225	0.0478079
ALDBSSCT0000004582	ALDBSSCG0000002786	SLC4A10	0.634995	0.251477	1.33632	0.01225	0.0478079
ALDBSSCT0000004582	ALDBSSCG0000002786	SLC4A8	0.634995	0.251477	1.33632	0.01225	0.0478079
ALDBSSCT0000004582	ALDBSSCG0000002786	SLC6A13	0.634995	0.251477	1.33632	0.01225	0.0478079
ALDBSSCT0000004582	ALDBSSCG0000002786	SLC6A15	0.634995	0.251477	1.33632	0.01225	0.0478079
ALDBSSCT0000004582	ALDBSSCG0000002786	SLC9B1	0.634995	0.251477	1.33632	0.01225	0.0478079
ALDBSSCT0000004582	ALDBSSCG0000002786	SLC9C2	0.634995	0.251477	1.33632	0.01225	0.0478079
ALDBSSCT0000004582	ALDBSSCG0000002786	SLCO6A1	0.634995	0.251477	1.33632	0.01225	0.0478079
ALDBSSCT0000004582	ALDBSSCG0000002786	SMCO2	0.634995	0.251477	1.33632	0.01225	0.0478079
ALDBSSCT0000004582	ALDBSSCG0000002786	SMCP	0.634995	0.251477	1.33632	0.01225	0.0478079
ALDBSSCT0000004582	ALDBSSCG0000002786	SMKR1	0.634995	0.251477	1.33632	0.01225	0.0478079
ALDBSSCT0000004582	ALDBSSCG0000002786	SMPD2	0.634995	0.251477	1.33632	0.01225	0.0478079
ALDBSSCT0000004582	ALDBSSCG0000002786	SNAPC1	0.634995	0.251477	1.33632	0.01225	0.0478079
ALDBSSCT0000004582	ALDBSSCG0000002786	SNRPC	0.634995	0.251477	1.33632	0.01225	0.0478079
ALDBSSCT0000004582	ALDBSSCG0000002786	SNRPD1	0.634995	0.251477	1.33632	0.01225	0.0478079
ALDBSSCT0000007070	ALDBSSCG0000004297	SNTB2	3.19594	8.16295	-1.35285	0.00065	0.00412501
ALDBSSCT0000004582	ALDBSSCG0000002786	SNTB2	0.634995	0.251477	1.33632	0.01225	0.0478079
ALDBSSCT0000004582	ALDBSSCG0000002786	SNU13	0.634995	0.251477	1.33632	0.01225	0.0478079
ALDBSSCT0000007070	ALDBSSCG0000004297	SNUPN	3.19594	8.16295	-1.35285	0.00065	0.00412501
ALDBSSCT0000004582	ALDBSSCG0000002786	SNUPN	0.634995	0.251477	1.33632	0.01225	0.0478079
ALDBSSCT0000004582	ALDBSSCG0000002786	SNX21	0.634995	0.251477	1.33632	0.01225	0.0478079
ALDBSSCT0000004582	ALDBSSCG0000002786	SOCS7	0.634995	0.251477	1.33632	0.01225	0.0478079
ALDBSSCT0000002077	ALDBSSCG0000001251	SOD1	15.1002	8.03875	0.909524	0.0047	0.0218451
LNC_011699	XLOC_574286	SORD	169.548	82.5182	1.03891	0.0017	0.00934572
ALDBSSCT0000004582	ALDBSSCG0000002786	SPA17	0.634995	0.251477	1.33632	0.01225	0.0478079
ALDBSSCT0000004582	ALDBSSCG0000002786	SPACA1	0.634995	0.251477	1.33632	0.01225	0.0478079
ALDBSSCT0000004582	ALDBSSCG0000002786	SPACA3	0.634995	0.251477	1.33632	0.01225	0.0478079
ALDBSSCT0000004582	ALDBSSCG0000002786	SPACA4	0.634995	0.251477	1.33632	0.01225	0.0478079
ALDBSSCT0000004582	ALDBSSCG0000002786	SPACA5	0.634995	0.251477	1.33632	0.01225	0.0478079
ALDBSSCT0000004582	ALDBSSCG0000002786	SPAG4	0.634995	0.251477	1.33632	0.01225	0.0478079
ALDBSSCT0000004582	ALDBSSCG0000002786	SPAG5	0.634995	0.251477	1.33632	0.01225	0.0478079
ALDBSSCT0000004582	ALDBSSCG0000002786	SPAG6	0.634995	0.251477	1.33632	0.01225	0.0478079
ALDBSSCT0000004582	ALDBSSCG0000002786	SPAG8	0.634995	0.251477	1.33632	0.01225	0.0478079
ALDBSSCT0000004582	ALDBSSCG0000002786	SPAM1	0.634995	0.251477	1.33632	0.01225	0.0478079
ALDBSSCT0000004582	ALDBSSCG0000002786	SPATA17	0.634995	0.251477	1.33632	0.01225	0.0478079
ALDBSSCT0000004582	ALDBSSCG0000002786	SPATA19	0.634995	0.251477	1.33632	0.01225	0.0478079
ALDBSSCT0000004582	ALDBSSCG0000002786	SPATA21	0.634995	0.251477	1.33632	0.01225	0.0478079
ALDBSSCT0000004582	ALDBSSCG0000002786	SPATA24	0.634995	0.251477	1.33632	0.01225	0.0478079
ALDBSSCT0000004582	ALDBSSCG0000002786	SPATA25	0.634995	0.251477	1.33632	0.01225	0.0478079
ALDBSSCT0000004582	ALDBSSCG0000002786	SPATA3	0.634995	0.251477	1.33632	0.01225	0.0478079
ALDBSSCT0000004582	ALDBSSCG0000002786	SPATA32	0.634995	0.251477	1.33632	0.01225	0.0478079
ALDBSSCT0000004582	ALDBSSCG0000002786	SPATA4	0.634995	0.251477	1.33632	0.01225	0.0478079
ALDBSSCT0000004582	ALDBSSCG0000002786	SPATA45	0.634995	0.251477	1.33632	0.01225	0.0478079
ALDBSSCT0000004582	ALDBSSCG0000002786	SPATA6	0.634995	0.251477	1.33632	0.01225	0.0478079
ALDBSSCT0000004582	ALDBSSCG0000002786	SPATA7	0.634995	0.251477	1.33632	0.01225	0.0478079
ALDBSSCT0000004582	ALDBSSCG0000002786	SPEF2	0.634995	0.251477	1.33632	0.01225	0.0478079
ALDBSSCT0000004582	ALDBSSCG0000002786	SPEM1	0.634995	0.251477	1.33632	0.01225	0.0478079
ALDBSSCT0000004582	ALDBSSCG0000002786	SPERT	0.634995	0.251477	1.33632	0.01225	0.0478079
ALDBSSCT0000004582	ALDBSSCG0000002786	SPINK2	0.634995	0.251477	1.33632	0.01225	0.0478079
ALDBSSCT0000004582	ALDBSSCG0000002786	SPINK7	0.634995	0.251477	1.33632	0.01225	0.0478079
ALDBSSCT0000004582	ALDBSSCG0000002786	SPPL2C	0.634995	0.251477	1.33632	0.01225	0.0478079
ALDBSSCT0000004582	ALDBSSCG0000002786	SPTBN5	0.634995	0.251477	1.33632	0.01225	0.0478079
ALDBSSCT0000004582	ALDBSSCG0000002786	SPZ1	0.634995	0.251477	1.33632	0.01225	0.0478079
ALDBSSCT0000007070	ALDBSSCG0000004297	SRPK2	3.19594	8.16295	-1.35285	0.00065	0.00412501
ALDBSSCT0000004582	ALDBSSCG0000002786	SRPK2	0.634995	0.251477	1.33632	0.01225	0.0478079
ALDBSSCT0000004582	ALDBSSCG0000002786	SRSF12	0.634995	0.251477	1.33632	0.01225	0.0478079
ALDBSSCT0000004582	ALDBSSCG0000002786	SSX2IP	0.634995	0.251477	1.33632	0.01225	0.0478079
ALDBSSCT0000004582	ALDBSSCG0000002786	STAT4	0.634995	0.251477	1.33632	0.01225	0.0478079
ALDBSSCT0000002870	ALDBSSCG0000001743	STEAP4	3.88715	14.1987	-1.86897	0.0036	0.017508
ALDBSSCT0000004582	ALDBSSCG0000002786	STK31	0.634995	0.251477	1.33632	0.01225	0.0478079
ALDBSSCT0000004582	ALDBSSCG0000002786	STK33	0.634995	0.251477	1.33632	0.01225	0.0478079
ALDBSSCT0000004582	ALDBSSCG0000002786	STMN1	0.634995	0.251477	1.33632	0.01225	0.0478079
ALDBSSCT0000004582	ALDBSSCG0000002786	SUGP2	0.634995	0.251477	1.33632	0.01225	0.0478079
ALDBSSCT0000007070	ALDBSSCG0000004297	SUGT1	3.19594	8.16295	-1.35285	0.00065	0.00412501
ALDBSSCT0000004582	ALDBSSCG0000002786	SUGT1	0.634995	0.251477	1.33632	0.01225	0.0478079
ALDBSSCT0000004582	ALDBSSCG0000002786	SULT4A1	0.634995	0.251477	1.33632	0.01225	0.0478079
ALDBSSCT0000004582	ALDBSSCG0000002786	SUN3	0.634995	0.251477	1.33632	0.01225	0.0478079
ALDBSSCT0000004582	ALDBSSCG0000002786	SV2B	0.634995	0.251477	1.33632	0.01225	0.0478079
ALDBSSCT0000004582	ALDBSSCG0000002786	SVOPL	0.634995	0.251477	1.33632	0.01225	0.0478079
ALDBSSCT0000007070	ALDBSSCG0000004297	SWI5	3.19594	8.16295	-1.35285	0.00065	0.00412501
ALDBSSCT0000004582	ALDBSSCG0000002786	SWI5	0.634995	0.251477	1.33632	0.01225	0.0478079
ALDBSSCT0000004582	ALDBSSCG0000002786	SYCE1	0.634995	0.251477	1.33632	0.01225	0.0478079
ALDBSSCT0000004582	ALDBSSCG0000002786	SYCE2	0.634995	0.251477	1.33632	0.01225	0.0478079
ALDBSSCT0000004582	ALDBSSCG0000002786	SYCE3	0.634995	0.251477	1.33632	0.01225	0.0478079
ALDBSSCT0000004582	ALDBSSCG0000002786	SYCP1	0.634995	0.251477	1.33632	0.01225	0.0478079
ALDBSSCT0000007070	ALDBSSCG0000004297	SYCP2	3.19594	8.16295	-1.35285	0.00065	0.00412501
ALDBSSCT0000004582	ALDBSSCG0000002786	SYCP2	0.634995	0.251477	1.33632	0.01225	0.0478079
ALDBSSCT0000004582	ALDBSSCG0000002786	SYNGR4	0.634995	0.251477	1.33632	0.01225	0.0478079
ALDBSSCT0000004582	ALDBSSCG0000002786	SYT16	0.634995	0.251477	1.33632	0.01225	0.0478079
LNC_006146	XLOC_303009	SYT8	0.301729	2.79321	-3.2106	0.0028	0.0142054
ALDBSSCT0000007070	ALDBSSCG0000004297	TAF1B	3.19594	8.16295	-1.35285	0.00065	0.00412501
ALDBSSCT0000004582	ALDBSSCG0000002786	TAF1B	0.634995	0.251477	1.33632	0.01225	0.0478079
ALDBSSCT0000004582	ALDBSSCG0000002786	TAF7L	0.634995	0.251477	1.33632	0.01225	0.0478079
ALDBSSCT0000004582	ALDBSSCG0000002786	TBL2	0.634995	0.251477	1.33632	0.01225	0.0478079
ALDBSSCT0000004582	ALDBSSCG0000002786	TCL1A	0.634995	0.251477	1.33632	0.01225	0.0478079
LNC_011699	XLOC_574286	TDO2	169.548	82.5182	1.03891	0.0017	0.00934572
ALDBSSCT0000004582	ALDBSSCG0000002786	TDRD1	0.634995	0.251477	1.33632	0.01225	0.0478079
ALDBSSCT0000004582	ALDBSSCG0000002786	TDRD5	0.634995	0.251477	1.33632	0.01225	0.0478079
ALDBSSCT0000004582	ALDBSSCG0000002786	TDRD6	0.634995	0.251477	1.33632	0.01225	0.0478079
ALDBSSCT0000004582	ALDBSSCG0000002786	TDRD7	0.634995	0.251477	1.33632	0.01225	0.0478079
ALDBSSCT0000004582	ALDBSSCG0000002786	TDRD9	0.634995	0.251477	1.33632	0.01225	0.0478079
ALDBSSCT0000004582	ALDBSSCG0000002786	TDRKH	0.634995	0.251477	1.33632	0.01225	0.0478079
ALDBSSCT0000004582	ALDBSSCG0000002786	TEKT1	0.634995	0.251477	1.33632	0.01225	0.0478079
ALDBSSCT0000004582	ALDBSSCG0000002786	TEKT2	0.634995	0.251477	1.33632	0.01225	0.0478079
ALDBSSCT0000004582	ALDBSSCG0000002786	TEKT3	0.634995	0.251477	1.33632	0.01225	0.0478079
ALDBSSCT0000004582	ALDBSSCG0000002786	TEPP	0.634995	0.251477	1.33632	0.01225	0.0478079
ALDBSSCT0000004582	ALDBSSCG0000002786	TERB2	0.634995	0.251477	1.33632	0.01225	0.0478079
ALDBSSCT0000004582	ALDBSSCG0000002786	TESMIN	0.634995	0.251477	1.33632	0.01225	0.0478079
ALDBSSCT0000004582	ALDBSSCG0000002786	TEX101	0.634995	0.251477	1.33632	0.01225	0.0478079
ALDBSSCT0000004582	ALDBSSCG0000002786	TEX11	0.634995	0.251477	1.33632	0.01225	0.0478079
ALDBSSCT0000004582	ALDBSSCG0000002786	TEX14	0.634995	0.251477	1.33632	0.01225	0.0478079
ALDBSSCT0000004582	ALDBSSCG0000002786	TEX15	0.634995	0.251477	1.33632	0.01225	0.0478079
ALDBSSCT0000004582	ALDBSSCG0000002786	TEX2	0.634995	0.251477	1.33632	0.01225	0.0478079
ALDBSSCT0000004582	ALDBSSCG0000002786	TEX26	0.634995	0.251477	1.33632	0.01225	0.0478079
ALDBSSCT0000004582	ALDBSSCG0000002786	TEX29	0.634995	0.251477	1.33632	0.01225	0.0478079
ALDBSSCT0000004582	ALDBSSCG0000002786	TEX33	0.634995	0.251477	1.33632	0.01225	0.0478079
ALDBSSCT0000004582	ALDBSSCG0000002786	TEX36	0.634995	0.251477	1.33632	0.01225	0.0478079
ALDBSSCT0000004582	ALDBSSCG0000002786	TEX38	0.634995	0.251477	1.33632	0.01225	0.0478079
ALDBSSCT0000004582	ALDBSSCG0000002786	TEX43	0.634995	0.251477	1.33632	0.01225	0.0478079
ALDBSSCT0000004582	ALDBSSCG0000002786	TFIP11	0.634995	0.251477	1.33632	0.01225	0.0478079
ALDBSSCT0000004582	ALDBSSCG0000002786	TFPT	0.634995	0.251477	1.33632	0.01225	0.0478079
ALDBSSCT0000004582	ALDBSSCG0000002786	TGM1	0.634995	0.251477	1.33632	0.01225	0.0478079
ALDBSSCT0000004582	ALDBSSCG0000002786	THAP6	0.634995	0.251477	1.33632	0.01225	0.0478079
ALDBSSCT0000008044	ALDBSSCG0000004882	THBS2	5.26576	12.951	-1.29835	0.0029	0.0146282
ALDBSSCT0000004582	ALDBSSCG0000002786	THEG	0.634995	0.251477	1.33632	0.01225	0.0478079
ALDBSSCT0000004582	ALDBSSCG0000002786	THOC1	0.634995	0.251477	1.33632	0.01225	0.0478079
ALDBSSCT0000004582	ALDBSSCG0000002786	THY1	0.634995	0.251477	1.33632	0.01225	0.0478079
ALDBSSCT0000004582	ALDBSSCG0000002786	TIGD3	0.634995	0.251477	1.33632	0.01225	0.0478079
ALDBSSCT0000004582	ALDBSSCG0000002786	TKTL1	0.634995	0.251477	1.33632	0.01225	0.0478079
ALDBSSCT0000004582	ALDBSSCG0000002786	TKTL2	0.634995	0.251477	1.33632	0.01225	0.0478079
ALDBSSCT0000004582	ALDBSSCG0000002786	TLK2	0.634995	0.251477	1.33632	0.01225	0.0478079
ALDBSSCT0000002077	ALDBSSCG0000001251	TMBIM6	15.1002	8.03875	0.909524	0.0047	0.0218451
ALDBSSCT0000004582	ALDBSSCG0000002786	TMC7	0.634995	0.251477	1.33632	0.01225	0.0478079
ALDBSSCT0000004582	ALDBSSCG0000002786	TMCO5A	0.634995	0.251477	1.33632	0.01225	0.0478079
ALDBSSCT0000004582	ALDBSSCG0000002786	TMEM116	0.634995	0.251477	1.33632	0.01225	0.0478079
ALDBSSCT0000004582	ALDBSSCG0000002786	TMEM138	0.634995	0.251477	1.33632	0.01225	0.0478079
ALDBSSCT0000004582	ALDBSSCG0000002786	TMEM202	0.634995	0.251477	1.33632	0.01225	0.0478079
ALDBSSCT0000004582	ALDBSSCG0000002786	TMEM217	0.634995	0.251477	1.33632	0.01225	0.0478079
ALDBSSCT0000004582	ALDBSSCG0000002786	TMEM225	0.634995	0.251477	1.33632	0.01225	0.0478079
ALDBSSCT0000004582	ALDBSSCG0000002786	TMEM232	0.634995	0.251477	1.33632	0.01225	0.0478079
ALDBSSCT0000004582	ALDBSSCG0000002786	TMEM239	0.634995	0.251477	1.33632	0.01225	0.0478079
ALDBSSCT0000004582	ALDBSSCG0000002786	TMEM247	0.634995	0.251477	1.33632	0.01225	0.0478079
ALDBSSCT0000004582	ALDBSSCG0000002786	TMEM260	0.634995	0.251477	1.33632	0.01225	0.0478079
ALDBSSCT0000004582	ALDBSSCG0000002786	TMEM5	0.634995	0.251477	1.33632	0.01225	0.0478079
ALDBSSCT0000004582	ALDBSSCG0000002786	TMEM63C	0.634995	0.251477	1.33632	0.01225	0.0478079
ALDBSSCT0000004582	ALDBSSCG0000002786	TMEM86A	0.634995	0.251477	1.33632	0.01225	0.0478079
ALDBSSCT0000004582	ALDBSSCG0000002786	TMEM88B	0.634995	0.251477	1.33632	0.01225	0.0478079
ALDBSSCT0000004582	ALDBSSCG0000002786	TMEM89	0.634995	0.251477	1.33632	0.01225	0.0478079
LNC_005186	XLOC_252591	TMEM9B	0	2.81362	-inf	0.00065	0.00412501
LNC_004933	XLOC_239696	TMEM9B	0	10.2934	-inf	0.00115	0.00672023
LNC_000759	XLOC_025723	TMEM9B	0	2.52822	-inf	0.00115	0.00672023
LNC_000785	XLOC_027158	TMEM9B	0	12.9127	-inf	0.0007	0.00439795
ALDBSSCT0000004582	ALDBSSCG0000002786	TMIGD3	0.634995	0.251477	1.33632	0.01225	0.0478079
ALDBSSCT0000004582	ALDBSSCG0000002786	TNKS	0.634995	0.251477	1.33632	0.01225	0.0478079
ALDBSSCT0000004582	ALDBSSCG0000002786	TNNI3	0.634995	0.251477	1.33632	0.01225	0.0478079
ALDBSSCT0000004582	ALDBSSCG0000002786	TNP1	0.634995	0.251477	1.33632	0.01225	0.0478079
ALDBSSCT0000004582	ALDBSSCG0000002786	TNP2	0.634995	0.251477	1.33632	0.01225	0.0478079
ALDBSSCT0000004582	ALDBSSCG0000002786	TOMM34	0.634995	0.251477	1.33632	0.01225	0.0478079
ALDBSSCT0000004582	ALDBSSCG0000002786	TPH2	0.634995	0.251477	1.33632	0.01225	0.0478079
ALDBSSCT0000011852	ALDBSSCG0000007201	TPM1	26.4138	12.6828	1.05842	0.0012	0.00696669
ALDBSSCT0000004582	ALDBSSCG0000002786	TPPP2	0.634995	0.251477	1.33632	0.01225	0.0478079
LNC_005186	XLOC_252591	TRAF3	0	2.81362	-inf	0.00065	0.00412501
LNC_004933	XLOC_239696	TRAF3	0	10.2934	-inf	0.00115	0.00672023
LNC_000759	XLOC_025723	TRAF3	0	2.52822	-inf	0.00115	0.00672023
LNC_000785	XLOC_027158	TRAF3	0	12.9127	-inf	0.0007	0.00439795
ALDBSSCT0000004582	ALDBSSCG0000002786	TRAPPC11	0.634995	0.251477	1.33632	0.01225	0.0478079
LNC_011445	XLOC_557199	TRDC	8.72232	4.31495	1.01537	0.00095	0.00571086
ALDBSSCT0000004582	ALDBSSCG0000002786	TRIM13	0.634995	0.251477	1.33632	0.01225	0.0478079
ALDBSSCT0000004582	ALDBSSCG0000002786	TRIM17	0.634995	0.251477	1.33632	0.01225	0.0478079
ALDBSSCT0000004582	ALDBSSCG0000002786	TRIM29	0.634995	0.251477	1.33632	0.01225	0.0478079
ALDBSSCT0000004582	ALDBSSCG0000002786	TRIM36	0.634995	0.251477	1.33632	0.01225	0.0478079
ALDBSSCT0000004582	ALDBSSCG0000002786	TRIM37	0.634995	0.251477	1.33632	0.01225	0.0478079
ALDBSSCT0000004582	ALDBSSCG0000002786	TRIM69	0.634995	0.251477	1.33632	0.01225	0.0478079
ALDBSSCT0000004582	ALDBSSCG0000002786	TRNAU1AP	0.634995	0.251477	1.33632	0.01225	0.0478079
ALDBSSCT0000004582	ALDBSSCG0000002786	TSACC	0.634995	0.251477	1.33632	0.01225	0.0478079
ALDBSSCT0000004582	ALDBSSCG0000002786	TSC21	0.634995	0.251477	1.33632	0.01225	0.0478079
ALDBSSCT0000004582	ALDBSSCG0000002786	TSGA10	0.634995	0.251477	1.33632	0.01225	0.0478079
ALDBSSCT0000004582	ALDBSSCG0000002786	TSGA13	0.634995	0.251477	1.33632	0.01225	0.0478079
ALDBSSCT0000004582	ALDBSSCG0000002786	TSHB	0.634995	0.251477	1.33632	0.01225	0.0478079
ALDBSSCT0000004582	ALDBSSCG0000002786	TSKS	0.634995	0.251477	1.33632	0.01225	0.0478079
ALDBSSCT0000004582	ALDBSSCG0000002786	TSNAXIP1	0.634995	0.251477	1.33632	0.01225	0.0478079
ALDBSSCT0000004582	ALDBSSCG0000002786	TSPAN16	0.634995	0.251477	1.33632	0.01225	0.0478079
ALDBSSCT0000004582	ALDBSSCG0000002786	TSPAN6	0.634995	0.251477	1.33632	0.01225	0.0478079
ALDBSSCT0000004582	ALDBSSCG0000002786	TSSK1B	0.634995	0.251477	1.33632	0.01225	0.0478079
ALDBSSCT0000004582	ALDBSSCG0000002786	TSSK3	0.634995	0.251477	1.33632	0.01225	0.0478079
ALDBSSCT0000004582	ALDBSSCG0000002786	TSSK4	0.634995	0.251477	1.33632	0.01225	0.0478079
ALDBSSCT0000004582	ALDBSSCG0000002786	TSSK6	0.634995	0.251477	1.33632	0.01225	0.0478079
ALDBSSCT0000004582	ALDBSSCG0000002786	TTBK2	0.634995	0.251477	1.33632	0.01225	0.0478079
ALDBSSCT0000007070	ALDBSSCG0000004297	TTC23	3.19594	8.16295	-1.35285	0.00065	0.00412501
ALDBSSCT0000004582	ALDBSSCG0000002786	TTC23	0.634995	0.251477	1.33632	0.01225	0.0478079
ALDBSSCT0000004582	ALDBSSCG0000002786	TTC25	0.634995	0.251477	1.33632	0.01225	0.0478079
ALDBSSCT0000007070	ALDBSSCG0000004297	TTC26	3.19594	8.16295	-1.35285	0.00065	0.00412501
ALDBSSCT0000004582	ALDBSSCG0000002786	TTC26	0.634995	0.251477	1.33632	0.01225	0.0478079
ALDBSSCT0000004582	ALDBSSCG0000002786	TTC6	0.634995	0.251477	1.33632	0.01225	0.0478079
ALDBSSCT0000004582	ALDBSSCG0000002786	TTI2	0.634995	0.251477	1.33632	0.01225	0.0478079
ALDBSSCT0000004582	ALDBSSCG0000002786	TTLL1	0.634995	0.251477	1.33632	0.01225	0.0478079
ALDBSSCT0000004582	ALDBSSCG0000002786	TTLL5	0.634995	0.251477	1.33632	0.01225	0.0478079
LNC_013024	XLOC_644267	TTPA	1.19447	0.512161	1.2217	0.008	0.033811
ALDBSSCT0000004582	ALDBSSCG0000002786	TUBB4B	0.634995	0.251477	1.33632	0.01225	0.0478079
ALDBSSCT0000004582	ALDBSSCG0000002786	TULP2	0.634995	0.251477	1.33632	0.01225	0.0478079
ALDBSSCT0000005271	ALDBSSCG0000003181	TUSC3	0.402215	2.48318	-2.62615	5e-05	0.00042226
ALDBSSCT0000004582	ALDBSSCG0000002786	UBE2J1	0.634995	0.251477	1.33632	0.01225	0.0478079
ALDBSSCT0000004582	ALDBSSCG0000002786	UBE2U	0.634995	0.251477	1.33632	0.01225	0.0478079
ALDBSSCT0000004582	ALDBSSCG0000002786	UBE3B	0.634995	0.251477	1.33632	0.01225	0.0478079
ALDBSSCT0000004582	ALDBSSCG0000002786	UBQLNL	0.634995	0.251477	1.33632	0.01225	0.0478079
ALDBSSCT0000004582	ALDBSSCG0000002786	UBR7	0.634995	0.251477	1.33632	0.01225	0.0478079
ALDBSSCT0000004582	ALDBSSCG0000002786	UBXN10	0.634995	0.251477	1.33632	0.01225	0.0478079
ALDBSSCT0000007070	ALDBSSCG0000004297	UBXN6	3.19594	8.16295	-1.35285	0.00065	0.00412501
ALDBSSCT0000004582	ALDBSSCG0000002786	UBXN6	0.634995	0.251477	1.33632	0.01225	0.0478079
ALDBSSCT0000004582	ALDBSSCG0000002786	UCHL3	0.634995	0.251477	1.33632	0.01225	0.0478079
ALDBSSCT0000007070	ALDBSSCG0000004297	UIMC1	3.19594	8.16295	-1.35285	0.00065	0.00412501
ALDBSSCT0000004582	ALDBSSCG0000002786	UIMC1	0.634995	0.251477	1.33632	0.01225	0.0478079
ALDBSSCT0000004582	ALDBSSCG0000002786	UPF3A	0.634995	0.251477	1.33632	0.01225	0.0478079
ALDBSSCT0000004582	ALDBSSCG0000002786	USP1	0.634995	0.251477	1.33632	0.01225	0.0478079
ALDBSSCT0000004582	ALDBSSCG0000002786	USP12	0.634995	0.251477	1.33632	0.01225	0.0478079
ALDBSSCT0000004582	ALDBSSCG0000002786	USP26	0.634995	0.251477	1.33632	0.01225	0.0478079
ALDBSSCT0000004582	ALDBSSCG0000002786	USP44	0.634995	0.251477	1.33632	0.01225	0.0478079
ALDBSSCT0000004582	ALDBSSCG0000002786	USP50	0.634995	0.251477	1.33632	0.01225	0.0478079
ALDBSSCT0000004582	ALDBSSCG0000002786	USP7	0.634995	0.251477	1.33632	0.01225	0.0478079
ALDBSSCT0000007070	ALDBSSCG0000004297	VHLL	3.19594	8.16295	-1.35285	0.00065	0.00412501
ALDBSSCT0000004582	ALDBSSCG0000002786	VHLL	0.634995	0.251477	1.33632	0.01225	0.0478079
ALDBSSCT0000008044	ALDBSSCG0000004882	VLDLR	5.26576	12.951	-1.29835	0.0029	0.0146282
[truncated: 60 more rows]

## Sheet: Table S9
Table S9. Differentially expressed mRNAs in co-expressed lncRNA-mRNA pairs in jejunum.
[truncated: 27,475 more rows]

[truncated: 4 more sheets: Table S10, Table S11, Table S12, Table S13]
